# Supplementary material for: Alternative splicing discriminates molecular subtypes and has prognostic impact in diffuse large B-cell lymphoma
Source: Blood Cancer J. 2017 Aug 25;7(8):e596–. doi: 10.1038/bcj.2017.71 (PMC5596382; doi:10.1038/bcj.2017.71)
Supplement: Supplementary Table 1 [file bcj201771x2.xlsx]

## Sheet: Sheet1
DOWN-REGULATED
GeneID	GeneName	Description	fc
ENSG00000179344	HLA-DQB1	major histocompatibility complex, class II, DQ beta 1 [Source:HGNC Symbol;Acc:HGNC:4944]	-1.82679
ENSG00000149599	DUSP15	dual specificity phosphatase 15 [Source:HGNC Symbol;Acc:HGNC:16236]	-1.63412
ENSG00000238317	SNORD11	small nucleolar RNA, C/D box 11 [Source:HGNC Symbol;Acc:HGNC:32707]	-1.61772
ENSG00000239014	SNORD108	small nucleolar RNA, C/D box 108 [Source:HGNC Symbol;Acc:HGNC:32772]	-1.53052
ENSG00000170345	FOS	Fos proto-oncogene, AP-1 transcription factor subunit [Source:HGNC Symbol;Acc:HGNC:3796]	-1.52279
ENSG00000100385	IL2RB	interleukin 2 receptor subunit beta [Source:HGNC Symbol;Acc:HGNC:6009]	-1.22427
ENSG00000135842	FAM129A	family with sequence similarity 129 member A [Source:HGNC Symbol;Acc:HGNC:16784]	-1.20944
ENSG00000104432	IL7	interleukin 7 [Source:HGNC Symbol;Acc:HGNC:6023]	-1.17748
ENSG00000246067	RAB30-AS1	RAB30 antisense RNA 1 (head to head) [Source:HGNC Symbol;Acc:HGNC:48672]	-1.15992
ENSG00000173918	C1QTNF1	C1q and tumor necrosis factor related protein 1 [Source:HGNC Symbol;Acc:HGNC:14324]	-1.11882
ENSG00000058668	ATP2B4	ATPase plasma membrane Ca2+ transporting 4 [Source:HGNC Symbol;Acc:HGNC:817]	-1.08322
ENSG00000052126	PLEKHA5	pleckstrin homology domain containing A5 [Source:HGNC Symbol;Acc:HGNC:30036]	-1.069
ENSG00000146776	ATXN7L1	ataxin 7 like 1 [Source:HGNC Symbol;Acc:HGNC:22210]	-1.04683
ENSG00000128016	ZFP36	ZFP36 ring finger protein [Source:HGNC Symbol;Acc:HGNC:12862]	-1.03
ENSG00000115461	IGFBP5	insulin like growth factor binding protein 5 [Source:HGNC Symbol;Acc:HGNC:5474]	-1.00089
ENSG00000139116	KIF21A	kinesin family member 21A [Source:HGNC Symbol;Acc:HGNC:19349]	-0.979089
ENSG00000131471	AOC3	amine oxidase, copper containing 3 [Source:HGNC Symbol;Acc:HGNC:550]	-0.978701
ENSG00000183484	GPR132	G protein-coupled receptor 132 [Source:HGNC Symbol;Acc:HGNC:17482]	-0.971947
ENSG00000203710	CR1	complement component 3b/4b receptor 1 (Knops blood group) [Source:HGNC Symbol;Acc:HGNC:2334]	-0.97096
ENSG00000182957	SPATA13	spermatogenesis associated 13 [Source:HGNC Symbol;Acc:HGNC:23222]	-0.954037
ENSG00000109787	KLF3	Kruppel like factor 3 [Source:HGNC Symbol;Acc:HGNC:16516]	-0.93521
ENSG00000148400	NOTCH1	notch 1 [Source:HGNC Symbol;Acc:HGNC:7881]	-0.932148
ENSG00000166833	NAV2	neuron navigator 2 [Source:HGNC Symbol;Acc:HGNC:15997]	-0.931686
ENSG00000069667	RORA	RAR related orphan receptor A [Source:HGNC Symbol;Acc:HGNC:10258]	-0.927036
ENSG00000038382	TRIO	trio Rho guanine nucleotide exchange factor [Source:HGNC Symbol;Acc:HGNC:12303]	-0.926965
ENSG00000188906	LRRK2	leucine rich repeat kinase 2 [Source:HGNC Symbol;Acc:HGNC:18618]	-0.92399
ENSG00000078081	LAMP3	lysosomal associated membrane protein 3 [Source:HGNC Symbol;Acc:HGNC:14582]	-0.91855
ENSG00000006453	BAIAP2L1	BAI1 associated protein 2 like 1 [Source:HGNC Symbol;Acc:HGNC:21649]	-0.912627
ENSG00000134824	FADS2	fatty acid desaturase 2 [Source:HGNC Symbol;Acc:HGNC:3575]	-0.910749
ENSG00000169385	RNASE2	ribonuclease A family member 2 [Source:HGNC Symbol;Acc:HGNC:10045]	-0.905859
ENSG00000168386	FILIP1L	filamin A interacting protein 1 like [Source:HGNC Symbol;Acc:HGNC:24589]	-0.900052
ENSG00000005471	ABCB4	ATP binding cassette subfamily B member 4 [Source:HGNC Symbol;Acc:HGNC:45]	-0.894062
ENSG00000184557	SOCS3	suppressor of cytokine signaling 3 [Source:HGNC Symbol;Acc:HGNC:19391]	-0.893388
ENSG00000111817	DSE	dermatan sulfate epimerase [Source:HGNC Symbol;Acc:HGNC:21144]	-0.885614
ENSG00000233237	LINC00472	long intergenic non-protein coding RNA 472 [Source:HGNC Symbol;Acc:HGNC:21380]	-0.877169
ENSG00000141068	KSR1	kinase suppressor of ras 1 [Source:HGNC Symbol;Acc:HGNC:6465]	-0.866077
ENSG00000120436	GPR31	G protein-coupled receptor 31 [Source:HGNC Symbol;Acc:HGNC:4486]	-0.860951
ENSG00000074181	NOTCH3	notch 3 [Source:HGNC Symbol;Acc:HGNC:7883]	-0.860337
ENSG00000182195	LDOC1	leucine zipper down-regulated in cancer 1 [Source:HGNC Symbol;Acc:HGNC:6548]	-0.859457
ENSG00000221439	RNU4ATAC16P	RNA, U4atac small nuclear 16, pseudogene [Source:HGNC Symbol;Acc:HGNC:46902]	-0.858486
ENSG00000207721	MIR186	microRNA 186 [Source:HGNC Symbol;Acc:HGNC:31557]	-0.855845
ENSG00000127507	ADGRE2	adhesion G protein-coupled receptor E2 [Source:HGNC Symbol;Acc:HGNC:3337]	-0.854825
ENSG00000169508	GPR183	G protein-coupled receptor 183 [Source:HGNC Symbol;Acc:HGNC:3128]	-0.851026
ENSG00000112419	PHACTR2	phosphatase and actin regulator 2 [Source:HGNC Symbol;Acc:HGNC:20956]	-0.827166
ENSG00000261971	MMP25-AS1	MMP25 antisense RNA 1 [Source:HGNC Symbol;Acc:HGNC:51372]	-0.824815
ENSG00000165507	C10orf10	chromosome 10 open reading frame 10 [Source:HGNC Symbol;Acc:HGNC:23355]	-0.823403
ENSG00000207966	MIR29C		-0.823235
ENSG00000089057	SLC23A2	solute carrier family 23 member 2 [Source:HGNC Symbol;Acc:HGNC:10973]	-0.823019
ENSG00000026025	VIM	vimentin [Source:HGNC Symbol;Acc:HGNC:12692]	-0.817002
ENSG00000108175	ZMIZ1	zinc finger MIZ-type containing 1 [Source:HGNC Symbol;Acc:HGNC:16493]	-0.815676
ENSG00000144283	PKP4	plakophilin 4 [Source:HGNC Symbol;Acc:HGNC:9026]	-0.81444
ENSG00000206418	RAB12	RAB12, member RAS oncogene family [Source:HGNC Symbol;Acc:HGNC:31332]	-0.805287
ENSG00000085491	SLC25A24	solute carrier family 25 member 24 [Source:HGNC Symbol;Acc:HGNC:20662]	-0.801962
ENSG00000087266	SH3BP2	SH3 domain binding protein 2 [Source:HGNC Symbol;Acc:HGNC:10825]	-0.800138
ENSG00000125810	CD93	CD93 molecule [Source:HGNC Symbol;Acc:HGNC:15855]	-0.788922
ENSG00000207725	MIR222	microRNA 222 [Source:HGNC Symbol;Acc:HGNC:31602]	-0.785599
ENSG00000157110	RBPMS	RNA binding protein with multiple splicing [Source:HGNC Symbol;Acc:HGNC:19097]	-0.780172
ENSG00000145819	ARHGAP26	Rho GTPase activating protein 26 [Source:HGNC Symbol;Acc:HGNC:17073]	-0.776466
ENSG00000235374	SSR4P1	signal sequence receptor subunit 4 pseudogene 1 [Source:HGNC Symbol;Acc:HGNC:23131]	-0.774485
ENSG00000164674	SYTL3	synaptotagmin like 3 [Source:HGNC Symbol;Acc:HGNC:15587]	-0.771811
ENSG00000100368	CSF2RB	colony stimulating factor 2 receptor beta common subunit [Source:HGNC Symbol;Acc:HGNC:2436]	-0.77084
ENSG00000183018	SPNS2	sphingolipid transporter 2 [Source:HGNC Symbol;Acc:HGNC:26992]	-0.754378
ENSG00000117114	ADGRL2	adhesion G protein-coupled receptor L2 [Source:HGNC Symbol;Acc:HGNC:18582]	-0.752983
ENSG00000180667	YOD1	YOD1 deubiquitinase [Source:HGNC Symbol;Acc:HGNC:25035]	-0.749466
ENSG00000196352	CD55	CD55 molecule (Cromer blood group) [Source:HGNC Symbol;Acc:HGNC:2665]	-0.749157
ENSG00000146592	CREB5	cAMP responsive element binding protein 5 [Source:HGNC Symbol;Acc:HGNC:16844]	-0.744501
ENSG00000173327	MAP3K11	mitogen-activated protein kinase kinase kinase 11 [Source:HGNC Symbol;Acc:HGNC:6850]	-0.742549
ENSG00000141905	NFIC	nuclear factor I C [Source:HGNC Symbol;Acc:HGNC:7786]	-0.740731
ENSG00000163638	ADAMTS9	ADAM metallopeptidase with thrombospondin type 1 motif 9 [Source:HGNC Symbol;Acc:HGNC:13202]	-0.737952
ENSG00000142347	MYO1F	myosin IF [Source:HGNC Symbol;Acc:HGNC:7600]	-0.729613
ENSG00000059728	MXD1	MAX dimerization protein 1 [Source:HGNC Symbol;Acc:HGNC:6761]	-0.726687
ENSG00000197721	CR1L	complement component 3b/4b receptor 1-like [Source:HGNC Symbol;Acc:HGNC:2335]	-0.725155
ENSG00000136244	IL6	interleukin 6 [Source:HGNC Symbol;Acc:HGNC:6018]	-0.724328
ENSG00000057657	PRDM1	PR/SET domain 1 [Source:HGNC Symbol;Acc:HGNC:9346]	-0.722458
ENSG00000177570	SAMD12	sterile alpha motif domain containing 12 [Source:HGNC Symbol;Acc:HGNC:31750]	-0.721471
ENSG00000116016	EPAS1	endothelial PAS domain protein 1 [Source:HGNC Symbol;Acc:HGNC:3374]	-0.71696
ENSG00000083223	ZCCHC6	zinc finger CCHC-type containing 6 [Source:HGNC Symbol;Acc:HGNC:25817]	-0.71259
ENSG00000179583	CIITA	class II major histocompatibility complex transactivator [Source:HGNC Symbol;Acc:HGNC:7067]	-0.710236
ENSG00000244879	GABPB1-AS1	GABPB1 antisense RNA 1 [Source:HGNC Symbol;Acc:HGNC:44157]	-0.707089
ENSG00000149485	FADS1	fatty acid desaturase 1 [Source:HGNC Symbol;Acc:HGNC:3574]	-0.697559
ENSG00000123200	ZC3H13	zinc finger CCCH-type containing 13 [Source:HGNC Symbol;Acc:HGNC:20368]	-0.697532
ENSG00000174282	ZBTB4	zinc finger and BTB domain containing 4 [Source:HGNC Symbol;Acc:HGNC:23847]	-0.692783
ENSG00000179428	AC073072.5		-0.689042
ENSG00000187678	SPRY4	sprouty RTK signaling antagonist 4 [Source:HGNC Symbol;Acc:HGNC:15533]	-0.687795
ENSG00000188707	ZBED6CL	ZBED6 C-terminal like [Source:HGNC Symbol;Acc:HGNC:21720]	-0.687542
ENSG00000133794	ARNTL	aryl hydrocarbon receptor nuclear translocator like [Source:HGNC Symbol;Acc:HGNC:701]	-0.687256
ENSG00000186174	BCL9L	B-cell CLL/lymphoma 9-like [Source:HGNC Symbol;Acc:HGNC:23688]	-0.679558
ENSG00000126882	FAM78A	family with sequence similarity 78 member A [Source:HGNC Symbol;Acc:HGNC:25465]	-0.67871
ENSG00000166928	MS4A14	membrane spanning 4-domains A14 [Source:HGNC Symbol;Acc:HGNC:30706]	-0.677796
ENSG00000144802	NFKBIZ	NFKB inhibitor zeta [Source:HGNC Symbol;Acc:HGNC:29805]	-0.675423
ENSG00000100376	FAM118A	family with sequence similarity 118 member A [Source:HGNC Symbol;Acc:HGNC:1313]	-0.675221
ENSG00000187239	FNBP1	formin binding protein 1 [Source:HGNC Symbol;Acc:HGNC:17069]	-0.673101
ENSG00000199674	RNU6-862P	RNA, U6 small nuclear 862, pseudogene [Source:HGNC Symbol;Acc:HGNC:47825]	-0.671283
ENSG00000147459	DOCK5	dedicator of cytokinesis 5 [Source:HGNC Symbol;Acc:HGNC:23476]	-0.668574
ENSG00000080200	CRYBG3	crystallin beta-gamma domain containing 3 [Source:HGNC Symbol;Acc:HGNC:34427]	-0.666077
ENSG00000258441	LINC00641	long intergenic non-protein coding RNA 641 [Source:HGNC Symbol;Acc:HGNC:27511]	-0.66498
ENSG00000151692	RNF144A	ring finger protein 144A [Source:HGNC Symbol;Acc:HGNC:20457]	-0.661798
ENSG00000159314	ARHGAP27	Rho GTPase activating protein 27 [Source:HGNC Symbol;Acc:HGNC:31813]	-0.661373
ENSG00000228962	HCG23	HLA complex group 23 (non-protein coding) [Source:HGNC Symbol;Acc:HGNC:19713]	-0.660905
ENSG00000117280	RAB29	RAB29, member RAS oncogene family [Source:HGNC Symbol;Acc:HGNC:9789]	-0.660077
ENSG00000144674	GOLGA4	golgin A4 [Source:HGNC Symbol;Acc:HGNC:4427]	-0.658034
ENSG00000132205	EMILIN2	elastin microfibril interfacer 2 [Source:HGNC Symbol;Acc:HGNC:19881]	-0.654577
ENSG00000200086	RNU6-433P	RNA, U6 small nuclear 433, pseudogene [Source:HGNC Symbol;Acc:HGNC:47396]	-0.653509
ENSG00000185596	WASH3P	WAS protein family homolog 3 pseudogene [Source:HGNC Symbol;Acc:HGNC:24362]	-0.653119
ENSG00000162337	LRP5	LDL receptor related protein 5 [Source:HGNC Symbol;Acc:HGNC:6697]	-0.644767
ENSG00000122417	ODF2L	outer dense fiber of sperm tails 2 like [Source:HGNC Symbol;Acc:HGNC:29225]	-0.64263
ENSG00000168769	TET2	tet methylcytosine dioxygenase 2 [Source:HGNC Symbol;Acc:HGNC:25941]	-0.642397
ENSG00000077157	PPP1R12B	protein phosphatase 1 regulatory subunit 12B [Source:HGNC Symbol;Acc:HGNC:7619]	-0.641841
ENSG00000110400	NECTIN1	nectin cell adhesion molecule 1 [Source:HGNC Symbol;Acc:HGNC:9706]	-0.638848
ENSG00000245849	RAD51-AS1	RAD51 antisense RNA 1 (head to head) [Source:HGNC Symbol;Acc:HGNC:48621]	-0.627427
ENSG00000185101	ANO9	anoctamin 9 [Source:HGNC Symbol;Acc:HGNC:20679]	-0.624691
ENSG00000092929	UNC13D	unc-13 homolog D [Source:HGNC Symbol;Acc:HGNC:23147]	-0.624436
ENSG00000123607	TTC21B	tetratricopeptide repeat domain 21B [Source:HGNC Symbol;Acc:HGNC:25660]	-0.62388
ENSG00000140199	SLC12A6	solute carrier family 12 member 6 [Source:HGNC Symbol;Acc:HGNC:10914]	-0.623685
ENSG00000146192	FGD2	FYVE, RhoGEF and PH domain containing 2 [Source:HGNC Symbol;Acc:HGNC:3664]	-0.620401
ENSG00000179094	PER1	period circadian clock 1 [Source:HGNC Symbol;Acc:HGNC:8845]	-0.620299
ENSG00000114948	ADAM23	ADAM metallopeptidase domain 23 [Source:HGNC Symbol;Acc:HGNC:202]	-0.62008
ENSG00000234771	SLC25A25-AS1	SLC25A25 antisense RNA 1 [Source:HGNC Symbol;Acc:HGNC:27844]	-0.617884
ENSG00000100307	CBX7	chromobox 7 [Source:HGNC Symbol;Acc:HGNC:1557]	-0.617644
ENSG00000127311	HELB	DNA helicase B [Source:HGNC Symbol;Acc:HGNC:17196]	-0.616902
ENSG00000196535	MYO18A	myosin XVIIIA [Source:HGNC Symbol;Acc:HGNC:31104]	-0.616811
ENSG00000109756	RAPGEF2	Rap guanine nucleotide exchange factor 2 [Source:HGNC Symbol;Acc:HGNC:16854]	-0.615034
ENSG00000182405	PGBD4	piggyBac transposable element derived 4 [Source:HGNC Symbol;Acc:HGNC:19401]	-0.613086
ENSG00000128283	CDC42EP1	CDC42 effector protein 1 [Source:HGNC Symbol;Acc:HGNC:17014]	-0.611199
ENSG00000124762	CDKN1A	cyclin dependent kinase inhibitor 1A [Source:HGNC Symbol;Acc:HGNC:1784]	-0.608711
ENSG00000240891	PLCXD2	phosphatidylinositol specific phospholipase C X domain containing 2 [Source:HGNC Symbol;Acc:HGNC:26462]	-0.606982
ENSG00000176700	SCAND2P	SCAN domain containing 2 pseudogene [Source:HGNC Symbol;Acc:HGNC:10567]	-0.606957
ENSG00000136828	RALGPS1	Ral GEF with PH domain and SH3 binding motif 1 [Source:HGNC Symbol;Acc:HGNC:16851]	-0.602209
ENSG00000173442	EHBP1L1	EH domain binding protein 1 like 1 [Source:HGNC Symbol;Acc:HGNC:30682]	-0.602002
UP-REGULATED
GeneID	GeneName	Description	fc
ENSG00000124610	HIST1H1A	histone cluster 1, H1a [Source:HGNC Symbol;Acc:HGNC:4715]	1.25442
ENSG00000108176	DNAJC12	DnaJ heat shock protein family (Hsp40) member C12 [Source:HGNC Symbol;Acc:HGNC:28908]	1.25228
ENSG00000240973	RP11-458K10.2		1.16442
ENSG00000166351	POTED	POTE ankyrin domain family member D [Source:HGNC Symbol;Acc:HGNC:23822]	1.11389
ENSG00000232721	RP11-403I13.5		1.09868
ENSG00000205884	DEFB136	defensin beta 136 [Source:HGNC Symbol;Acc:HGNC:34433]	1.09267
ENSG00000265954	MIR4749	microRNA 4749 [Source:HGNC Symbol;Acc:HGNC:41760]	1.0756
ENSG00000207954	MIR138-1	microRNA 138-1 [Source:HGNC Symbol;Acc:HGNC:31524]	1.03865
ENSG00000231122	FAM25E	family with sequence similarity 25 member E [Source:HGNC Symbol;Acc:HGNC:23587]	1.02174
ENSG00000212040	MIR543	microRNA 543 [Source:HGNC Symbol;Acc:HGNC:33664]	1.01693
ENSG00000130950	NUTM2F	NUT family member 2F [Source:HGNC Symbol;Acc:HGNC:23450]	0.986801
ENSG00000251364	CTD-2516F10.2		0.96664
ENSG00000251898	SCARNA11	small Cajal body-specific RNA 11 [Source:HGNC Symbol;Acc:HGNC:32568]	0.94739
ENSG00000201027	RN7SKP107	RNA, 7SK small nuclear pseudogene 107 [Source:HGNC Symbol;Acc:HGNC:45831]	0.945862
ENSG00000161133	USP41	ubiquitin specific peptidase 41 [Source:HGNC Symbol;Acc:HGNC:20070]	0.945369
ENSG00000222969	RN7SKP8	RNA, 7SK small nuclear pseudogene 8 [Source:HGNC Symbol;Acc:HGNC:42626]	0.927846
ENSG00000196549	MME	membrane metallo-endopeptidase [Source:HGNC Symbol;Acc:HGNC:7154]	0.918874
ENSG00000232554	RSU1P2	Ras suppressor protein 1 pseudogene 2 [Source:HGNC Symbol;Acc:HGNC:44391]	0.890412
ENSG00000196273	LINC00523	long intergenic non-protein coding RNA 523 [Source:HGNC Symbol;Acc:HGNC:20117]	0.873868
ENSG00000212365	RNA5SP332	RNA, 5S ribosomal pseudogene 332 [Source:HGNC Symbol;Acc:HGNC:43232]	0.861928
ENSG00000201713	RNA5SP125	RNA, 5S ribosomal pseudogene 125 [Source:HGNC Symbol;Acc:HGNC:43025]	0.860711
ENSG00000251624	UNC93B7	unc-93 homolog B7 pseudogene (C. elegans) [Source:HGNC Symbol;Acc:HGNC:44036]	0.856162
ENSG00000076604	TRAF4	TNF receptor associated factor 4 [Source:HGNC Symbol;Acc:HGNC:12034]	0.8467
ENSG00000199564	RNA5SP502	RNA, 5S ribosomal pseudogene 502 [Source:HGNC Symbol;Acc:HGNC:43402]	0.83861
ENSG00000111875	ASF1A	anti-silencing function 1A histone chaperone [Source:HGNC Symbol;Acc:HGNC:20995]	0.834672
ENSG00000252832	RNU6-1212P	RNA, U6 small nuclear 1212, pseudogene [Source:HGNC Symbol;Acc:HGNC:48175]	0.832296
ENSG00000200475	RN7SKP162	RNA, 7SK small nuclear pseudogene 162 [Source:HGNC Symbol;Acc:HGNC:45886]	0.822219
ENSG00000179598	PLD6	phospholipase D family member 6 [Source:HGNC Symbol;Acc:HGNC:30447]	0.820175
ENSG00000231327	AC016700.5		0.816626
ENSG00000204481	PRAMEF14	PRAME family member 14 [Source:HGNC Symbol;Acc:HGNC:13576]	0.815915
ENSG00000252183	RNU6-948P	RNA, U6 small nuclear 948, pseudogene [Source:HGNC Symbol;Acc:HGNC:47911]	0.809509
ENSG00000251258	RFPL4B	ret finger protein like 4B [Source:HGNC Symbol;Acc:HGNC:33264]	0.804881
ENSG00000143556	S100A7	S100 calcium binding protein A7 [Source:HGNC Symbol;Acc:HGNC:10497]	0.803937
ENSG00000253074	RNU6-586P	RNA, U6 small nuclear 586, pseudogene [Source:HGNC Symbol;Acc:HGNC:47549]	0.78465
ENSG00000240294	RN7SKP241	RNA, 7SK small nuclear pseudogene 241 [Source:HGNC Symbol;Acc:HGNC:45965]	0.779468
ENSG00000245248	USP2-AS1	USP2 antisense RNA 1 (head to head) [Source:HGNC Symbol;Acc:HGNC:48673]	0.763601
ENSG00000208004	MIR323B	microRNA 323b [Source:HGNC Symbol;Acc:HGNC:38349]	0.757706
ENSG00000246379	RP11-461O7.1		0.754382
ENSG00000252089	RNU4ATAC7P	RNA, U4atac small nuclear 7, pseudogene [Source:HGNC Symbol;Acc:HGNC:46893]	0.751116
ENSG00000222179	RN7SKP26	RNA, 7SK small nuclear pseudogene 26 [Source:HGNC Symbol;Acc:HGNC:45750]	0.747251
ENSG00000205116	TMEM88B	transmembrane protein 88B [Source:HGNC Symbol;Acc:HGNC:37099]	0.740649
ENSG00000170074	FAM153A	family with sequence similarity 153 member A [Source:HGNC Symbol;Acc:HGNC:29940]	0.730246
ENSG00000248027	CTD-2383M3.1		0.729719
ENSG00000200151	RN7SKP231	RNA, 7SK small nuclear pseudogene 231 [Source:HGNC Symbol;Acc:HGNC:45955]	0.722501
ENSG00000203864	C1orf137	chromosome 1 open reading frame 137 [Source:HGNC Symbol;Acc:HGNC:32040]	0.720279
ENSG00000247675	LRP4-AS1	LRP4 antisense RNA 1 [Source:HGNC Symbol;Acc:HGNC:44128]	0.717509
ENSG00000160062	ZBTB8A	zinc finger and BTB domain containing 8A [Source:HGNC Symbol;Acc:HGNC:24172]	0.715547
ENSG00000176555	OR4S1	olfactory receptor family 4 subfamily S member 1 [Source:HGNC Symbol;Acc:HGNC:14705]	0.696031
ENSG00000172742	OR4D9	olfactory receptor family 4 subfamily D member 9 [Source:HGNC Symbol;Acc:HGNC:15178]	0.69589
ENSG00000244356	RN7SL398P	RNA, 7SL, cytoplasmic 398, pseudogene [Source:HGNC Symbol;Acc:HGNC:46414]	0.693233
ENSG00000168242	HIST1H2BI		0.690317
ENSG00000229237	HMGN1P37	high mobility group nucleosome binding domain 1 pseudogene 37 [Source:HGNC Symbol;Acc:HGNC:39421]	0.687799
ENSG00000214338	SOGA3	SOGA family member 3 [Source:HGNC Symbol;Acc:HGNC:21494]	0.687603
ENSG00000222741	RNA5SP229	RNA, 5S ribosomal pseudogene 229 [Source:HGNC Symbol;Acc:HGNC:43129]	0.685746
ENSG00000196972	SMIM10L2B	small integral membrane protein 10 like 2B [Source:HGNC Symbol;Acc:HGNC:34500]	0.680647
ENSG00000242266	RN7SL456P	RNA, 7SL, cytoplasmic 456, pseudogene [Source:HGNC Symbol;Acc:HGNC:46472]	0.672699
ENSG00000255384	RP11-770J1.4		0.672553
ENSG00000199475	RN7SKP104	RNA, 7SK small nuclear pseudogene 104 [Source:HGNC Symbol;Acc:HGNC:45828]	0.670745
ENSG00000164729	SLC35G3	solute carrier family 35 member G3 [Source:HGNC Symbol;Acc:HGNC:26848]	0.669122
ENSG00000261039	RP11-417E7.2		0.665114
ENSG00000198083	KRTAP9-9	keratin associated protein 9-9 [Source:HGNC Symbol;Acc:HGNC:16773]	0.664373
ENSG00000204279	PAGE3	PAGE family member 3 [Source:HGNC Symbol;Acc:HGNC:4110]	0.664042
ENSG00000241158	ADAMTS9-AS1	ADAMTS9 antisense RNA 1 [Source:HGNC Symbol;Acc:HGNC:40625]	0.661454
ENSG00000239789	MRPS17	mitochondrial ribosomal protein S17 [Source:HGNC Symbol;Acc:HGNC:14047]	0.661298
ENSG00000188686	SCXA		0.653349
ENSG00000199622	RN7SKP20	RNA, 7SK small nuclear pseudogene 20 [Source:HGNC Symbol;Acc:HGNC:45744]	0.652217
ENSG00000112576	CCND3	cyclin D3 [Source:HGNC Symbol;Acc:HGNC:1585]	0.649071
ENSG00000231006	RPL7P32	ribosomal protein L7 pseudogene 32 [Source:HGNC Symbol;Acc:HGNC:35692]	0.647088
ENSG00000259156	CHEK2P2	checkpoint kinase 2 pseudogene 2 [Source:HGNC Symbol;Acc:HGNC:43578]	0.646598
ENSG00000259455	RP11-467N20.5		0.646359
ENSG00000240250	RN7SL541P	RNA, 7SL, cytoplasmic 541, pseudogene [Source:HGNC Symbol;Acc:HGNC:46557]	0.643778
ENSG00000167653	PSCA	prostate stem cell antigen [Source:HGNC Symbol;Acc:HGNC:9500]	0.642021
ENSG00000252712	SCARNA14	small Cajal body-specific RNA 14 [Source:HGNC Symbol;Acc:HGNC:32571]	0.639186
ENSG00000236268	LINC01361	long intergenic non-protein coding RNA 1361 [Source:HGNC Symbol;Acc:HGNC:50595]	0.638764
ENSG00000235297	FAUP1	FAU, ubiquitin like and ribosomal protein S30 fusion pseudogene 1 [Source:HGNC Symbol;Acc:HGNC:17984]	0.631279
ENSG00000141030	COPS3	COP9 signalosome subunit 3 [Source:HGNC Symbol;Acc:HGNC:2239]	0.630879
ENSG00000241037	RN7SL335P	RNA, 7SL, cytoplasmic 335, pseudogene [Source:HGNC Symbol;Acc:HGNC:46351]	0.63069
ENSG00000235026	DPP10-AS1	DPP10 antisense RNA 1 [Source:HGNC Symbol;Acc:HGNC:40941]	0.626513
ENSG00000227802	DNAJB3	DnaJ heat shock protein family (Hsp40) member B3 [Source:HGNC Symbol;Acc:HGNC:32397]	0.62189
ENSG00000236656	RP11-144L1.4		0.621113
ENSG00000172410	INSL5	insulin like 5 [Source:HGNC Symbol;Acc:HGNC:6088]	0.620409
ENSG00000101441	CST4	cystatin S [Source:HGNC Symbol;Acc:HGNC:2476]	0.619717
ENSG00000134216	CHIA	chitinase, acidic [Source:HGNC Symbol;Acc:HGNC:17432]	0.617529
ENSG00000185290	NUPR2	nuclear protein 2, transcriptional regulator [Source:HGNC Symbol;Acc:HGNC:44164]	0.614785
ENSG00000252794	RN7SKP60	RNA, 7SK small nuclear pseudogene 60 [Source:HGNC Symbol;Acc:HGNC:45784]	0.613697
ENSG00000222150	RNA5SP239	RNA, 5S ribosomal pseudogene 239 [Source:HGNC Symbol;Acc:HGNC:43139]	0.613456
ENSG00000180697	C3orf22	chromosome 3 open reading frame 22 [Source:HGNC Symbol;Acc:HGNC:28534]	0.611704
ENSG00000179172	HNRNPCL1	heterogeneous nuclear ribonucleoprotein C-like 1 [Source:HGNC Symbol;Acc:HGNC:29295]	0.611104
ENSG00000247317	RP11-273G15.2		0.610593
ENSG00000235581	GS1-111G14.1		0.603725
ENSG00000223477	RP11-314P12.2		0.601089
