# Supplementary material for: Alternative splicing discriminates molecular subtypes and has prognostic impact in diffuse large B-cell lymphoma
Source: Blood Cancer J. 2017 Aug 25;7(8):e596–. doi: 10.1038/bcj.2017.71 (PMC5596382; doi:10.1038/bcj.2017.71)
Supplement: Supplementary Table 3 [file bcj201771x4.xlsx]

## Sheet: Sheet1
DOWN-REGULATED
GeneID	GeneName	Description	fc
ENSG00000063245	EPN1	epsin 1 [Source:HGNC Symbol;Acc:HGNC:21604]	-6.25682
ENSG00000186635	ARAP1	ArfGAP with RhoGAP domain, ankyrin repeat and PH domain 1 [Source:HGNC Symbol;Acc:HGNC:16925]	-5.81868
ENSG00000196735	HLA-DQA1	major histocompatibility complex, class II, DQ alpha 1 [Source:HGNC Symbol;Acc:HGNC:4942]	-5.05662
ENSG00000090339	ICAM1	intercellular adhesion molecule 1 [Source:HGNC Symbol;Acc:HGNC:5344]	-4.98433
ENSG00000105246	EBI3	Epstein-Barr virus induced 3 [Source:HGNC Symbol;Acc:HGNC:3129]	-4.77141
ENSG00000119969	HELLS	helicase, lymphoid-specific [Source:HGNC Symbol;Acc:HGNC:4861]	-4.6022
ENSG00000010610	CD4	CD4 molecule [Source:HGNC Symbol;Acc:HGNC:1678]	-4.18014
ENSG00000259370	RP11-1069G10.1		-4.10701
ENSG00000081307	UBA5	ubiquitin like modifier activating enzyme 5 [Source:HGNC Symbol;Acc:HGNC:23230]	-3.77865
ENSG00000161082	CELF5	CUGBP, Elav-like family member 5 [Source:HGNC Symbol;Acc:HGNC:14058]	-3.73789
ENSG00000084072	PPIE	peptidylprolyl isomerase E [Source:HGNC Symbol;Acc:HGNC:9258]	-3.6335
ENSG00000103245	NARFL	nuclear prelamin A recognition factor like [Source:HGNC Symbol;Acc:HGNC:14179]	-3.51545
ENSG00000120885	CLU	clusterin [Source:HGNC Symbol;Acc:HGNC:2095]	-3.49523
ENSG00000178904	DPY19L3	dpy-19 like 3 (C. elegans) [Source:HGNC Symbol;Acc:HGNC:27120]	-3.45142
ENSG00000076864	RAP1GAP	RAP1 GTPase activating protein [Source:HGNC Symbol;Acc:HGNC:9858]	-3.42603
ENSG00000114107	CEP70	centrosomal protein 70 [Source:HGNC Symbol;Acc:HGNC:29972]	-3.41906
ENSG00000161996	WDR90	WD repeat domain 90 [Source:HGNC Symbol;Acc:HGNC:26960]	-3.41428
ENSG00000124253	PCK1	phosphoenolpyruvate carboxykinase 1 [Source:HGNC Symbol;Acc:HGNC:8724]	-3.40689
ENSG00000113658	SMAD5	SMAD family member 5 [Source:HGNC Symbol;Acc:HGNC:6771]	-3.38312
ENSG00000167972	ABCA3	ATP binding cassette subfamily A member 3 [Source:HGNC Symbol;Acc:HGNC:33]	-3.35625
ENSG00000125149	C16orf70	chromosome 16 open reading frame 70 [Source:HGNC Symbol;Acc:HGNC:29564]	-3.24709
ENSG00000197180	BX936347.1	uncharacterized protein BC009467 [Source:EntrezGene;Acc:158960]	-3.22736
ENSG00000213533	TMEM110	transmembrane protein 110 [Source:HGNC Symbol;Acc:HGNC:30526]	-3.1425
ENSG00000078487	ZCWPW1	zinc finger CW-type and PWWP domain containing 1 [Source:HGNC Symbol;Acc:HGNC:23486]	-3.10591
ENSG00000104824	HNRNPL	heterogeneous nuclear ribonucleoprotein L [Source:HGNC Symbol;Acc:HGNC:5045]	-2.93046
ENSG00000156218	ADAMTSL3	ADAMTS like 3 [Source:HGNC Symbol;Acc:HGNC:14633]	-2.83664
ENSG00000102780	DGKH	diacylglycerol kinase eta [Source:HGNC Symbol;Acc:HGNC:2854]	-2.75266
ENSG00000184923	FAM22A	NUT family member 2A [Source:HGNC Symbol;Acc:HGNC:23438]	-2.73805
ENSG00000108001	EBF3	early B-cell factor 3 [Source:HGNC Symbol;Acc:HGNC:19087]	-2.71493
ENSG00000136682	CBWD2	COBW domain containing 2 [Source:HGNC Symbol;Acc:HGNC:17907]	-2.6537
ENSG00000160789	LMNA	lamin A/C [Source:HGNC Symbol;Acc:HGNC:6636]	-2.62101
ENSG00000146457	WTAP	Wilms tumor 1 associated protein [Source:HGNC Symbol;Acc:HGNC:16846]	-2.60313
ENSG00000214944	ARHGEF28	Rho guanine nucleotide exchange factor 28 [Source:HGNC Symbol;Acc:HGNC:30322]	-2.57852
ENSG00000148498	PARD3	par-3 family cell polarity regulator [Source:HGNC Symbol;Acc:HGNC:16051]	-2.53407
ENSG00000169660	HEXDC	hexosaminidase D [Source:HGNC Symbol;Acc:HGNC:26307]	-2.53116
ENSG00000139531	SUOX	sulfite oxidase [Source:HGNC Symbol;Acc:HGNC:11460]	-2.52089
ENSG00000155254	MARVELD1	MARVEL domain containing 1 [Source:HGNC Symbol;Acc:HGNC:28674]	-2.49899
ENSG00000137821	LRRC49	leucine rich repeat containing 49 [Source:HGNC Symbol;Acc:HGNC:25965]	-2.48352
ENSG00000092068	SLC7A8	solute carrier family 7 member 8 [Source:HGNC Symbol;Acc:HGNC:11066]	-2.46684
ENSG00000122986	HVCN1	hydrogen voltage gated channel 1 [Source:HGNC Symbol;Acc:HGNC:28240]	-2.44993
ENSG00000187764	SEMA4D	semaphorin 4D [Source:HGNC Symbol;Acc:HGNC:10732]	-2.38249
ENSG00000178252	WDR6	WD repeat domain 6 [Source:HGNC Symbol;Acc:HGNC:12758]	-2.34463
ENSG00000090006	LTBP4	latent transforming growth factor beta binding protein 4 [Source:HGNC Symbol;Acc:HGNC:6717]	-2.32338
ENSG00000107611	CUBN	cubilin [Source:HGNC Symbol;Acc:HGNC:2548]	-2.30991
ENSG00000004534	RBM6	RNA binding motif protein 6 [Source:HGNC Symbol;Acc:HGNC:9903]	-2.2687
ENSG00000168014	C2CD3	C2 calcium dependent domain containing 3 [Source:HGNC Symbol;Acc:HGNC:24564]	-2.23539
ENSG00000197046	SIGLEC15	sialic acid binding Ig like lectin 15 [Source:HGNC Symbol;Acc:HGNC:27596]	-2.23195
ENSG00000185359	HGS	hepatocyte growth factor-regulated tyrosine kinase substrate [Source:HGNC Symbol;Acc:HGNC:4897]	-2.2154
ENSG00000115970	THADA	THADA, armadillo repeat containing [Source:HGNC Symbol;Acc:HGNC:19217]	-2.19512
ENSG00000076928	ARHGEF1	Rho guanine nucleotide exchange factor 1 [Source:HGNC Symbol;Acc:HGNC:681]	-2.18766
ENSG00000196074	SYCP2	synaptonemal complex protein 2 [Source:HGNC Symbol;Acc:HGNC:11490]	-2.18537
ENSG00000178175	ZNF366	zinc finger protein 366 [Source:HGNC Symbol;Acc:HGNC:18316]	-2.16542
ENSG00000198961	PJA2	praja ring finger ubiquitin ligase 2 [Source:HGNC Symbol;Acc:HGNC:17481]	-2.1602
ENSG00000102554	KLF5	Kruppel like factor 5 [Source:HGNC Symbol;Acc:HGNC:6349]	-2.15905
ENSG00000127511	SIN3B	SIN3 transcription regulator family member B [Source:HGNC Symbol;Acc:HGNC:19354]	-2.15786
ENSG00000130702	LAMA5	laminin subunit alpha 5 [Source:HGNC Symbol;Acc:HGNC:6485]	-2.14572
ENSG00000102098	SCML2	sex comb on midleg-like 2 (Drosophila) [Source:HGNC Symbol;Acc:HGNC:10581]	-2.14367
ENSG00000108669	CYTH1	cytohesin 1 [Source:HGNC Symbol;Acc:HGNC:9501]	-2.13718
ENSG00000056558	TRAF1	TNF receptor associated factor 1 [Source:HGNC Symbol;Acc:HGNC:12031]	-2.13695
ENSG00000127124	HIVEP3	human immunodeficiency virus type I enhancer binding protein 3 [Source:HGNC Symbol;Acc:HGNC:13561]	-2.13372
ENSG00000071575	TRIB2	tribbles pseudokinase 2 [Source:HGNC Symbol;Acc:HGNC:30809]	-2.12591
ENSG00000005801	ZNF195	zinc finger protein 195 [Source:HGNC Symbol;Acc:HGNC:12986]	-2.12429
ENSG00000085831	TTC39A	tetratricopeptide repeat domain 39A [Source:HGNC Symbol;Acc:HGNC:18657]	-2.11906
ENSG00000081791	KIAA0141	KIAA0141 [Source:HGNC Symbol;Acc:HGNC:28969]	-2.11062
ENSG00000140350	ANP32A	acidic nuclear phosphoprotein 32 family member A [Source:HGNC Symbol;Acc:HGNC:13233]	-2.10362
ENSG00000026508	CD44	CD44 molecule (Indian blood group) [Source:HGNC Symbol;Acc:HGNC:1681]	-2.08023
ENSG00000135424	ITGA7	integrin subunit alpha 7 [Source:HGNC Symbol;Acc:HGNC:6143]	-2.07462
ENSG00000180817	PPA1	pyrophosphatase (inorganic) 1 [Source:HGNC Symbol;Acc:HGNC:9226]	-2.07279
ENSG00000103995	CEP152	centrosomal protein 152 [Source:HGNC Symbol;Acc:HGNC:29298]	-2.07231
ENSG00000119042	SATB2	SATB homeobox 2 [Source:HGNC Symbol;Acc:HGNC:21637]	-2.07013
ENSG00000114745	GORASP1	golgi reassembly stacking protein 1 [Source:HGNC Symbol;Acc:HGNC:16769]	-2.06914
ENSG00000187741	FANCA	Fanconi anemia complementation group A [Source:HGNC Symbol;Acc:HGNC:3582]	-2.05545
ENSG00000112096	SOD2	superoxide dismutase 2, mitochondrial [Source:HGNC Symbol;Acc:HGNC:11180]	-2.03775
ENSG00000111011	RSRC2	arginine and serine rich coiled-coil 2 [Source:HGNC Symbol;Acc:HGNC:30559]	-2.03511
ENSG00000131018	SYNE1	spectrin repeat containing nuclear envelope protein 1 [Source:HGNC Symbol;Acc:HGNC:17089]	-2.01091
ENSG00000065675	PRKCQ	protein kinase C theta [Source:HGNC Symbol;Acc:HGNC:9410]	-1.98166
ENSG00000196209	SIRPB2	signal regulatory protein beta 2 [Source:HGNC Symbol;Acc:HGNC:16247]	-1.98067
ENSG00000172766	NAA16	N(alpha)-acetyltransferase 16, NatA auxiliary subunit [Source:HGNC Symbol;Acc:HGNC:26164]	-1.97763
ENSG00000132003	ZSWIM4	zinc finger SWIM-type containing 4 [Source:HGNC Symbol;Acc:HGNC:25704]	-1.9709
ENSG00000123360	PDE1B	phosphodiesterase 1B [Source:HGNC Symbol;Acc:HGNC:8775]	-1.95505
ENSG00000139631	CSAD	cysteine sulfinic acid decarboxylase [Source:HGNC Symbol;Acc:HGNC:18966]	-1.955
ENSG00000205726	ITSN1	intersectin 1 [Source:HGNC Symbol;Acc:HGNC:6183]	-1.9511
ENSG00000166780	C16orf45	chromosome 16 open reading frame 45 [Source:HGNC Symbol;Acc:HGNC:19213]	-1.9438
ENSG00000184640	SEPT9	septin 9 [Source:HGNC Symbol;Acc:HGNC:7323]	-1.9319
ENSG00000171766	GATM	glycine amidinotransferase [Source:HGNC Symbol;Acc:HGNC:4175]	-1.9267
ENSG00000180900	SCRIB	scribbled planar cell polarity protein [Source:HGNC Symbol;Acc:HGNC:30377]	-1.92321
ENSG00000170180	GYPA	glycophorin A (MNS blood group) [Source:HGNC Symbol;Acc:HGNC:4702]	-1.90964
ENSG00000161835	GRASP	general receptor for phosphoinositides 1 associated scaffold protein [Source:HGNC Symbol;Acc:HGNC:18707]	-1.90755
ENSG00000131634	TMEM204	transmembrane protein 204 [Source:HGNC Symbol;Acc:HGNC:14158]	-1.90102
ENSG00000012822	CALCOCO1	calcium binding and coiled-coil domain 1 [Source:HGNC Symbol;Acc:HGNC:29306]	-1.8981
ENSG00000075426	FOSL2	FOS like 2, AP-1 transcription factor subunit [Source:HGNC Symbol;Acc:HGNC:3798]	-1.89206
ENSG00000124126	PREX1	phosphatidylinositol-3,4,5-trisphosphate dependent Rac exchange factor 1 [Source:HGNC Symbol;Acc:HGNC:32594]	-1.8896
ENSG00000213921	LEUTX	leucine twenty homeobox [Source:HGNC Symbol;Acc:HGNC:31953]	-1.88934
ENSG00000106948	AKNA	AT-hook transcription factor [Source:HGNC Symbol;Acc:HGNC:24108]	-1.87646
ENSG00000128833	MYO5C	myosin VC [Source:HGNC Symbol;Acc:HGNC:7604]	-1.8717
ENSG00000181982	CCDC149	coiled-coil domain containing 149 [Source:HGNC Symbol;Acc:HGNC:25405]	-1.87162
ENSG00000175029	CTBP2	C-terminal binding protein 2 [Source:HGNC Symbol;Acc:HGNC:2495]	-1.86429
ENSG00000099308	MAST3	microtubule associated serine/threonine kinase 3 [Source:HGNC Symbol;Acc:HGNC:19036]	-1.85992
ENSG00000107263	RAPGEF1	Rap guanine nucleotide exchange factor 1 [Source:HGNC Symbol;Acc:HGNC:4568]	-1.85192
ENSG00000087157	PGS1	phosphatidylglycerophosphate synthase 1 [Source:HGNC Symbol;Acc:HGNC:30029]	-1.8471
ENSG00000151414	NEK7	NIMA related kinase 7 [Source:HGNC Symbol;Acc:HGNC:13386]	-1.84466
ENSG00000075624	ACTB	actin beta [Source:HGNC Symbol;Acc:HGNC:132]	-1.84014
ENSG00000237541	HLA-DQA2	major histocompatibility complex, class II, DQ alpha 2 [Source:HGNC Symbol;Acc:HGNC:4943]	-1.82289
ENSG00000196670	ZFP62	ZFP62 zinc finger protein [Source:HGNC Symbol;Acc:HGNC:23241]	-1.80926
ENSG00000032444	PNPLA6	patatin like phospholipase domain containing 6 [Source:HGNC Symbol;Acc:HGNC:16268]	-1.80907
ENSG00000156858	PRR14	proline rich 14 [Source:HGNC Symbol;Acc:HGNC:28458]	-1.806
ENSG00000138162	TACC2	transforming acidic coiled-coil containing protein 2 [Source:HGNC Symbol;Acc:HGNC:11523]	-1.80573
ENSG00000091536	MYO15A	myosin XVA [Source:HGNC Symbol;Acc:HGNC:7594]	-1.80175
ENSG00000204305	AGER	advanced glycosylation end-product specific receptor [Source:HGNC Symbol;Acc:HGNC:320]	-1.79833
ENSG00000181045	SLC26A11	solute carrier family 26 member 11 [Source:HGNC Symbol;Acc:HGNC:14471]	-1.79199
ENSG00000010327	STAB1	stabilin 1 [Source:HGNC Symbol;Acc:HGNC:18628]	-1.79066
ENSG00000113319	RASGRF2	Ras protein specific guanine nucleotide releasing factor 2 [Source:HGNC Symbol;Acc:HGNC:9876]	-1.77854
ENSG00000110697	PITPNM1	phosphatidylinositol transfer protein membrane associated 1 [Source:HGNC Symbol;Acc:HGNC:9003]	-1.77536
ENSG00000198856	OSTC	oligosaccharyltransferase complex non-catalytic subunit [Source:HGNC Symbol;Acc:HGNC:24448]	-1.77433
ENSG00000119535	CSF3R	colony stimulating factor 3 receptor [Source:HGNC Symbol;Acc:HGNC:2439]	-1.77299
ENSG00000100154	TTC28	tetratricopeptide repeat domain 28 [Source:HGNC Symbol;Acc:HGNC:29179]	-1.77107
ENSG00000160796	NBEAL2	neurobeachin like 2 [Source:HGNC Symbol;Acc:HGNC:31928]	-1.76367
ENSG00000099814	KIAA0284	centrosomal protein 170B [Source:HGNC Symbol;Acc:HGNC:20362]	-1.752
ENSG00000232629	HLA-DQB2	major histocompatibility complex, class II, DQ beta 2 [Source:HGNC Symbol;Acc:HGNC:4945]	-1.7514
ENSG00000198911	SREBF2	sterol regulatory element binding transcription factor 2 [Source:HGNC Symbol;Acc:HGNC:11290]	-1.75061
ENSG00000137841	PLCB2	phospholipase C beta 2 [Source:HGNC Symbol;Acc:HGNC:9055]	-1.74707
ENSG00000101745	ANKRD12	ankyrin repeat domain 12 [Source:HGNC Symbol;Acc:HGNC:29135]	-1.74292
ENSG00000064687	ABCA7	ATP binding cassette subfamily A member 7 [Source:HGNC Symbol;Acc:HGNC:37]	-1.73921
ENSG00000143554	SLC27A3	solute carrier family 27 member 3 [Source:HGNC Symbol;Acc:HGNC:10997]	-1.73602
ENSG00000167548	MLL2	lysine methyltransferase 2D [Source:HGNC Symbol;Acc:HGNC:7133]	-1.73063
ENSG00000078246	TULP3	tubby like protein 3 [Source:HGNC Symbol;Acc:HGNC:12425]	-1.72747
ENSG00000164604	GPR85	G protein-coupled receptor 85 [Source:HGNC Symbol;Acc:HGNC:4536]	-1.71315
ENSG00000197119	SLC25A29	solute carrier family 25 member 29 [Source:HGNC Symbol;Acc:HGNC:20116]	-1.71204
ENSG00000189068	VSTM1	V-set and transmembrane domain containing 1 [Source:HGNC Symbol;Acc:HGNC:29455]	-1.71018
ENSG00000197555	SIPA1L1	signal induced proliferation associated 1 like 1 [Source:HGNC Symbol;Acc:HGNC:20284]	-1.70845
ENSG00000092445	TYRO3	TYRO3 protein tyrosine kinase [Source:HGNC Symbol;Acc:HGNC:12446]	-1.70799
ENSG00000262359	DOC2B		-1.6983
ENSG00000181929	PRKAG1	protein kinase AMP-activated non-catalytic subunit gamma 1 [Source:HGNC Symbol;Acc:HGNC:9385]	-1.69023
ENSG00000151474	FRMD4A	FERM domain containing 4A [Source:HGNC Symbol;Acc:HGNC:25491]	-1.68703
ENSG00000137802	MAPKBP1	mitogen-activated protein kinase binding protein 1 [Source:HGNC Symbol;Acc:HGNC:29536]	-1.68534
ENSG00000076356	PLXNA2	plexin A2 [Source:HGNC Symbol;Acc:HGNC:9100]	-1.67527
ENSG00000145730	PAM	peptidylglycine alpha-amidating monooxygenase [Source:HGNC Symbol;Acc:HGNC:8596]	-1.66858
ENSG00000135749	PCNXL2	pecanex homolog 2 (Drosophila) [Source:HGNC Symbol;Acc:HGNC:8736]	-1.66832
ENSG00000072952	MRVI1	murine retrovirus integration site 1 homolog [Source:HGNC Symbol;Acc:HGNC:7237]	-1.66607
ENSG00000104427	ZC2HC1A	zinc finger C2HC-type containing 1A [Source:HGNC Symbol;Acc:HGNC:24277]	-1.66491
ENSG00000244687	UBE2V1	ubiquitin conjugating enzyme E2 V1 [Source:HGNC Symbol;Acc:HGNC:12494]	-1.66236
ENSG00000103126	AXIN1	axin 1 [Source:HGNC Symbol;Acc:HGNC:903]	-1.66025
ENSG00000138398	PPIG	peptidylprolyl isomerase G [Source:HGNC Symbol;Acc:HGNC:14650]	-1.65964
ENSG00000135407	AVIL	advillin [Source:HGNC Symbol;Acc:HGNC:14188]	-1.65572
ENSG00000114841	DNAH1	dynein axonemal heavy chain 1 [Source:HGNC Symbol;Acc:HGNC:2940]	-1.6534
ENSG00000125538	IL1B	interleukin 1 beta [Source:HGNC Symbol;Acc:HGNC:5992]	-1.65329
ENSG00000144677	CTDSPL	CTD small phosphatase like [Source:HGNC Symbol;Acc:HGNC:16890]	-1.64835
ENSG00000081026	MAGI3	membrane associated guanylate kinase, WW and PDZ domain containing 3 [Source:HGNC Symbol;Acc:HGNC:29647]	-1.64068
ENSG00000106003	LFNG	LFNG O-fucosylpeptide 3-beta-N-acetylglucosaminyltransferase [Source:HGNC Symbol;Acc:HGNC:6560]	-1.64023
ENSG00000154065	ANKRD29	ankyrin repeat domain 29 [Source:HGNC Symbol;Acc:HGNC:27110]	-1.63701
ENSG00000197774	EME2	essential meiotic structure-specific endonuclease subunit 2 [Source:HGNC Symbol;Acc:HGNC:27289]	-1.63675
ENSG00000154217	PITPNC1	phosphatidylinositol transfer protein, cytoplasmic 1 [Source:HGNC Symbol;Acc:HGNC:21045]	-1.634
ENSG00000175183	CSRP2	cysteine and glycine rich protein 2 [Source:HGNC Symbol;Acc:HGNC:2470]	-1.63192
ENSG00000042062	FAM65C	family with sequence similarity 65 member C [Source:HGNC Symbol;Acc:HGNC:16168]	-1.62354
ENSG00000137941	TTLL7	tubulin tyrosine ligase like 7 [Source:HGNC Symbol;Acc:HGNC:26242]	-1.62168
ENSG00000013288	MAN2B2	mannosidase alpha class 2B member 2 [Source:HGNC Symbol;Acc:HGNC:29623]	-1.617
ENSG00000204291	COL15A1	collagen type XV alpha 1 chain [Source:HGNC Symbol;Acc:HGNC:2192]	-1.6162
ENSG00000163710	PCOLCE2	procollagen C-endopeptidase enhancer 2 [Source:HGNC Symbol;Acc:HGNC:8739]	-1.60912
ENSG00000142949	PTPRF	protein tyrosine phosphatase, receptor type F [Source:HGNC Symbol;Acc:HGNC:9670]	-1.60722
ENSG00000140939	NOL3	nucleolar protein 3 [Source:HGNC Symbol;Acc:HGNC:7869]	-1.60702
ENSG00000153250	RBMS1	RNA binding motif single stranded interacting protein 1 [Source:HGNC Symbol;Acc:HGNC:9907]	-1.60308
ENSG00000167543	TP53I13	tumor protein p53 inducible protein 13 [Source:HGNC Symbol;Acc:HGNC:25102]	-1.6017
ENSG00000064932	SBNO2	strawberry notch homolog 2 [Source:HGNC Symbol;Acc:HGNC:29158]	-1.5993
ENSG00000149972	CNTN5	contactin 5 [Source:HGNC Symbol;Acc:HGNC:2175]	-1.59642
ENSG00000139910	NOVA1	NOVA alternative splicing regulator 1 [Source:HGNC Symbol;Acc:HGNC:7886]	-1.59305
ENSG00000141480	ARRB2	arrestin beta 2 [Source:HGNC Symbol;Acc:HGNC:712]	-1.59116
ENSG00000102755	FLT1	fms related tyrosine kinase 1 [Source:HGNC Symbol;Acc:HGNC:3763]	-1.58471
ENSG00000008283	CYB561	cytochrome b561 [Source:HGNC Symbol;Acc:HGNC:2571]	-1.58195
ENSG00000175309	AGXT2L2	5-phosphohydroxy-L-lysine phospho-lyase [Source:HGNC Symbol;Acc:HGNC:28249]	-1.57843
ENSG00000160712	IL6R	interleukin 6 receptor [Source:HGNC Symbol;Acc:HGNC:6019]	-1.57827
ENSG00000134283	PPHLN1	periphilin 1 [Source:HGNC Symbol;Acc:HGNC:19369]	-1.57752
ENSG00000185499	MUC1	mucin 1, cell surface associated [Source:HGNC Symbol;Acc:HGNC:7508]	-1.57593
ENSG00000133216	EPHB2	EPH receptor B2 [Source:HGNC Symbol;Acc:HGNC:3393]	-1.57302
ENSG00000151067	CACNA1C	calcium voltage-gated channel subunit alpha1 C [Source:HGNC Symbol;Acc:HGNC:1390]	-1.57269
ENSG00000099991	CABIN1	calcineurin binding protein 1 [Source:HGNC Symbol;Acc:HGNC:24187]	-1.56026
ENSG00000168758	SEMA4C	semaphorin 4C [Source:HGNC Symbol;Acc:HGNC:10731]	-1.55538
ENSG00000251322	SHANK3	SH3 and multiple ankyrin repeat domains 3 [Source:HGNC Symbol;Acc:HGNC:14294]	-1.54175
ENSG00000067182	TNFRSF1A	TNF receptor superfamily member 1A [Source:HGNC Symbol;Acc:HGNC:11916]	-1.53588
ENSG00000131969	ABHD12B	abhydrolase domain containing 12B [Source:HGNC Symbol;Acc:HGNC:19837]	-1.52832
ENSG00000187193	MT1X	metallothionein 1X [Source:HGNC Symbol;Acc:HGNC:7405]	-1.52378
ENSG00000130477	UNC13A	unc-13 homolog A [Source:HGNC Symbol;Acc:HGNC:23150]	-1.52266
ENSG00000140853	NLRC5	NLR family CARD domain containing 5 [Source:HGNC Symbol;Acc:HGNC:29933]	-1.51659
ENSG00000092199	HNRNPC	heterogeneous nuclear ribonucleoprotein C (C1/C2) [Source:HGNC Symbol;Acc:HGNC:5035]	-1.51513
ENSG00000145703	IQGAP2	IQ motif containing GTPase activating protein 2 [Source:HGNC Symbol;Acc:HGNC:6111]	-1.51491
ENSG00000168071	CCDC88B	coiled-coil domain containing 88B [Source:HGNC Symbol;Acc:HGNC:26757]	-1.51363
ENSG00000163625	WDFY3	WD repeat and FYVE domain containing 3 [Source:HGNC Symbol;Acc:HGNC:20751]	-1.51145
ENSG00000112053	SLC26A8	solute carrier family 26 member 8 [Source:HGNC Symbol;Acc:HGNC:14468]	-1.51121
ENSG00000162896	PIGR	polymeric immunoglobulin receptor [Source:HGNC Symbol;Acc:HGNC:8968]	-1.51021
ENSG00000148358	GPR107	G protein-coupled receptor 107 [Source:HGNC Symbol;Acc:HGNC:17830]	-1.50808
ENSG00000107331	ABCA2	ATP binding cassette subfamily A member 2 [Source:HGNC Symbol;Acc:HGNC:32]	-1.50792
ENSG00000122966	CIT	citron rho-interacting serine/threonine kinase [Source:HGNC Symbol;Acc:HGNC:1985]	-1.50493
ENSG00000168936	TMEM129	transmembrane protein 129 [Source:HGNC Symbol;Acc:HGNC:25137]	-1.5044
ENSG00000142185	TRPM2	transient receptor potential cation channel subfamily M member 2 [Source:HGNC Symbol;Acc:HGNC:12339]	-1.50362
ENSG00000176438	SYNE3	spectrin repeat containing nuclear envelope family member 3 [Source:HGNC Symbol;Acc:HGNC:19861]	-1.5032
ENSG00000254815	RP11-496I9.1		-1.50058
ENSG00000106617	PRKAG2	protein kinase AMP-activated non-catalytic subunit gamma 2 [Source:HGNC Symbol;Acc:HGNC:9386]	-1.49946
ENSG00000165449	SLC16A9	solute carrier family 16 member 9 [Source:HGNC Symbol;Acc:HGNC:23520]	-1.4972
ENSG00000166145	SPINT1	serine peptidase inhibitor, Kunitz type 1 [Source:HGNC Symbol;Acc:HGNC:11246]	-1.49364
ENSG00000160949	TONSL	tonsoku-like, DNA repair protein [Source:HGNC Symbol;Acc:HGNC:7801]	-1.49191
ENSG00000130635	COL5A1	collagen type V alpha 1 chain [Source:HGNC Symbol;Acc:HGNC:2209]	-1.49168
ENSG00000197928	ZNF677	zinc finger protein 677 [Source:HGNC Symbol;Acc:HGNC:28730]	-1.48813
ENSG00000129566	TEP1	telomerase associated protein 1 [Source:HGNC Symbol;Acc:HGNC:11726]	-1.48746
ENSG00000119508	NR4A3	nuclear receptor subfamily 4 group A member 3 [Source:HGNC Symbol;Acc:HGNC:7982]	-1.48674
ENSG00000132823	C20orf111	oxidative stress responsive serine rich 1 [Source:HGNC Symbol;Acc:HGNC:16105]	-1.48664
ENSG00000141258	SGSM2	small G protein signaling modulator 2 [Source:HGNC Symbol;Acc:HGNC:29026]	-1.48652
ENSG00000136152	COG3	component of oligomeric golgi complex 3 [Source:HGNC Symbol;Acc:HGNC:18619]	-1.48111
ENSG00000152270	PDE3B	phosphodiesterase 3B [Source:HGNC Symbol;Acc:HGNC:8779]	-1.48013
ENSG00000166825	ANPEP	alanyl aminopeptidase, membrane [Source:HGNC Symbol;Acc:HGNC:500]	-1.47662
ENSG00000197959	DNM3	dynamin 3 [Source:HGNC Symbol;Acc:HGNC:29125]	-1.4718
ENSG00000164880	INTS1	integrator complex subunit 1 [Source:HGNC Symbol;Acc:HGNC:24555]	-1.47009
ENSG00000154265	ABCA5	ATP binding cassette subfamily A member 5 [Source:HGNC Symbol;Acc:HGNC:35]	-1.4693
ENSG00000131196	NFATC1	nuclear factor of activated T-cells 1 [Source:HGNC Symbol;Acc:HGNC:7775]	-1.46856
ENSG00000167969	ECI1	enoyl-CoA delta isomerase 1 [Source:HGNC Symbol;Acc:HGNC:2703]	-1.46748
ENSG00000169919	GUSB	glucuronidase beta [Source:HGNC Symbol;Acc:HGNC:4696]	-1.46325
ENSG00000103269	RHBDL1	rhomboid like 1 [Source:HGNC Symbol;Acc:HGNC:10007]	-1.45888
ENSG00000068793	CYFIP1		-1.45863
ENSG00000197858	GPAA1	glycosylphosphatidylinositol anchor attachment 1 [Source:HGNC Symbol;Acc:HGNC:4446]	-1.45666
ENSG00000112769	LAMA4	laminin subunit alpha 4 [Source:HGNC Symbol;Acc:HGNC:6484]	-1.45586
ENSG00000148143	ZNF462	zinc finger protein 462 [Source:HGNC Symbol;Acc:HGNC:21684]	-1.4533
ENSG00000166949	SMAD3	SMAD family member 3 [Source:HGNC Symbol;Acc:HGNC:6769]	-1.45316
ENSG00000088448	ANKRD10	ankyrin repeat domain 10 [Source:HGNC Symbol;Acc:HGNC:20265]	-1.45193
ENSG00000148737	TCF7L2	transcription factor 7 like 2 [Source:HGNC Symbol;Acc:HGNC:11641]	-1.45158
ENSG00000169896	ITGAM	integrin subunit alpha M [Source:HGNC Symbol;Acc:HGNC:6149]	-1.4492
ENSG00000156983	BRPF1	bromodomain and PHD finger containing 1 [Source:HGNC Symbol;Acc:HGNC:14255]	-1.44441
ENSG00000204520	MICA	MHC class I polypeptide-related sequence A [Source:HGNC Symbol;Acc:HGNC:7090]	-1.4428
ENSG00000172379	ARNT2	aryl hydrocarbon receptor nuclear translocator 2 [Source:HGNC Symbol;Acc:HGNC:16876]	-1.43935
ENSG00000065717	TLE2	transducin like enhancer of split 2 [Source:HGNC Symbol;Acc:HGNC:11838]	-1.43744
ENSG00000177984	LCN15	lipocalin 15 [Source:HGNC Symbol;Acc:HGNC:33777]	-1.43609
ENSG00000164929	BAALC	brain and acute leukemia, cytoplasmic [Source:HGNC Symbol;Acc:HGNC:14333]	-1.43594
ENSG00000171522	PTGER4	prostaglandin E receptor 4 [Source:HGNC Symbol;Acc:HGNC:9596]	-1.434
ENSG00000106785	TRIM14	tripartite motif containing 14 [Source:HGNC Symbol;Acc:HGNC:16283]	-1.43139
ENSG00000128731	HERC2	HECT and RLD domain containing E3 ubiquitin protein ligase 2 [Source:HGNC Symbol;Acc:HGNC:4868]	-1.42932
ENSG00000120708	TGFBI	transforming growth factor beta induced [Source:HGNC Symbol;Acc:HGNC:11771]	-1.42887
ENSG00000162105	SHANK2	SH3 and multiple ankyrin repeat domains 2 [Source:HGNC Symbol;Acc:HGNC:14295]	-1.42454
ENSG00000181409	AATK	apoptosis associated tyrosine kinase [Source:HGNC Symbol;Acc:HGNC:21]	-1.42285
ENSG00000137497	NUMA1	nuclear mitotic apparatus protein 1 [Source:HGNC Symbol;Acc:HGNC:8059]	-1.421
ENSG00000110047	EHD1	EH domain containing 1 [Source:HGNC Symbol;Acc:HGNC:3242]	-1.41558
ENSG00000095321	CRAT	carnitine O-acetyltransferase [Source:HGNC Symbol;Acc:HGNC:2342]	-1.41439
ENSG00000164066	INTU	inturned planar cell polarity protein [Source:HGNC Symbol;Acc:HGNC:29239]	-1.41388
ENSG00000259641	RP11-279F6.3	prostate cancer associated transcript 29 (non-protein coding) [Source:HGNC Symbol;Acc:HGNC:50895]	-1.41388
ENSG00000079432	CIC	capicua transcriptional repressor [Source:HGNC Symbol;Acc:HGNC:14214]	-1.41246
ENSG00000188026	RILPL1	Rab interacting lysosomal protein like 1 [Source:HGNC Symbol;Acc:HGNC:26814]	-1.4118
ENSG00000159640	ACE	angiotensin I converting enzyme [Source:HGNC Symbol;Acc:HGNC:2707]	-1.4117
ENSG00000024422	EHD2	EH domain containing 2 [Source:HGNC Symbol;Acc:HGNC:3243]	-1.41051
ENSG00000131462	TUBG1	tubulin gamma 1 [Source:HGNC Symbol;Acc:HGNC:12417]	-1.40912
ENSG00000187164	KIAA1598	shootin 1 [Source:HGNC Symbol;Acc:HGNC:29319]	-1.40871
ENSG00000197442	MAP3K5	mitogen-activated protein kinase kinase kinase 5 [Source:HGNC Symbol;Acc:HGNC:6857]	-1.40798
ENSG00000187800	PEAR1	platelet endothelial aggregation receptor 1 [Source:HGNC Symbol;Acc:HGNC:33631]	-1.40307
ENSG00000116741	RGS2	regulator of G-protein signaling 2 [Source:HGNC Symbol;Acc:HGNC:9998]	-1.40118
ENSG00000044524	EPHA3	EPH receptor A3 [Source:HGNC Symbol;Acc:HGNC:3387]	-1.39934
ENSG00000185215	TNFAIP2	TNF alpha induced protein 2 [Source:HGNC Symbol;Acc:HGNC:11895]	-1.39672
ENSG00000127419	TMEM175	transmembrane protein 175 [Source:HGNC Symbol;Acc:HGNC:28709]	-1.39455
ENSG00000170919	TPT1-AS1	TPT1 antisense RNA 1 [Source:HGNC Symbol;Acc:HGNC:43686]	-1.39189
ENSG00000138031	ADCY3	adenylate cyclase 3 [Source:HGNC Symbol;Acc:HGNC:234]	-1.39142
ENSG00000128604	IRF5	interferon regulatory factor 5 [Source:HGNC Symbol;Acc:HGNC:6120]	-1.39063
ENSG00000130158	DOCK6	dedicator of cytokinesis 6 [Source:HGNC Symbol;Acc:HGNC:19189]	-1.38863
ENSG00000138640	FAM13A	family with sequence similarity 13 member A [Source:HGNC Symbol;Acc:HGNC:19367]	-1.38811
ENSG00000214837	RP11-261C10.3	long intergenic non-protein coding RNA 1347 [Source:HGNC Symbol;Acc:HGNC:50566]	-1.3813
ENSG00000007384	RHBDF1	rhomboid 5 homolog 1 [Source:HGNC Symbol;Acc:HGNC:20561]	-1.3798
ENSG00000125534	PPDPF	pancreatic progenitor cell differentiation and proliferation factor [Source:HGNC Symbol;Acc:HGNC:16142]	-1.37522
ENSG00000100266	PACSIN2	protein kinase C and casein kinase substrate in neurons 2 [Source:HGNC Symbol;Acc:HGNC:8571]	-1.37498
ENSG00000136878	USP20	ubiquitin specific peptidase 20 [Source:HGNC Symbol;Acc:HGNC:12619]	-1.37481
ENSG00000183963	SMTN	smoothelin [Source:HGNC Symbol;Acc:HGNC:11126]	-1.37317
ENSG00000101096	NFATC2	nuclear factor of activated T-cells 2 [Source:HGNC Symbol;Acc:HGNC:7776]	-1.37224
ENSG00000141013	GAS8	growth arrest specific 8 [Source:HGNC Symbol;Acc:HGNC:4166]	-1.37023
ENSG00000129219	PLD2	phospholipase D2 [Source:HGNC Symbol;Acc:HGNC:9068]	-1.36941
ENSG00000058453	CROCC	ciliary rootlet coiled-coil, rootletin [Source:HGNC Symbol;Acc:HGNC:21299]	-1.36712
ENSG00000150991	UBC	ubiquitin C [Source:HGNC Symbol;Acc:HGNC:12468]	-1.36543
ENSG00000151651	ADAM8	ADAM metallopeptidase domain 8 [Source:HGNC Symbol;Acc:HGNC:215]	-1.36181
ENSG00000197992	CLEC9A	C-type lectin domain family 9 member A [Source:HGNC Symbol;Acc:HGNC:26705]	-1.36165
ENSG00000198752	CDC42BPB	CDC42 binding protein kinase beta [Source:HGNC Symbol;Acc:HGNC:1738]	-1.35821
ENSG00000176531	PHLDB3	pleckstrin homology like domain family B member 3 [Source:HGNC Symbol;Acc:HGNC:30499]	-1.35686
ENSG00000095066	HOOK2	hook microtubule tethering protein 2 [Source:HGNC Symbol;Acc:HGNC:19885]	-1.35558
ENSG00000144136	SLC20A1	solute carrier family 20 member 1 [Source:HGNC Symbol;Acc:HGNC:10946]	-1.35353
ENSG00000117676	RPS6KA1	ribosomal protein S6 kinase A1 [Source:HGNC Symbol;Acc:HGNC:10430]	-1.35244
ENSG00000160271	RALGDS	ral guanine nucleotide dissociation stimulator [Source:HGNC Symbol;Acc:HGNC:9842]	-1.35207
ENSG00000182606	TRAK1	trafficking kinesin protein 1 [Source:HGNC Symbol;Acc:HGNC:29947]	-1.35132
ENSG00000112964	GHR	growth hormone receptor [Source:HGNC Symbol;Acc:HGNC:4263]	-1.35117
ENSG00000116977	LGALS8	galectin 8 [Source:HGNC Symbol;Acc:HGNC:6569]	-1.35009
ENSG00000177335	C8orf31	chromosome 8 open reading frame 31 [Source:HGNC Symbol;Acc:HGNC:26731]	-1.34993
ENSG00000172171	TEFM	transcription elongation factor, mitochondrial [Source:HGNC Symbol;Acc:HGNC:26223]	-1.34927
ENSG00000157540	DYRK1A	dual specificity tyrosine phosphorylation regulated kinase 1A [Source:HGNC Symbol;Acc:HGNC:3091]	-1.34843
ENSG00000068024	HDAC4	histone deacetylase 4 [Source:HGNC Symbol;Acc:HGNC:14063]	-1.34807
ENSG00000152977	ZIC1	Zic family member 1 [Source:HGNC Symbol;Acc:HGNC:12872]	-1.34761
ENSG00000177303	CASKIN2	CASK interacting protein 2 [Source:HGNC Symbol;Acc:HGNC:18200]	-1.34646
ENSG00000120162	MOB3B	MOB kinase activator 3B [Source:HGNC Symbol;Acc:HGNC:23825]	-1.34469
ENSG00000167522	ANKRD11	ankyrin repeat domain 11 [Source:HGNC Symbol;Acc:HGNC:21316]	-1.34308
ENSG00000124831	LRRFIP1	LRR binding FLII interacting protein 1 [Source:HGNC Symbol;Acc:HGNC:6702]	-1.3416
ENSG00000128052	KDR	kinase insert domain receptor [Source:HGNC Symbol;Acc:HGNC:6307]	-1.3412
ENSG00000171298	GAA	glucosidase alpha, acid [Source:HGNC Symbol;Acc:HGNC:4065]	-1.33634
ENSG00000132613	MTSS1L	metastasis suppressor 1 like [Source:HGNC Symbol;Acc:HGNC:25094]	-1.33421
ENSG00000085872	CHERP	calcium homeostasis endoplasmic reticulum protein [Source:HGNC Symbol;Acc:HGNC:16930]	-1.33344
ENSG00000102595	UGGT2	UDP-glucose glycoprotein glucosyltransferase 2 [Source:HGNC Symbol;Acc:HGNC:15664]	-1.33218
ENSG00000110844	PRPF40B	pre-mRNA processing factor 40 homolog B [Source:HGNC Symbol;Acc:HGNC:25031]	-1.33116
ENSG00000213079	SCAF8	SR-related CTD associated factor 8 [Source:HGNC Symbol;Acc:HGNC:20959]	-1.331
ENSG00000034152	MAP2K3	mitogen-activated protein kinase kinase 3 [Source:HGNC Symbol;Acc:HGNC:6843]	-1.3303
ENSG00000145623	OSMR	oncostatin M receptor [Source:HGNC Symbol;Acc:HGNC:8507]	-1.32777
ENSG00000118473	SGIP1	SH3 domain GRB2 like endophilin interacting protein 1 [Source:HGNC Symbol;Acc:HGNC:25412]	-1.32771
ENSG00000168404	MLKL	mixed lineage kinase domain like [Source:HGNC Symbol;Acc:HGNC:26617]	-1.32557
ENSG00000142327	RNPEPL1	arginyl aminopeptidase like 1 [Source:HGNC Symbol;Acc:HGNC:10079]	-1.32072
ENSG00000183354	KIAA2026	KIAA2026 [Source:HGNC Symbol;Acc:HGNC:23378]	-1.31977
ENSG00000156299	TIAM1	T-cell lymphoma invasion and metastasis 1 [Source:HGNC Symbol;Acc:HGNC:11805]	-1.31966
ENSG00000079313	REXO1	RNA exonuclease 1 homolog [Source:HGNC Symbol;Acc:HGNC:24616]	-1.31676
ENSG00000166342	NETO1	neuropilin and tolloid like 1 [Source:HGNC Symbol;Acc:HGNC:13823]	-1.31516
ENSG00000133111	RFXAP	regulatory factor X associated protein [Source:HGNC Symbol;Acc:HGNC:9988]	-1.31421
ENSG00000128512	DOCK4	dedicator of cytokinesis 4 [Source:HGNC Symbol;Acc:HGNC:19192]	-1.31351
ENSG00000009790	TRAF3IP3	TRAF3 interacting protein 3 [Source:HGNC Symbol;Acc:HGNC:30766]	-1.31088
ENSG00000198707	CEP290	centrosomal protein 290 [Source:HGNC Symbol;Acc:HGNC:29021]	-1.31066
ENSG00000171735	CAMTA1	calmodulin binding transcription activator 1 [Source:HGNC Symbol;Acc:HGNC:18806]	-1.30923
ENSG00000175155	YPEL2	yippee like 2 [Source:HGNC Symbol;Acc:HGNC:18326]	-1.30737
ENSG00000227456	LINC00310	long intergenic non-protein coding RNA 310 [Source:HGNC Symbol;Acc:HGNC:16414]	-1.30564
ENSG00000130589	HELZ2	helicase with zinc finger 2 [Source:HGNC Symbol;Acc:HGNC:30021]	-1.30519
ENSG00000168026	TTC21A	tetratricopeptide repeat domain 21A [Source:HGNC Symbol;Acc:HGNC:30761]	-1.30436
ENSG00000136527	TRA2B	transformer 2 beta homolog (Drosophila) [Source:HGNC Symbol;Acc:HGNC:10781]	-1.30351
ENSG00000004399	PLXND1	plexin D1 [Source:HGNC Symbol;Acc:HGNC:9107]	-1.30346
ENSG00000187240	DYNC2H1	dynein cytoplasmic 2 heavy chain 1 [Source:HGNC Symbol;Acc:HGNC:2962]	-1.3032
ENSG00000135919	SERPINE2	serpin family E member 2 [Source:HGNC Symbol;Acc:HGNC:8951]	-1.30311
ENSG00000105402	NAPA	NSF attachment protein alpha [Source:HGNC Symbol;Acc:HGNC:7641]	-1.30281
ENSG00000127603	MACF1	microtubule-actin crosslinking factor 1 [Source:HGNC Symbol;Acc:HGNC:13664]	-1.30107
ENSG00000157985	AGAP1	ArfGAP with GTPase domain, ankyrin repeat and PH domain 1 [Source:HGNC Symbol;Acc:HGNC:16922]	-1.3009
ENSG00000113971	NPHP3	nephrocystin 3 [Source:HGNC Symbol;Acc:HGNC:7907]	-1.30041
ENSG00000154556	SORBS2	sorbin and SH3 domain containing 2 [Source:HGNC Symbol;Acc:HGNC:24098]	-1.29307
ENSG00000162711	NLRP3	NLR family pyrin domain containing 3 [Source:HGNC Symbol;Acc:HGNC:16400]	-1.29201
ENSG00000162909	CAPN2	calpain 2 [Source:HGNC Symbol;Acc:HGNC:1479]	-1.29049
ENSG00000152061	RABGAP1L	RAB GTPase activating protein 1 like [Source:HGNC Symbol;Acc:HGNC:24663]	-1.28432
ENSG00000139626	ITGB7	integrin subunit beta 7 [Source:HGNC Symbol;Acc:HGNC:6162]	-1.28373
ENSG00000133816	MICAL2	microtubule associated monooxygenase, calponin and LIM domain containing 2 [Source:HGNC Symbol;Acc:HGNC:24693]	-1.28299
ENSG00000197948	FCHSD1	FCH and double SH3 domains 1 [Source:HGNC Symbol;Acc:HGNC:25463]	-1.2821
ENSG00000131044	TTLL9	tubulin tyrosine ligase like 9 [Source:HGNC Symbol;Acc:HGNC:16118]	-1.27825
ENSG00000079819	EPB41L2	erythrocyte membrane protein band 4.1 like 2 [Source:HGNC Symbol;Acc:HGNC:3379]	-1.27728
ENSG00000122176	FMOD	fibromodulin [Source:HGNC Symbol;Acc:HGNC:3774]	-1.27699
ENSG00000103335	PIEZO1	piezo type mechanosensitive ion channel component 1 [Source:HGNC Symbol;Acc:HGNC:28993]	-1.27685
ENSG00000197321	SVIL	supervillin [Source:HGNC Symbol;Acc:HGNC:11480]	-1.27532
ENSG00000155367	PPM1J	protein phosphatase, Mg2+/Mn2+ dependent 1J [Source:HGNC Symbol;Acc:HGNC:20785]	-1.27482
ENSG00000184371	CSF1	colony stimulating factor 1 [Source:HGNC Symbol;Acc:HGNC:2432]	-1.27178
ENSG00000185684	EP400NL	EP400 N-terminal like [Source:HGNC Symbol;Acc:HGNC:26602]	-1.27143
ENSG00000051341	POLQ	DNA polymerase theta [Source:HGNC Symbol;Acc:HGNC:9186]	-1.27064
ENSG00000119397	CNTRL	centriolin [Source:HGNC Symbol;Acc:HGNC:1858]	-1.27008
ENSG00000106976	DNM1	dynamin 1 [Source:HGNC Symbol;Acc:HGNC:2972]	-1.26906
ENSG00000116132	PRRX1	paired related homeobox 1 [Source:HGNC Symbol;Acc:HGNC:9142]	-1.26704
ENSG00000111077	TENC1	tensin 2 [Source:HGNC Symbol;Acc:HGNC:19737]	-1.26623
ENSG00000239382	ALKBH6	alkB homolog 6 [Source:HGNC Symbol;Acc:HGNC:28243]	-1.26475
ENSG00000128159	TUBGCP6	tubulin gamma complex associated protein 6 [Source:HGNC Symbol;Acc:HGNC:18127]	-1.26472
ENSG00000167207	NOD2	nucleotide binding oligomerization domain containing 2 [Source:HGNC Symbol;Acc:HGNC:5331]	-1.26459
ENSG00000101265	RASSF2	Ras association domain family member 2 [Source:HGNC Symbol;Acc:HGNC:9883]	-1.26216
ENSG00000245534	RP11-219B17.1	RORA antisense RNA 1 [Source:HGNC Symbol;Acc:HGNC:51410]	-1.26077
ENSG00000131746	TNS4	tensin 4 [Source:HGNC Symbol;Acc:HGNC:24352]	-1.25961
ENSG00000128917	DLL4	delta like canonical Notch ligand 4 [Source:HGNC Symbol;Acc:HGNC:2910]	-1.25938
ENSG00000176049	JAKMIP2	janus kinase and microtubule interacting protein 2 [Source:HGNC Symbol;Acc:HGNC:29067]	-1.25845
ENSG00000157873	TNFRSF14	TNF receptor superfamily member 14 [Source:HGNC Symbol;Acc:HGNC:11912]	-1.2543
ENSG00000148950	IMMP1L	inner mitochondrial membrane peptidase subunit 1 [Source:HGNC Symbol;Acc:HGNC:26317]	-1.25105
ENSG00000134899	ERCC5	ERCC excision repair 5, endonuclease [Source:HGNC Symbol;Acc:HGNC:3437]	-1.25065
ENSG00000169762	TAPT1	transmembrane anterior posterior transformation 1 [Source:HGNC Symbol;Acc:HGNC:26887]	-1.24925
ENSG00000131848	ZSCAN5A	zinc finger and SCAN domain containing 5A [Source:HGNC Symbol;Acc:HGNC:23710]	-1.24882
ENSG00000093000	NUP50	nucleoporin 50 [Source:HGNC Symbol;Acc:HGNC:8065]	-1.24863
ENSG00000027847	B4GALT7	beta-1,4-galactosyltransferase 7 [Source:HGNC Symbol;Acc:HGNC:930]	-1.24809
ENSG00000148541	FAM13C	family with sequence similarity 13 member C [Source:HGNC Symbol;Acc:HGNC:19371]	-1.24789
ENSG00000076555	ACACB	acetyl-CoA carboxylase beta [Source:HGNC Symbol;Acc:HGNC:85]	-1.2478
ENSG00000148337	CIZ1	CDKN1A interacting zinc finger protein 1 [Source:HGNC Symbol;Acc:HGNC:16744]	-1.24669
ENSG00000166946	CCNDBP1	cyclin D1 binding protein 1 [Source:HGNC Symbol;Acc:HGNC:1587]	-1.2466
ENSG00000198719	DLL1	delta like canonical Notch ligand 1 [Source:HGNC Symbol;Acc:HGNC:2908]	-1.24356
ENSG00000163046	ANKRD30BL	ankyrin repeat domain 30B-like [Source:HGNC Symbol;Acc:HGNC:35167]	-1.24231
ENSG00000135976	ANKRD36	ankyrin repeat domain 36 [Source:HGNC Symbol;Acc:HGNC:24079]	-1.24201
ENSG00000150347	ARID5B	AT-rich interaction domain 5B [Source:HGNC Symbol;Acc:HGNC:17362]	-1.2412
ENSG00000138378	STAT4	signal transducer and activator of transcription 4 [Source:HGNC Symbol;Acc:HGNC:11365]	-1.24035
ENSG00000066777	ARFGEF1	ADP ribosylation factor guanine nucleotide exchange factor 1 [Source:HGNC Symbol;Acc:HGNC:15772]	-1.24006
ENSG00000249437	NAIP	NLR family apoptosis inhibitory protein [Source:HGNC Symbol;Acc:HGNC:7634]	-1.23959
ENSG00000164867	NOS3	nitric oxide synthase 3 [Source:HGNC Symbol;Acc:HGNC:7876]	-1.23952
ENSG00000103888	KIAA1199	cell migration inducing hyaluronan binding protein [Source:HGNC Symbol;Acc:HGNC:29213]	-1.23859
ENSG00000144824	PHLDB2	pleckstrin homology like domain family B member 2 [Source:HGNC Symbol;Acc:HGNC:29573]	-1.2379
ENSG00000178209	PLEC	plectin [Source:HGNC Symbol;Acc:HGNC:9069]	-1.23651
ENSG00000117020	AKT3	AKT serine/threonine kinase 3 [Source:HGNC Symbol;Acc:HGNC:393]	-1.23573
ENSG00000033800	PIAS1	protein inhibitor of activated STAT 1 [Source:HGNC Symbol;Acc:HGNC:2752]	-1.23504
ENSG00000242574	HLA-DMB	major histocompatibility complex, class II, DM beta [Source:HGNC Symbol;Acc:HGNC:4935]	-1.23393
ENSG00000137831	UACA	uveal autoantigen with coiled-coil domains and ankyrin repeats [Source:HGNC Symbol;Acc:HGNC:15947]	-1.23368
ENSG00000137801	THBS1	thrombospondin 1 [Source:HGNC Symbol;Acc:HGNC:11785]	-1.23355
ENSG00000094963	FMO2	flavin containing monooxygenase 2 [Source:HGNC Symbol;Acc:HGNC:3770]	-1.2329
ENSG00000121281	ADCY7	adenylate cyclase 7 [Source:HGNC Symbol;Acc:HGNC:238]	-1.23239
ENSG00000145734	BDP1	B double prime 1, subunit of RNA polymerase III transcription initiation factor IIIB [Source:HGNC Symbol;Acc:HGNC:13652]	-1.23201
ENSG00000182134	TDRKH	tudor and KH domain containing [Source:HGNC Symbol;Acc:HGNC:11713]	-1.23153
ENSG00000197635	DPP4	dipeptidyl peptidase 4 [Source:HGNC Symbol;Acc:HGNC:3009]	-1.23018
ENSG00000137076	TLN1	talin 1 [Source:HGNC Symbol;Acc:HGNC:11845]	-1.22952
ENSG00000169129	AFAP1L2	actin filament associated protein 1 like 2 [Source:HGNC Symbol;Acc:HGNC:25901]	-1.22917
ENSG00000140443	IGF1R	insulin like growth factor 1 receptor [Source:HGNC Symbol;Acc:HGNC:5465]	-1.22891
ENSG00000125741	OPA3	optic atrophy 3 (autosomal recessive, with chorea and spastic paraplegia) [Source:HGNC Symbol;Acc:HGNC:8142]	-1.2283
ENSG00000105855	ITGB8	integrin subunit beta 8 [Source:HGNC Symbol;Acc:HGNC:6163]	-1.22828
ENSG00000142082	SIRT3	sirtuin 3 [Source:HGNC Symbol;Acc:HGNC:14931]	-1.22727
ENSG00000085662	AKR1B1	aldo-keto reductase family 1 member B [Source:HGNC Symbol;Acc:HGNC:381]	-1.22691
ENSG00000166436	TRIM66	tripartite motif containing 66 [Source:HGNC Symbol;Acc:HGNC:29005]	-1.22661
ENSG00000171456	ASXL1	additional sex combs like 1, transcriptional regulator [Source:HGNC Symbol;Acc:HGNC:18318]	-1.22627
ENSG00000071246	VASH1	vasohibin 1 [Source:HGNC Symbol;Acc:HGNC:19964]	-1.22619
ENSG00000223865	HLA-DPB1	major histocompatibility complex, class II, DP beta 1 [Source:HGNC Symbol;Acc:HGNC:4940]	-1.22323
ENSG00000183762	KREMEN1	kringle containing transmembrane protein 1 [Source:HGNC Symbol;Acc:HGNC:17550]	-1.22171
ENSG00000126464	PRR12	proline rich 12 [Source:HGNC Symbol;Acc:HGNC:29217]	-1.21958
ENSG00000158717	RNF166	ring finger protein 166 [Source:HGNC Symbol;Acc:HGNC:28856]	-1.219
ENSG00000181722	ZBTB20	zinc finger and BTB domain containing 20 [Source:HGNC Symbol;Acc:HGNC:13503]	-1.21846
ENSG00000136536	MARCH7	membrane associated ring-CH-type finger 7 [Source:HGNC Symbol;Acc:HGNC:17393]	-1.21787
ENSG00000173575	CHD2	chromodomain helicase DNA binding protein 2 [Source:HGNC Symbol;Acc:HGNC:1917]	-1.21753
ENSG00000105122	RASAL3	RAS protein activator like 3 [Source:HGNC Symbol;Acc:HGNC:26129]	-1.2168
ENSG00000225032	RP11-228B15.4		-1.21678
ENSG00000130340	SNX9	sorting nexin 9 [Source:HGNC Symbol;Acc:HGNC:14973]	-1.21654
ENSG00000102858	MGRN1	mahogunin ring finger 1 [Source:HGNC Symbol;Acc:HGNC:20254]	-1.21637
ENSG00000139178	C1RL	complement C1r subcomponent like [Source:HGNC Symbol;Acc:HGNC:21265]	-1.21621
ENSG00000166762	CATSPER2	cation channel sperm associated 2 [Source:HGNC Symbol;Acc:HGNC:18810]	-1.21513
ENSG00000073670	ADAM11	ADAM metallopeptidase domain 11 [Source:HGNC Symbol;Acc:HGNC:189]	-1.21427
ENSG00000106804	C5	complement component 5 [Source:HGNC Symbol;Acc:HGNC:1331]	-1.2141
ENSG00000089248	ERP29	endoplasmic reticulum protein 29 [Source:HGNC Symbol;Acc:HGNC:13799]	-1.21377
ENSG00000164291	ARSK	arylsulfatase family member K [Source:HGNC Symbol;Acc:HGNC:25239]	-1.21277
ENSG00000163975	MFI2	melanotransferrin [Source:HGNC Symbol;Acc:HGNC:7037]	-1.21167
ENSG00000106397	PLOD3	procollagen-lysine,2-oxoglutarate 5-dioxygenase 3 [Source:HGNC Symbol;Acc:HGNC:9083]	-1.21067
ENSG00000117298	ECE1	endothelin converting enzyme 1 [Source:HGNC Symbol;Acc:HGNC:3146]	-1.20976
ENSG00000142039	CCDC97	coiled-coil domain containing 97 [Source:HGNC Symbol;Acc:HGNC:28289]	-1.20968
ENSG00000125633	CCDC93	coiled-coil domain containing 93 [Source:HGNC Symbol;Acc:HGNC:25611]	-1.20949
ENSG00000136826	KLF4	Kruppel like factor 4 [Source:HGNC Symbol;Acc:HGNC:6348]	-1.20909
ENSG00000152404	CWF19L2	CWF19-like 2, cell cycle control (S. pombe) [Source:HGNC Symbol;Acc:HGNC:26508]	-1.2083
ENSG00000087274	ADD1	adducin 1 [Source:HGNC Symbol;Acc:HGNC:243]	-1.20539
ENSG00000163728	TTC14	tetratricopeptide repeat domain 14 [Source:HGNC Symbol;Acc:HGNC:24697]	-1.20514
ENSG00000008710	PKD1	polycystin 1, transient receptor potential channel interacting [Source:HGNC Symbol;Acc:HGNC:9008]	-1.205
ENSG00000166341	DCHS1	dachsous cadherin-related 1 [Source:HGNC Symbol;Acc:HGNC:13681]	-1.20493
ENSG00000074370	ATP2A3	ATPase sarcoplasmic/endoplasmic reticulum Ca2+ transporting 3 [Source:HGNC Symbol;Acc:HGNC:813]	-1.20245
ENSG00000015133	CCDC88C	coiled-coil domain containing 88C [Source:HGNC Symbol;Acc:HGNC:19967]	-1.2014
ENSG00000130300	PLVAP	plasmalemma vesicle associated protein [Source:HGNC Symbol;Acc:HGNC:13635]	-1.20139
ENSG00000128536	CDHR3	cadherin related family member 3 [Source:HGNC Symbol;Acc:HGNC:26308]	-1.20137
ENSG00000257122	RRN3P3	RRN3 homolog, RNA polymerase I transcription factor pseudogene 3 [Source:HGNC Symbol;Acc:HGNC:37620]	-1.20104
ENSG00000151229	SLC2A13	solute carrier family 2 member 13 [Source:HGNC Symbol;Acc:HGNC:15956]	-1.20066
ENSG00000153208	MERTK	MER proto-oncogene, tyrosine kinase [Source:HGNC Symbol;Acc:HGNC:7027]	-1.1973
ENSG00000065054	SLC9A3R2	SLC9A3 regulator 2 [Source:HGNC Symbol;Acc:HGNC:11076]	-1.19718
ENSG00000140682	TGFB1I1	transforming growth factor beta 1 induced transcript 1 [Source:HGNC Symbol;Acc:HGNC:11767]	-1.19643
ENSG00000178104	PDE4DIP	phosphodiesterase 4D interacting protein [Source:HGNC Symbol;Acc:HGNC:15580]	-1.19642
ENSG00000120915	EPHX2	epoxide hydrolase 2 [Source:HGNC Symbol;Acc:HGNC:3402]	-1.19609
ENSG00000008311	AASS	aminoadipate-semialdehyde synthase [Source:HGNC Symbol;Acc:HGNC:17366]	-1.19423
ENSG00000100628	ASB2	ankyrin repeat and SOCS box containing 2 [Source:HGNC Symbol;Acc:HGNC:16012]	-1.193
ENSG00000152527	PLEKHH2	pleckstrin homology, MyTH4 and FERM domain containing H2 [Source:HGNC Symbol;Acc:HGNC:30506]	-1.19094
ENSG00000173821	RNF213	ring finger protein 213 [Source:HGNC Symbol;Acc:HGNC:14539]	-1.18942
ENSG00000054611	TBC1D22A	TBC1 domain family member 22A [Source:HGNC Symbol;Acc:HGNC:1309]	-1.1882
ENSG00000146574	CCZ1B	CCZ1 homolog B, vacuolar protein trafficking and biogenesis associated [Source:HGNC Symbol;Acc:HGNC:21717]	-1.18738
ENSG00000225485	ARHGAP23		-1.18666
ENSG00000101199	ARFGAP1	ADP ribosylation factor GTPase activating protein 1 [Source:HGNC Symbol;Acc:HGNC:15852]	-1.18655
ENSG00000120215	MLANA	melan-A [Source:HGNC Symbol;Acc:HGNC:7124]	-1.18551
ENSG00000135373	EHF	ETS homologous factor [Source:HGNC Symbol;Acc:HGNC:3246]	-1.18459
ENSG00000075275	CELSR1	cadherin EGF LAG seven-pass G-type receptor 1 [Source:HGNC Symbol;Acc:HGNC:1850]	-1.18195
ENSG00000148832	PAOX	polyamine oxidase (exo-N4-amino) [Source:HGNC Symbol;Acc:HGNC:20837]	-1.18131
ENSG00000096070	BRPF3	bromodomain and PHD finger containing 3 [Source:HGNC Symbol;Acc:HGNC:14256]	-1.18057
ENSG00000109332	UBE2D3	ubiquitin conjugating enzyme E2 D3 [Source:HGNC Symbol;Acc:HGNC:12476]	-1.17881
ENSG00000241878	PISD	phosphatidylserine decarboxylase [Source:HGNC Symbol;Acc:HGNC:8999]	-1.17855
ENSG00000123329	ARHGAP9	Rho GTPase activating protein 9 [Source:HGNC Symbol;Acc:HGNC:14130]	-1.17739
ENSG00000066230	SLC9A3	solute carrier family 9 member A3 [Source:HGNC Symbol;Acc:HGNC:11073]	-1.17704
ENSG00000170265	ZNF282	zinc finger protein 282 [Source:HGNC Symbol;Acc:HGNC:13076]	-1.17636
ENSG00000204252	HLA-DOA	major histocompatibility complex, class II, DO alpha [Source:HGNC Symbol;Acc:HGNC:4936]	-1.1761
ENSG00000103510	KAT8	lysine acetyltransferase 8 [Source:HGNC Symbol;Acc:HGNC:17933]	-1.17372
ENSG00000069869	NEDD4	neural precursor cell expressed, developmentally down-regulated 4, E3 ubiquitin protein ligase [Source:HGNC Symbol;Acc:HGNC:7727]	-1.17338
ENSG00000140090	SLC24A4	solute carrier family 24 member 4 [Source:HGNC Symbol;Acc:HGNC:10978]	-1.17318
ENSG00000072195	SPEG	SPEG complex locus [Source:HGNC Symbol;Acc:HGNC:16901]	-1.17314
ENSG00000172009	THOP1	thimet oligopeptidase 1 [Source:HGNC Symbol;Acc:HGNC:11793]	-1.17294
ENSG00000100225	FBXO7	F-box protein 7 [Source:HGNC Symbol;Acc:HGNC:13586]	-1.17248
ENSG00000171777	RASGRP4	RAS guanyl releasing protein 4 [Source:HGNC Symbol;Acc:HGNC:18958]	-1.17092
ENSG00000163491	NEK10	NIMA related kinase 10 [Source:HGNC Symbol;Acc:HGNC:18592]	-1.17059
ENSG00000099715	PCDH11Y	protocadherin 11 Y-linked [Source:HGNC Symbol;Acc:HGNC:15813]	-1.16953
ENSG00000188042	ARL4C	ADP ribosylation factor like GTPase 4C [Source:HGNC Symbol;Acc:HGNC:698]	-1.16831
ENSG00000113790	EHHADH	enoyl-CoA, hydratase/3-hydroxyacyl CoA dehydrogenase [Source:HGNC Symbol;Acc:HGNC:3247]	-1.16771
ENSG00000127481	UBR4	ubiquitin protein ligase E3 component n-recognin 4 [Source:HGNC Symbol;Acc:HGNC:30313]	-1.16759
ENSG00000149091	DGKZ	diacylglycerol kinase zeta [Source:HGNC Symbol;Acc:HGNC:2857]	-1.16605
ENSG00000100401	RANGAP1	Ran GTPase activating protein 1 [Source:HGNC Symbol;Acc:HGNC:9854]	-1.16565
ENSG00000167996	FTH1	ferritin heavy chain 1 [Source:HGNC Symbol;Acc:HGNC:3976]	-1.16549
ENSG00000171056	SOX7	SRY-box 7 [Source:HGNC Symbol;Acc:HGNC:18196]	-1.16309
ENSG00000115977	AAK1	AP2 associated kinase 1 [Source:HGNC Symbol;Acc:HGNC:19679]	-1.1622
ENSG00000118197	DDX59	DEAD-box helicase 59 [Source:HGNC Symbol;Acc:HGNC:25360]	-1.16195
ENSG00000125675	GRIA3	glutamate ionotropic receptor AMPA type subunit 3 [Source:HGNC Symbol;Acc:HGNC:4573]	-1.16158
ENSG00000180448	HMHA1	Rho GTPase activating protein 45 [Source:HGNC Symbol;Acc:HGNC:17102]	-1.16148
ENSG00000117620	SLC35A3	solute carrier family 35 member A3 [Source:HGNC Symbol;Acc:HGNC:11023]	-1.16106
ENSG00000115677	HDLBP	high density lipoprotein binding protein [Source:HGNC Symbol;Acc:HGNC:4857]	-1.16063
ENSG00000177990	DPY19L2	dpy-19 like 2 [Source:HGNC Symbol;Acc:HGNC:19414]	-1.16021
ENSG00000163803	PLB1	phospholipase B1 [Source:HGNC Symbol;Acc:HGNC:30041]	-1.15926
ENSG00000100445	SDR39U1	short chain dehydrogenase/reductase family 39U member 1 [Source:HGNC Symbol;Acc:HGNC:20275]	-1.15848
ENSG00000148120	C9orf3	chromosome 9 open reading frame 3 [Source:HGNC Symbol;Acc:HGNC:1361]	-1.15716
ENSG00000106991	ENG	endoglin [Source:HGNC Symbol;Acc:HGNC:3349]	-1.15678
ENSG00000169641	LUZP1	leucine zipper protein 1 [Source:HGNC Symbol;Acc:HGNC:14985]	-1.15617
ENSG00000162877	PM20D1	peptidase M20 domain containing 1 [Source:HGNC Symbol;Acc:HGNC:26518]	-1.15608
ENSG00000133687	TMTC1	transmembrane and tetratricopeptide repeat containing 1 [Source:HGNC Symbol;Acc:HGNC:24099]	-1.15582
ENSG00000109861	CTSC	cathepsin C [Source:HGNC Symbol;Acc:HGNC:2528]	-1.15548
ENSG00000162616	DNAJB4	DnaJ heat shock protein family (Hsp40) member B4 [Source:HGNC Symbol;Acc:HGNC:14886]	-1.15481
ENSG00000000971	CFH	complement factor H [Source:HGNC Symbol;Acc:HGNC:4883]	-1.15448
ENSG00000184702	SEPT5	septin 5 [Source:HGNC Symbol;Acc:HGNC:9164]	-1.15172
ENSG00000183684	ALYREF	Aly/REF export factor [Source:HGNC Symbol;Acc:HGNC:19071]	-1.15081
ENSG00000108984	MAP2K6	mitogen-activated protein kinase kinase 6 [Source:HGNC Symbol;Acc:HGNC:6846]	-1.1505
ENSG00000103489	XYLT1	xylosyltransferase 1 [Source:HGNC Symbol;Acc:HGNC:15516]	-1.15009
ENSG00000135218	CD36	CD36 molecule [Source:HGNC Symbol;Acc:HGNC:1663]	-1.15007
ENSG00000159363	ATP13A2	ATPase 13A2 [Source:HGNC Symbol;Acc:HGNC:30213]	-1.14961
ENSG00000235109	ZNF323	zinc finger and SCAN domain containing 31 [Source:HGNC Symbol;Acc:HGNC:14097]	-1.14901
ENSG00000133302	ANKRD32	SMC5-SMC6 complex localization factor 1 [Source:HGNC Symbol;Acc:HGNC:25408]	-1.14857
ENSG00000143515	ATP8B2	ATPase phospholipid transporting 8B2 [Source:HGNC Symbol;Acc:HGNC:13534]	-1.14767
ENSG00000167984	NLRC3	NLR family CARD domain containing 3 [Source:HGNC Symbol;Acc:HGNC:29889]	-1.14631
ENSG00000150764	DIXDC1	DIX domain containing 1 [Source:HGNC Symbol;Acc:HGNC:23695]	-1.14598
ENSG00000092208	GEMIN2	gem nuclear organelle associated protein 2 [Source:HGNC Symbol;Acc:HGNC:10884]	-1.14531
ENSG00000135048	TMEM2	transmembrane protein 2 [Source:HGNC Symbol;Acc:HGNC:11869]	-1.14508
ENSG00000171695	C20orf201	LKAAEAR motif containing 1 [Source:HGNC Symbol;Acc:HGNC:33718]	-1.14508
ENSG00000165633	VSTM4	V-set and transmembrane domain containing 4 [Source:HGNC Symbol;Acc:HGNC:26470]	-1.14465
ENSG00000173535	TNFRSF10C	TNF receptor superfamily member 10c [Source:HGNC Symbol;Acc:HGNC:11906]	-1.14373
ENSG00000116017	ARID3A	AT-rich interaction domain 3A [Source:HGNC Symbol;Acc:HGNC:3031]	-1.14338
ENSG00000135723	FHOD1	formin homology 2 domain containing 1 [Source:HGNC Symbol;Acc:HGNC:17905]	-1.14325
ENSG00000102038	SMARCA1	SWI/SNF related, matrix associated, actin dependent regulator of chromatin, subfamily a, member 1 [Source:HGNC Symbol;Acc:HGNC:11097]	-1.14134
ENSG00000123411	IKZF4	IKAROS family zinc finger 4 [Source:HGNC Symbol;Acc:HGNC:13179]	-1.14038
ENSG00000046889	PREX2	phosphatidylinositol-3,4,5-trisphosphate dependent Rac exchange factor 2 [Source:HGNC Symbol;Acc:HGNC:22950]	-1.13907
ENSG00000152904	GGPS1	geranylgeranyl diphosphate synthase 1 [Source:HGNC Symbol;Acc:HGNC:4249]	-1.1383
ENSG00000175467	SART1	squamous cell carcinoma antigen recognized by T-cells 1 [Source:HGNC Symbol;Acc:HGNC:10538]	-1.13817
ENSG00000235621	LINC00494	long intergenic non-protein coding RNA 494 [Source:HGNC Symbol;Acc:HGNC:27657]	-1.13774
ENSG00000006125	AP2B1	adaptor related protein complex 2 beta 1 subunit [Source:HGNC Symbol;Acc:HGNC:563]	-1.13688
ENSG00000186522	SEPT10	septin 10 [Source:HGNC Symbol;Acc:HGNC:14349]	-1.13672
ENSG00000169554	ZEB2	zinc finger E-box binding homeobox 2 [Source:HGNC Symbol;Acc:HGNC:14881]	-1.1353
ENSG00000110786	PTPN5	protein tyrosine phosphatase, non-receptor type 5 [Source:HGNC Symbol;Acc:HGNC:9657]	-1.1346
ENSG00000020181	GPR124	adhesion G protein-coupled receptor A2 [Source:HGNC Symbol;Acc:HGNC:17849]	-1.1346
ENSG00000118369	USP35	ubiquitin specific peptidase 35 [Source:HGNC Symbol;Acc:HGNC:20061]	-1.13457
ENSG00000148290	SURF1	surfeit 1 [Source:HGNC Symbol;Acc:HGNC:11474]	-1.13113
ENSG00000197548	ATG7	autophagy related 7 [Source:HGNC Symbol;Acc:HGNC:16935]	-1.12856
ENSG00000073417	PDE8A	phosphodiesterase 8A [Source:HGNC Symbol;Acc:HGNC:8793]	-1.12751
ENSG00000180104	EXOC3	exocyst complex component 3 [Source:HGNC Symbol;Acc:HGNC:30378]	-1.12637
ENSG00000140470	ADAMTS17	ADAM metallopeptidase with thrombospondin type 1 motif 17 [Source:HGNC Symbol;Acc:HGNC:17109]	-1.12569
ENSG00000144730	IL17RD	interleukin 17 receptor D [Source:HGNC Symbol;Acc:HGNC:17616]	-1.12536
ENSG00000126217	MCF2L	MCF.2 cell line derived transforming sequence like [Source:HGNC Symbol;Acc:HGNC:14576]	-1.12521
ENSG00000166948	TGM6	transglutaminase 6 [Source:HGNC Symbol;Acc:HGNC:16255]	-1.1251
ENSG00000119514	GALNT12	polypeptide N-acetylgalactosaminyltransferase 12 [Source:HGNC Symbol;Acc:HGNC:19877]	-1.12352
ENSG00000117139	KDM5B	lysine demethylase 5B [Source:HGNC Symbol;Acc:HGNC:18039]	-1.12311
ENSG00000148396	SEC16A	SEC16 homolog A, endoplasmic reticulum export factor [Source:HGNC Symbol;Acc:HGNC:29006]	-1.12306
ENSG00000197070	ARRDC1	arrestin domain containing 1 [Source:HGNC Symbol;Acc:HGNC:28633]	-1.12261
ENSG00000157554	ERG	ERG, ETS transcription factor [Source:HGNC Symbol;Acc:HGNC:3446]	-1.12202
ENSG00000127914	AKAP9	A-kinase anchoring protein 9 [Source:HGNC Symbol;Acc:HGNC:379]	-1.12029
ENSG00000115365	LANCL1	LanC like 1 [Source:HGNC Symbol;Acc:HGNC:6508]	-1.11925
ENSG00000003402	CFLAR	CASP8 and FADD like apoptosis regulator [Source:HGNC Symbol;Acc:HGNC:1876]	-1.11891
ENSG00000076826	CAMSAP3	calmodulin regulated spectrin associated protein family member 3 [Source:HGNC Symbol;Acc:HGNC:29307]	-1.1185
ENSG00000205084	TMEM231	transmembrane protein 231 [Source:HGNC Symbol;Acc:HGNC:37234]	-1.11773
ENSG00000166352	C11orf74	chromosome 11 open reading frame 74 [Source:HGNC Symbol;Acc:HGNC:25142]	-1.11754
ENSG00000078269	SYNJ2	synaptojanin 2 [Source:HGNC Symbol;Acc:HGNC:11504]	-1.11653
ENSG00000267107	AC011526.1	prostate cancer associated transcript 19 (non-protein coding) [Source:HGNC Symbol;Acc:HGNC:49593]	-1.11547
ENSG00000171219	CDC42BPG	CDC42 binding protein kinase gamma [Source:HGNC Symbol;Acc:HGNC:29829]	-1.11496
ENSG00000214078	CPNE1	copine 1 [Source:HGNC Symbol;Acc:HGNC:2314]	-1.11364
ENSG00000144857	BOC	BOC cell adhesion associated, oncogene regulated [Source:HGNC Symbol;Acc:HGNC:17173]	-1.11251
ENSG00000080503	SMARCA2	SWI/SNF related, matrix associated, actin dependent regulator of chromatin, subfamily a, member 2 [Source:HGNC Symbol;Acc:HGNC:11098]	-1.11122
ENSG00000140386	SCAPER	S-phase cyclin A associated protein in the ER [Source:HGNC Symbol;Acc:HGNC:13081]	-1.11081
ENSG00000090924	PLEKHG2	pleckstrin homology and RhoGEF domain containing G2 [Source:HGNC Symbol;Acc:HGNC:29515]	-1.11018
ENSG00000157045	NTAN1	N-terminal asparagine amidase [Source:HGNC Symbol;Acc:HGNC:29909]	-1.10994
ENSG00000131446	MGAT1	mannosyl (alpha-1,3-)-glycoprotein beta-1,2-N-acetylglucosaminyltransferase [Source:HGNC Symbol;Acc:HGNC:7044]	-1.10979
ENSG00000116679	IVNS1ABP	influenza virus NS1A binding protein [Source:HGNC Symbol;Acc:HGNC:16951]	-1.10958
ENSG00000114473	IQCG	IQ motif containing G [Source:HGNC Symbol;Acc:HGNC:25251]	-1.10788
ENSG00000165671	NSD1	nuclear receptor binding SET domain protein 1 [Source:HGNC Symbol;Acc:HGNC:14234]	-1.10787
ENSG00000102699	PARP4	poly(ADP-ribose) polymerase family member 4 [Source:HGNC Symbol;Acc:HGNC:271]	-1.10666
ENSG00000095303	PTGS1	prostaglandin-endoperoxide synthase 1 [Source:HGNC Symbol;Acc:HGNC:9604]	-1.10629
ENSG00000102531	FNDC3A	fibronectin type III domain containing 3A [Source:HGNC Symbol;Acc:HGNC:20296]	-1.10577
ENSG00000135636	DYSF	dysferlin [Source:HGNC Symbol;Acc:HGNC:3097]	-1.10509
ENSG00000102977	ACD	adrenocortical dysplasia homolog [Source:HGNC Symbol;Acc:HGNC:25070]	-1.10444
ENSG00000073803	MAP3K13	mitogen-activated protein kinase kinase kinase 13 [Source:HGNC Symbol;Acc:HGNC:6852]	-1.10427
ENSG00000127995	CASD1	CAS1 domain containing 1 [Source:HGNC Symbol;Acc:HGNC:16014]	-1.10264
ENSG00000138386	NAB1	NGFI-A binding protein 1 [Source:HGNC Symbol;Acc:HGNC:7626]	-1.10262
ENSG00000134594	RAB33A	RAB33A, member RAS oncogene family [Source:HGNC Symbol;Acc:HGNC:9773]	-1.10247
ENSG00000151929	BAG3	BCL2 associated athanogene 3 [Source:HGNC Symbol;Acc:HGNC:939]	-1.10155
ENSG00000154175	ABI3BP	ABI family member 3 binding protein [Source:HGNC Symbol;Acc:HGNC:17265]	-1.10079
ENSG00000171970	ZNF57	zinc finger protein 57 [Source:HGNC Symbol;Acc:HGNC:13125]	-1.10012
ENSG00000126351	THRA	thyroid hormone receptor, alpha [Source:HGNC Symbol;Acc:HGNC:11796]	-1.09948
ENSG00000065809	FAM107B	family with sequence similarity 107 member B [Source:HGNC Symbol;Acc:HGNC:23726]	-1.09927
ENSG00000022567	SLC45A4	solute carrier family 45 member 4 [Source:HGNC Symbol;Acc:HGNC:29196]	-1.09842
ENSG00000176155	CCDC57	coiled-coil domain containing 57 [Source:HGNC Symbol;Acc:HGNC:27564]	-1.09834
ENSG00000004776	HSPB6	heat shock protein family B (small) member 6 [Source:HGNC Symbol;Acc:HGNC:26511]	-1.09657
ENSG00000167861	HID1	HID1 domain containing [Source:HGNC Symbol;Acc:HGNC:15736]	-1.09653
ENSG00000003393	ALS2	ALS2, alsin Rho guanine nucleotide exchange factor [Source:HGNC Symbol;Acc:HGNC:443]	-1.09613
ENSG00000196358	NTNG2	netrin G2 [Source:HGNC Symbol;Acc:HGNC:14288]	-1.09494
ENSG00000109610	SOD3	superoxide dismutase 3, extracellular [Source:HGNC Symbol;Acc:HGNC:11181]	-1.09446
ENSG00000163374	YY1AP1	YY1 associated protein 1 [Source:HGNC Symbol;Acc:HGNC:30935]	-1.0938
ENSG00000073756	PTGS2	prostaglandin-endoperoxide synthase 2 [Source:HGNC Symbol;Acc:HGNC:9605]	-1.09266
ENSG00000166398	KIAA0355	KIAA0355 [Source:HGNC Symbol;Acc:HGNC:29016]	-1.09245
ENSG00000103168	TAF1C	TATA-box binding protein associated factor, RNA polymerase I subunit C [Source:HGNC Symbol;Acc:HGNC:11534]	-1.09162
ENSG00000105429	MEGF8	multiple EGF like domains 8 [Source:HGNC Symbol;Acc:HGNC:3233]	-1.09147
ENSG00000105538	RASIP1	Ras interacting protein 1 [Source:HGNC Symbol;Acc:HGNC:24716]	-1.09069
ENSG00000104885	DOT1L	DOT1 like histone lysine methyltransferase [Source:HGNC Symbol;Acc:HGNC:24948]	-1.09041
ENSG00000168137	SETD5	SET domain containing 5 [Source:HGNC Symbol;Acc:HGNC:25566]	-1.08987
ENSG00000177699	RP11-16K12.1		-1.08934
ENSG00000174083	PIK3R6		-1.08917
ENSG00000130222	GADD45G	growth arrest and DNA damage inducible gamma [Source:HGNC Symbol;Acc:HGNC:4097]	-1.08893
ENSG00000139679	LPAR6	lysophosphatidic acid receptor 6 [Source:HGNC Symbol;Acc:HGNC:15520]	-1.08885
ENSG00000110046	ATG2A	autophagy related 2A [Source:HGNC Symbol;Acc:HGNC:29028]	-1.08693
ENSG00000140455	USP3	ubiquitin specific peptidase 3 [Source:HGNC Symbol;Acc:HGNC:12626]	-1.08474
ENSG00000134324	LPIN1	lipin 1 [Source:HGNC Symbol;Acc:HGNC:13345]	-1.08419
ENSG00000100601	ALKBH1	alkB homolog 1, histone H2A dioxygenase [Source:HGNC Symbol;Acc:HGNC:17911]	-1.08372
ENSG00000198198	SZT2	seizure threshold 2 homolog (mouse) [Source:HGNC Symbol;Acc:HGNC:29040]	-1.08337
ENSG00000009335	UBE3C	ubiquitin protein ligase E3C [Source:HGNC Symbol;Acc:HGNC:16803]	-1.08319
ENSG00000044115	CTNNA1	catenin alpha 1 [Source:HGNC Symbol;Acc:HGNC:2509]	-1.0823
ENSG00000182718	ANXA2	annexin A2 [Source:HGNC Symbol;Acc:HGNC:537]	-1.08074
ENSG00000104722	NEFM	neurofilament, medium polypeptide [Source:HGNC Symbol;Acc:HGNC:7734]	-1.08055
ENSG00000134852	CLOCK	clock circadian regulator [Source:HGNC Symbol;Acc:HGNC:2082]	-1.07771
ENSG00000172819	RARG	retinoic acid receptor gamma [Source:HGNC Symbol;Acc:HGNC:9866]	-1.07572
ENSG00000258472	RP11-192H23.4		-1.07553
ENSG00000178467	P4HTM	prolyl 4-hydroxylase, transmembrane [Source:HGNC Symbol;Acc:HGNC:28858]	-1.07346
ENSG00000072071	LPHN1	adhesion G protein-coupled receptor L1 [Source:HGNC Symbol;Acc:HGNC:20973]	-1.07234
ENSG00000197891	SLC22A12	solute carrier family 22 member 12 [Source:HGNC Symbol;Acc:HGNC:17989]	-1.06935
ENSG00000187514	PTMA	prothymosin, alpha [Source:HGNC Symbol;Acc:HGNC:9623]	-1.06861
ENSG00000174501	ANKRD36C	ankyrin repeat domain 36C [Source:HGNC Symbol;Acc:HGNC:32946]	-1.06787
ENSG00000061936	SFSWAP	splicing factor SWAP homolog [Source:HGNC Symbol;Acc:HGNC:10790]	-1.06666
ENSG00000131558	EXOC4	exocyst complex component 4 [Source:HGNC Symbol;Acc:HGNC:30389]	-1.06613
ENSG00000127527	EPS15L1	epidermal growth factor receptor pathway substrate 15 like 1 [Source:HGNC Symbol;Acc:HGNC:24634]	-1.06545
ENSG00000111605	CPSF6	cleavage and polyadenylation specific factor 6 [Source:HGNC Symbol;Acc:HGNC:13871]	-1.06518
ENSG00000106070	GRB10	growth factor receptor bound protein 10 [Source:HGNC Symbol;Acc:HGNC:4564]	-1.06499
ENSG00000150457	LATS2	large tumor suppressor kinase 2 [Source:HGNC Symbol;Acc:HGNC:6515]	-1.06359
ENSG00000105287	PRKD2	protein kinase D2 [Source:HGNC Symbol;Acc:HGNC:17293]	-1.06318
ENSG00000158805	ZNF276	zinc finger protein 276 [Source:HGNC Symbol;Acc:HGNC:23330]	-1.06175
ENSG00000099998	GGT5	gamma-glutamyltransferase 5 [Source:HGNC Symbol;Acc:HGNC:4260]	-1.05983
ENSG00000043462	LCP2	lymphocyte cytosolic protein 2 [Source:HGNC Symbol;Acc:HGNC:6529]	-1.05839
ENSG00000114933	INO80D	INO80 complex subunit D [Source:HGNC Symbol;Acc:HGNC:25997]	-1.05793
ENSG00000130940	CASZ1	castor zinc finger 1 [Source:HGNC Symbol;Acc:HGNC:26002]	-1.05643
ENSG00000099139	PCSK5	proprotein convertase subtilisin/kexin type 5 [Source:HGNC Symbol;Acc:HGNC:8747]	-1.05634
ENSG00000177879	AP3S1	adaptor related protein complex 3 sigma 1 subunit [Source:HGNC Symbol;Acc:HGNC:2013]	-1.05546
ENSG00000140400	MAN2C1	mannosidase alpha class 2C member 1 [Source:HGNC Symbol;Acc:HGNC:6827]	-1.05515
ENSG00000163486	SRGAP2		-1.05508
ENSG00000130164	LDLR	low density lipoprotein receptor [Source:HGNC Symbol;Acc:HGNC:6547]	-1.05429
ENSG00000104067	TJP1	tight junction protein 1 [Source:HGNC Symbol;Acc:HGNC:11827]	-1.05318
ENSG00000133114	KIAA1704	GPALPP motifs containing 1 [Source:HGNC Symbol;Acc:HGNC:20298]	-1.05248
ENSG00000140829	DHX38	DEAH-box helicase 38 [Source:HGNC Symbol;Acc:HGNC:17211]	-1.05102
ENSG00000206530	WDR52	cilia and flagella associated protein 44 [Source:HGNC Symbol;Acc:HGNC:25631]	-1.05057
ENSG00000182621	PLCB1	phospholipase C beta 1 [Source:HGNC Symbol;Acc:HGNC:15917]	-1.0501
ENSG00000196547	MAN2A2	mannosidase alpha class 2A member 2 [Source:HGNC Symbol;Acc:HGNC:6825]	-1.04993
ENSG00000198836	OPA1	OPA1, mitochondrial dynamin like GTPase [Source:HGNC Symbol;Acc:HGNC:8140]	-1.04804
ENSG00000115524	SF3B1	splicing factor 3b subunit 1 [Source:HGNC Symbol;Acc:HGNC:10768]	-1.04687
ENSG00000107485	GATA3	GATA binding protein 3 [Source:HGNC Symbol;Acc:HGNC:4172]	-1.04448
ENSG00000131653	TRAF7	TNF receptor associated factor 7 [Source:HGNC Symbol;Acc:HGNC:20456]	-1.04428
ENSG00000215068	AC025171.1		-1.04261
ENSG00000130052	STARD8	StAR related lipid transfer domain containing 8 [Source:HGNC Symbol;Acc:HGNC:19161]	-1.04236
ENSG00000141506	PIK3R5	phosphoinositide-3-kinase regulatory subunit 5 [Source:HGNC Symbol;Acc:HGNC:30035]	-1.03813
ENSG00000123815	ADCK4	coenzyme Q8B [Source:HGNC Symbol;Acc:HGNC:19041]	-1.03798
ENSG00000138613	APH1B	aph-1 homolog B, gamma-secretase subunit [Source:HGNC Symbol;Acc:HGNC:24080]	-1.03791
ENSG00000267106	CTD-3116E22.4	ZNF561 antisense RNA 1 (head to head) [Source:HGNC Symbol;Acc:HGNC:27613]	-1.03708
ENSG00000173482	PTPRM	protein tyrosine phosphatase, receptor type M [Source:HGNC Symbol;Acc:HGNC:9675]	-1.03688
ENSG00000136854	STXBP1	syntaxin binding protein 1 [Source:HGNC Symbol;Acc:HGNC:11444]	-1.03668
ENSG00000184916	JAG2	jagged 2 [Source:HGNC Symbol;Acc:HGNC:6189]	-1.03621
ENSG00000205978	NYNRIN	NYN domain and retroviral integrase containing [Source:HGNC Symbol;Acc:HGNC:20165]	-1.03554
ENSG00000118046	STK11	serine/threonine kinase 11 [Source:HGNC Symbol;Acc:HGNC:11389]	-1.03508
ENSG00000005884	ITGA3	integrin subunit alpha 3 [Source:HGNC Symbol;Acc:HGNC:6139]	-1.03503
ENSG00000008083	JARID2	jumonji and AT-rich interaction domain containing 2 [Source:HGNC Symbol;Acc:HGNC:6196]	-1.03292
ENSG00000142149	HUNK	hormonally up-regulated Neu-associated kinase [Source:HGNC Symbol;Acc:HGNC:13326]	-1.03267
ENSG00000127947	PTPN12	protein tyrosine phosphatase, non-receptor type 12 [Source:HGNC Symbol;Acc:HGNC:9645]	-1.03235
ENSG00000106701	FSD1L	fibronectin type III and SPRY domain containing 1 like [Source:HGNC Symbol;Acc:HGNC:13753]	-1.03156
ENSG00000138735	PDE5A	phosphodiesterase 5A [Source:HGNC Symbol;Acc:HGNC:8784]	-1.03078
ENSG00000183386	FHL3	four and a half LIM domains 3 [Source:HGNC Symbol;Acc:HGNC:3704]	-1.03023
ENSG00000196367	TRRAP	transformation/transcription domain associated protein [Source:HGNC Symbol;Acc:HGNC:12347]	-1.03002
ENSG00000140299	BNIP2	BCL2 interacting protein 2 [Source:HGNC Symbol;Acc:HGNC:1083]	-1.02993
ENSG00000150593	PDCD4	programmed cell death 4 (neoplastic transformation inhibitor) [Source:HGNC Symbol;Acc:HGNC:8763]	-1.02965
ENSG00000164509	IL31RA	interleukin 31 receptor A [Source:HGNC Symbol;Acc:HGNC:18969]	-1.02819
ENSG00000175193	PARL	presenilin associated rhomboid like [Source:HGNC Symbol;Acc:HGNC:18253]	-1.02793
ENSG00000100599	RIN3	Ras and Rab interactor 3 [Source:HGNC Symbol;Acc:HGNC:18751]	-1.02773
ENSG00000135111	TBX3	T-box 3 [Source:HGNC Symbol;Acc:HGNC:11602]	-1.02401
ENSG00000124508	BTN2A2	butyrophilin subfamily 2 member A2 [Source:HGNC Symbol;Acc:HGNC:1137]	-1.02356
ENSG00000138801	PAPSS1	3'-phosphoadenosine 5'-phosphosulfate synthase 1 [Source:HGNC Symbol;Acc:HGNC:8603]	-1.02334
ENSG00000117906	RCN2	reticulocalbin 2 [Source:HGNC Symbol;Acc:HGNC:9935]	-1.02261
ENSG00000166710	B2M	beta-2-microglobulin [Source:HGNC Symbol;Acc:HGNC:914]	-1.02245
ENSG00000171853	TRAPPC12	trafficking protein particle complex 12 [Source:HGNC Symbol;Acc:HGNC:24284]	-1.02234
ENSG00000108654	DDX5	DEAD-box helicase 5 [Source:HGNC Symbol;Acc:HGNC:2746]	-1.02217
ENSG00000185189	NRBP2	nuclear receptor binding protein 2 [Source:HGNC Symbol;Acc:HGNC:19339]	-1.02206
ENSG00000166925	TSC22D4	TSC22 domain family member 4 [Source:HGNC Symbol;Acc:HGNC:21696]	-1.02205
ENSG00000165684	SNAPC4	small nuclear RNA activating complex polypeptide 4 [Source:HGNC Symbol;Acc:HGNC:11137]	-1.02184
ENSG00000204267	TAP2	transporter 2, ATP binding cassette subfamily B member [Source:HGNC Symbol;Acc:HGNC:44]	-1.02148
ENSG00000132912	DCTN4	dynactin subunit 4 [Source:HGNC Symbol;Acc:HGNC:15518]	-1.02077
ENSG00000110455	ACCS	1-aminocyclopropane-1-carboxylate synthase homolog (inactive) [Source:HGNC Symbol;Acc:HGNC:23989]	-1.01984
ENSG00000188649	CC2D2B	coiled-coil and C2 domain containing 2B [Source:HGNC Symbol;Acc:HGNC:31666]	-1.01926
ENSG00000086619	ERO1LB	endoplasmic reticulum oxidoreductase 1 beta [Source:HGNC Symbol;Acc:HGNC:14355]	-1.01883
ENSG00000104974	LILRA1	leukocyte immunoglobulin like receptor A1 [Source:HGNC Symbol;Acc:HGNC:6602]	-1.01874
ENSG00000125864	BFSP1	beaded filament structural protein 1 [Source:HGNC Symbol;Acc:HGNC:1040]	-1.01827
ENSG00000169347	GP2	glycoprotein 2 [Source:HGNC Symbol;Acc:HGNC:4441]	-1.01811
ENSG00000167107	ACSF2	acyl-CoA synthetase family member 2 [Source:HGNC Symbol;Acc:HGNC:26101]	-1.01806
ENSG00000228315	GUSBP11	glucuronidase, beta pseudogene 11 [Source:HGNC Symbol;Acc:HGNC:42325]	-1.01805
ENSG00000104892	KLC3	kinesin light chain 3 [Source:HGNC Symbol;Acc:HGNC:20717]	-1.01752
ENSG00000148343	FAM73B	mitoguardin 2 [Source:HGNC Symbol;Acc:HGNC:23621]	-1.0175
ENSG00000064012	CASP8	caspase 8 [Source:HGNC Symbol;Acc:HGNC:1509]	-1.01739
ENSG00000134871	COL4A2	collagen type IV alpha 2 chain [Source:HGNC Symbol;Acc:HGNC:2203]	-1.017
ENSG00000182150	ERCC6L2	ERCC excision repair 6 like 2 [Source:HGNC Symbol;Acc:HGNC:26922]	-1.01652
ENSG00000211456	SACM1L	SAC1 suppressor of actin mutations 1-like (yeast) [Source:HGNC Symbol;Acc:HGNC:17059]	-1.01554
ENSG00000028137	TNFRSF1B	TNF receptor superfamily member 1B [Source:HGNC Symbol;Acc:HGNC:11917]	-1.01552
ENSG00000136205	TNS3	tensin 3 [Source:HGNC Symbol;Acc:HGNC:21616]	-1.01549
ENSG00000185963	BICD2	BICD cargo adaptor 2 [Source:HGNC Symbol;Acc:HGNC:17208]	-1.01522
ENSG00000163364	AC017048.3	long intergenic non-protein coding RNA 1116 [Source:HGNC Symbol;Acc:HGNC:49259]	-1.01501
ENSG00000167460	TPM4	tropomyosin 4 [Source:HGNC Symbol;Acc:HGNC:12013]	-1.01499
ENSG00000175489	LRRC25	leucine rich repeat containing 25 [Source:HGNC Symbol;Acc:HGNC:29806]	-1.01453
ENSG00000185298	CCDC137	coiled-coil domain containing 137 [Source:HGNC Symbol;Acc:HGNC:33451]	-1.01353
ENSG00000183741	CBX6	chromobox 6 [Source:HGNC Symbol;Acc:HGNC:1556]	-1.01272
ENSG00000139132	FGD4	FYVE, RhoGEF and PH domain containing 4 [Source:HGNC Symbol;Acc:HGNC:19125]	-1.01103
ENSG00000138002	IFT172	intraflagellar transport 172 [Source:HGNC Symbol;Acc:HGNC:30391]	-1.01097
ENSG00000156535	CD109	CD109 molecule [Source:HGNC Symbol;Acc:HGNC:21685]	-1.01024
ENSG00000177311	ZBTB38	zinc finger and BTB domain containing 38 [Source:HGNC Symbol;Acc:HGNC:26636]	-1.01006
ENSG00000186591	UBE2H	ubiquitin conjugating enzyme E2 H [Source:HGNC Symbol;Acc:HGNC:12484]	-1.00979
ENSG00000158458	NRG2	neuregulin 2 [Source:HGNC Symbol;Acc:HGNC:7998]	-1.00958
ENSG00000087903	RFX2	regulatory factor X2 [Source:HGNC Symbol;Acc:HGNC:9983]	-1.0094
ENSG00000100242	SUN2	Sad1 and UNC84 domain containing 2 [Source:HGNC Symbol;Acc:HGNC:14210]	-1.00939
ENSG00000233694	AC007365.1		-1.00877
ENSG00000166813	KIF7	kinesin family member 7 [Source:HGNC Symbol;Acc:HGNC:30497]	-1.00849
ENSG00000115295	CLIP4	CAP-Gly domain containing linker protein family member 4 [Source:HGNC Symbol;Acc:HGNC:26108]	-1.00849
ENSG00000105639	JAK3	Janus kinase 3 [Source:HGNC Symbol;Acc:HGNC:6193]	-1.00829
ENSG00000050730	TNIP3	TNFAIP3 interacting protein 3 [Source:HGNC Symbol;Acc:HGNC:19315]	-1.00815
ENSG00000108582	CPD	carboxypeptidase D [Source:HGNC Symbol;Acc:HGNC:2301]	-1.00698
ENSG00000104957	CCDC130	coiled-coil domain containing 130 [Source:HGNC Symbol;Acc:HGNC:28118]	-1.00675
ENSG00000188559	RALGAPA2	Ral GTPase activating protein catalytic alpha subunit 2 [Source:HGNC Symbol;Acc:HGNC:16207]	-1.0067
ENSG00000204642	HLA-F	major histocompatibility complex, class I, F [Source:HGNC Symbol;Acc:HGNC:4963]	-1.00639
ENSG00000104728	ARHGEF10	Rho guanine nucleotide exchange factor 10 [Source:HGNC Symbol;Acc:HGNC:14103]	-1.00552
ENSG00000198466	ZNF587	zinc finger protein 587 [Source:HGNC Symbol;Acc:HGNC:30955]	-1.00453
ENSG00000068796	KIF2A	kinesin family member 2A [Source:HGNC Symbol;Acc:HGNC:6318]	-1.0044
ENSG00000204120	GIGYF2	GRB10 interacting GYF protein 2 [Source:HGNC Symbol;Acc:HGNC:11960]	-1.00387
ENSG00000163219	ARHGAP25	Rho GTPase activating protein 25 [Source:HGNC Symbol;Acc:HGNC:28951]	-1.0032
ENSG00000127526	SLC35E1	solute carrier family 35 member E1 [Source:HGNC Symbol;Acc:HGNC:20803]	-1.00305
ENSG00000171914	TLN2	talin 2 [Source:HGNC Symbol;Acc:HGNC:15447]	-1.00275
ENSG00000179965	ZNF771	zinc finger protein 771 [Source:HGNC Symbol;Acc:HGNC:29653]	-1.00247
ENSG00000090612	ZNF268	zinc finger protein 268 [Source:HGNC Symbol;Acc:HGNC:13061]	-1.0023
ENSG00000109654	TRIM2	tripartite motif containing 2 [Source:HGNC Symbol;Acc:HGNC:15974]	-1.00208
ENSG00000100852	ARHGAP5	Rho GTPase activating protein 5 [Source:HGNC Symbol;Acc:HGNC:675]	-1.00156
ENSG00000137770	CTDSPL2	CTD small phosphatase like 2 [Source:HGNC Symbol;Acc:HGNC:26936]	-1.0015
ENSG00000132669	RIN2	Ras and Rab interactor 2 [Source:HGNC Symbol;Acc:HGNC:18750]	-1.00142
ENSG00000197859	ADAMTSL2	ADAMTS like 2 [Source:HGNC Symbol;Acc:HGNC:14631]	-1.00116
ENSG00000106686	SPATA6L	spermatogenesis associated 6 like [Source:HGNC Symbol;Acc:HGNC:25472]	-1.00076
ENSG00000161381	PLXDC1	plexin domain containing 1 [Source:HGNC Symbol;Acc:HGNC:20945]	-1.00001
ENSG00000082397	EPB41L3	erythrocyte membrane protein band 4.1 like 3 [Source:HGNC Symbol;Acc:HGNC:3380]	-0.999573
ENSG00000137177	KIF13A	kinesin family member 13A [Source:HGNC Symbol;Acc:HGNC:14566]	-0.99904
ENSG00000061938	TNK2	tyrosine kinase non receptor 2 [Source:HGNC Symbol;Acc:HGNC:19297]	-0.998793
ENSG00000182253	SYNM	synemin [Source:HGNC Symbol;Acc:HGNC:24466]	-0.997756
ENSG00000173905	GOLIM4	golgi integral membrane protein 4 [Source:HGNC Symbol;Acc:HGNC:15448]	-0.997404
ENSG00000165731	RET	ret proto-oncogene [Source:HGNC Symbol;Acc:HGNC:9967]	-0.997281
ENSG00000132199	ENOSF1	enolase superfamily member 1 [Source:HGNC Symbol;Acc:HGNC:30365]	-0.997263
ENSG00000143801	PSEN2	presenilin 2 [Source:HGNC Symbol;Acc:HGNC:9509]	-0.997244
ENSG00000243753	HLA-L	major histocompatibility complex, class I, L (pseudogene) [Source:HGNC Symbol;Acc:HGNC:4970]	-0.996704
ENSG00000068323	TFE3	transcription factor binding to IGHM enhancer 3 [Source:HGNC Symbol;Acc:HGNC:11752]	-0.996435
ENSG00000146648	EGFR	epidermal growth factor receptor [Source:HGNC Symbol;Acc:HGNC:3236]	-0.995621
ENSG00000177169	ULK1	unc-51 like autophagy activating kinase 1 [Source:HGNC Symbol;Acc:HGNC:12558]	-0.994864
ENSG00000100767	PAPLN	papilin, proteoglycan like sulfated glycoprotein [Source:HGNC Symbol;Acc:HGNC:19262]	-0.994482
ENSG00000196313	POM121	POM121 transmembrane nucleoporin [Source:HGNC Symbol;Acc:HGNC:19702]	-0.993738
ENSG00000137218	FRS3	fibroblast growth factor receptor substrate 3 [Source:HGNC Symbol;Acc:HGNC:16970]	-0.991722
ENSG00000104983	CCDC61	coiled-coil domain containing 61 [Source:HGNC Symbol;Acc:HGNC:33629]	-0.991242
ENSG00000186409	CCDC30	coiled-coil domain containing 30 [Source:HGNC Symbol;Acc:HGNC:26103]	-0.990832
ENSG00000167995	BEST1	bestrophin 1 [Source:HGNC Symbol;Acc:HGNC:12703]	-0.990798
ENSG00000206190	ATP10A	ATPase phospholipid transporting 10A (putative) [Source:HGNC Symbol;Acc:HGNC:13542]	-0.989891
ENSG00000003147	ICA1	islet cell autoantigen 1 [Source:HGNC Symbol;Acc:HGNC:5343]	-0.989408
ENSG00000079616	KIF22	kinesin family member 22 [Source:HGNC Symbol;Acc:HGNC:6391]	-0.987386
ENSG00000172869	DMXL1	Dmx like 1 [Source:HGNC Symbol;Acc:HGNC:2937]	-0.986815
ENSG00000188807	TMEM201	transmembrane protein 201 [Source:HGNC Symbol;Acc:HGNC:33719]	-0.986666
ENSG00000105835	NAMPT	nicotinamide phosphoribosyltransferase [Source:HGNC Symbol;Acc:HGNC:30092]	-0.986241
ENSG00000148356	LRSAM1	leucine rich repeat and sterile alpha motif containing 1 [Source:HGNC Symbol;Acc:HGNC:25135]	-0.985754
ENSG00000142303	ADAMTS10	ADAM metallopeptidase with thrombospondin type 1 motif 10 [Source:HGNC Symbol;Acc:HGNC:13201]	-0.985614
ENSG00000060237	WNK1	WNK lysine deficient protein kinase 1 [Source:HGNC Symbol;Acc:HGNC:14540]	-0.984519
ENSG00000138185	ENTPD1	ectonucleoside triphosphate diphosphohydrolase 1 [Source:HGNC Symbol;Acc:HGNC:3363]	-0.982897
ENSG00000148841	ITPRIP	inositol 1,4,5-trisphosphate receptor interacting protein [Source:HGNC Symbol;Acc:HGNC:29370]	-0.982769
ENSG00000170298	LGALS9B	galectin 9B [Source:HGNC Symbol;Acc:HGNC:24842]	-0.982077
ENSG00000107281	NPDC1	neural proliferation, differentiation and control 1 [Source:HGNC Symbol;Acc:HGNC:7899]	-0.981816
ENSG00000171631	P2RY6	pyrimidinergic receptor P2Y6 [Source:HGNC Symbol;Acc:HGNC:8543]	-0.981359
ENSG00000133805	AMPD3	adenosine monophosphate deaminase 3 [Source:HGNC Symbol;Acc:HGNC:470]	-0.9809
ENSG00000140326	CDAN1	codanin 1 [Source:HGNC Symbol;Acc:HGNC:1713]	-0.980532
ENSG00000131724	IL13RA1	interleukin 13 receptor subunit alpha 1 [Source:HGNC Symbol;Acc:HGNC:5974]	-0.979491
ENSG00000164171	ITGA2	integrin subunit alpha 2 [Source:HGNC Symbol;Acc:HGNC:6137]	-0.978546
ENSG00000157869	RAB28	RAB28, member RAS oncogene family [Source:HGNC Symbol;Acc:HGNC:9768]	-0.978476
ENSG00000006025	OSBPL7	oxysterol binding protein like 7 [Source:HGNC Symbol;Acc:HGNC:16387]	-0.97714
ENSG00000163820	FYCO1	FYVE and coiled-coil domain containing 1 [Source:HGNC Symbol;Acc:HGNC:14673]	-0.977043
ENSG00000197912	SPG7	SPG7, paraplegin matrix AAA peptidase subunit [Source:HGNC Symbol;Acc:HGNC:11237]	-0.976822
ENSG00000127616	SMARCA4	SWI/SNF related, matrix associated, actin dependent regulator of chromatin, subfamily a, member 4 [Source:HGNC Symbol;Acc:HGNC:11100]	-0.976576
ENSG00000137752	CASP1	caspase 1 [Source:HGNC Symbol;Acc:HGNC:1499]	-0.976385
ENSG00000134086	VHL	von Hippel-Lindau tumor suppressor [Source:HGNC Symbol;Acc:HGNC:12687]	-0.976161
ENSG00000142273	CBLC	Cbl proto-oncogene C [Source:HGNC Symbol;Acc:HGNC:15961]	-0.975826
ENSG00000151502	VPS26B	VPS26, retromer complex component B [Source:HGNC Symbol;Acc:HGNC:28119]	-0.975364
ENSG00000107164	FUBP3	far upstream element binding protein 3 [Source:HGNC Symbol;Acc:HGNC:4005]	-0.974456
ENSG00000136807	CDK9	cyclin dependent kinase 9 [Source:HGNC Symbol;Acc:HGNC:1780]	-0.973883
ENSG00000205744	DENND1C	DENN domain containing 1C [Source:HGNC Symbol;Acc:HGNC:26225]	-0.972985
ENSG00000101333	PLCB4	phospholipase C beta 4 [Source:HGNC Symbol;Acc:HGNC:9059]	-0.972903
ENSG00000174945	AMZ1	archaelysin family metallopeptidase 1 [Source:HGNC Symbol;Acc:HGNC:22231]	-0.972719
ENSG00000144036	EXOC6B	exocyst complex component 6B [Source:HGNC Symbol;Acc:HGNC:17085]	-0.971151
ENSG00000132781	MUTYH	mutY DNA glycosylase [Source:HGNC Symbol;Acc:HGNC:7527]	-0.970687
ENSG00000131323	TRAF3	TNF receptor associated factor 3 [Source:HGNC Symbol;Acc:HGNC:12033]	-0.970109
ENSG00000074660	SCARF1	scavenger receptor class F member 1 [Source:HGNC Symbol;Acc:HGNC:16820]	-0.968849
ENSG00000105137	SYDE1	synapse defective Rho GTPase homolog 1 [Source:HGNC Symbol;Acc:HGNC:25824]	-0.968664
ENSG00000167615	LENG8	leukocyte receptor cluster member 8 [Source:HGNC Symbol;Acc:HGNC:15500]	-0.968506
ENSG00000141867	BRD4	bromodomain containing 4 [Source:HGNC Symbol;Acc:HGNC:13575]	-0.968479
ENSG00000114857	NKTR	natural killer cell triggering receptor [Source:HGNC Symbol;Acc:HGNC:7833]	-0.968443
ENSG00000205002	AARD	alanine and arginine rich domain containing protein [Source:HGNC Symbol;Acc:HGNC:33842]	-0.968323
ENSG00000151304	SRFBP1	serum response factor binding protein 1 [Source:HGNC Symbol;Acc:HGNC:26333]	-0.968153
ENSG00000172354	GNB2	G protein subunit beta 2 [Source:HGNC Symbol;Acc:HGNC:4398]	-0.967535
ENSG00000197530	MIB2	mindbomb E3 ubiquitin protein ligase 2 [Source:HGNC Symbol;Acc:HGNC:30577]	-0.967373
ENSG00000173269	MMRN2	multimerin 2 [Source:HGNC Symbol;Acc:HGNC:19888]	-0.967361
ENSG00000142207	URB1	URB1 ribosome biogenesis 1 homolog (S. cerevisiae) [Source:HGNC Symbol;Acc:HGNC:17344]	-0.966839
ENSG00000147421	HMBOX1	homeobox containing 1 [Source:HGNC Symbol;Acc:HGNC:26137]	-0.966246
ENSG00000176834	VSIG10	V-set and immunoglobulin domain containing 10 [Source:HGNC Symbol;Acc:HGNC:26078]	-0.965696
ENSG00000186470	BTN3A2	butyrophilin subfamily 3 member A2 [Source:HGNC Symbol;Acc:HGNC:1139]	-0.965373
ENSG00000173065	FAM222B	family with sequence similarity 222 member B [Source:HGNC Symbol;Acc:HGNC:25563]	-0.965298
ENSG00000204406	MBD5	methyl-CpG binding domain protein 5 [Source:HGNC Symbol;Acc:HGNC:20444]	-0.964979
ENSG00000198089	SFI1	SFI1 centrin binding protein [Source:HGNC Symbol;Acc:HGNC:29064]	-0.964726
ENSG00000128641	MYO1B	myosin IB [Source:HGNC Symbol;Acc:HGNC:7596]	-0.96388
ENSG00000118898	PPL	periplakin [Source:HGNC Symbol;Acc:HGNC:9273]	-0.963291
ENSG00000198026	ZNF335	zinc finger protein 335 [Source:HGNC Symbol;Acc:HGNC:15807]	-0.963093
ENSG00000103852	TTC23	tetratricopeptide repeat domain 23 [Source:HGNC Symbol;Acc:HGNC:25730]	-0.961538
ENSG00000113749	HRH2	histamine receptor H2 [Source:HGNC Symbol;Acc:HGNC:5183]	-0.961519
ENSG00000196821	C6orf106	chromosome 6 open reading frame 106 [Source:HGNC Symbol;Acc:HGNC:21215]	-0.961466
ENSG00000091073	DTX2	deltex E3 ubiquitin ligase 2 [Source:HGNC Symbol;Acc:HGNC:15973]	-0.959609
ENSG00000131759	RARA	retinoic acid receptor alpha [Source:HGNC Symbol;Acc:HGNC:9864]	-0.958933
ENSG00000144642	RBMS3	RNA binding motif single stranded interacting protein 3 [Source:HGNC Symbol;Acc:HGNC:13427]	-0.95822
ENSG00000118579	MED28	mediator complex subunit 28 [Source:HGNC Symbol;Acc:HGNC:24628]	-0.95813
ENSG00000131626	PPFIA1	PTPRF interacting protein alpha 1 [Source:HGNC Symbol;Acc:HGNC:9245]	-0.956602
ENSG00000135775	COG2	component of oligomeric golgi complex 2 [Source:HGNC Symbol;Acc:HGNC:6546]	-0.95659
ENSG00000181090	EHMT1	euchromatic histone lysine methyltransferase 1 [Source:HGNC Symbol;Acc:HGNC:24650]	-0.956581
ENSG00000104043	ATP8B4	ATPase phospholipid transporting 8B4 (putative) [Source:HGNC Symbol;Acc:HGNC:13536]	-0.956422
ENSG00000071626	DAZAP1	DAZ associated protein 1 [Source:HGNC Symbol;Acc:HGNC:2683]	-0.956016
ENSG00000116711	PLA2G4A	phospholipase A2 group IVA [Source:HGNC Symbol;Acc:HGNC:9035]	-0.955703
ENSG00000188352	FOCAD	focadhesin [Source:HGNC Symbol;Acc:HGNC:23377]	-0.955622
ENSG00000085511	MAP3K4	mitogen-activated protein kinase kinase kinase 4 [Source:HGNC Symbol;Acc:HGNC:6856]	-0.955492
ENSG00000153914	SREK1	splicing regulatory glutamic acid and lysine rich protein 1 [Source:HGNC Symbol;Acc:HGNC:17882]	-0.955439
ENSG00000170017	ALCAM	activated leukocyte cell adhesion molecule [Source:HGNC Symbol;Acc:HGNC:400]	-0.953888
ENSG00000134569	LRP4	LDL receptor related protein 4 [Source:HGNC Symbol;Acc:HGNC:6696]	-0.953678
ENSG00000184058	TBX1	T-box 1 [Source:HGNC Symbol;Acc:HGNC:11592]	-0.953627
ENSG00000035115	SH3YL1	SH3 and SYLF domain containing 1 [Source:HGNC Symbol;Acc:HGNC:29546]	-0.953488
ENSG00000120318	ARAP3	ArfGAP with RhoGAP domain, ankyrin repeat and PH domain 3 [Source:HGNC Symbol;Acc:HGNC:24097]	-0.953
ENSG00000110330	BIRC2	baculoviral IAP repeat containing 2 [Source:HGNC Symbol;Acc:HGNC:590]	-0.952849
ENSG00000001617	SEMA3F	semaphorin 3F [Source:HGNC Symbol;Acc:HGNC:10728]	-0.952547
ENSG00000073350	LLGL2	LLGL2, scribble cell polarity complex component [Source:HGNC Symbol;Acc:HGNC:6629]	-0.951721
ENSG00000140941	MAP1LC3B	microtubule associated protein 1 light chain 3 beta [Source:HGNC Symbol;Acc:HGNC:13352]	-0.951061
ENSG00000206177	HBM	hemoglobin subunit mu [Source:HGNC Symbol;Acc:HGNC:4826]	-0.950719
ENSG00000164236	ANKRD33B	ankyrin repeat domain 33B [Source:HGNC Symbol;Acc:HGNC:35240]	-0.950189
ENSG00000137449	CPEB2	cytoplasmic polyadenylation element binding protein 2 [Source:HGNC Symbol;Acc:HGNC:21745]	-0.949818
ENSG00000249115	HAUS5	HAUS augmin like complex subunit 5 [Source:HGNC Symbol;Acc:HGNC:29130]	-0.949295
ENSG00000166927	MS4A7	membrane spanning 4-domains A7 [Source:HGNC Symbol;Acc:HGNC:13378]	-0.94878
ENSG00000175054	ATR	ATR serine/threonine kinase [Source:HGNC Symbol;Acc:HGNC:882]	-0.94765
ENSG00000135968	GCC2	GRIP and coiled-coil domain containing 2 [Source:HGNC Symbol;Acc:HGNC:23218]	-0.947349
ENSG00000066629	EML1	echinoderm microtubule associated protein like 1 [Source:HGNC Symbol;Acc:HGNC:3330]	-0.947162
ENSG00000204536	CCHCR1	coiled-coil alpha-helical rod protein 1 [Source:HGNC Symbol;Acc:HGNC:13930]	-0.945049
ENSG00000053918	KCNQ1	potassium voltage-gated channel subfamily Q member 1 [Source:HGNC Symbol;Acc:HGNC:6294]	-0.944737
ENSG00000079805	DNM2	dynamin 2 [Source:HGNC Symbol;Acc:HGNC:2974]	-0.944689
ENSG00000185261	KIAA0825	KIAA0825 [Source:HGNC Symbol;Acc:HGNC:28532]	-0.944115
ENSG00000239697	TNFSF12	tumor necrosis factor superfamily member 12 [Source:HGNC Symbol;Acc:HGNC:11927]	-0.943036
ENSG00000140650	PMM2	phosphomannomutase 2 [Source:HGNC Symbol;Acc:HGNC:9115]	-0.942888
ENSG00000137942	FNBP1L	formin binding protein 1 like [Source:HGNC Symbol;Acc:HGNC:20851]	-0.942742
ENSG00000100949	RABGGTA	Rab geranylgeranyltransferase alpha subunit [Source:HGNC Symbol;Acc:HGNC:9795]	-0.942703
ENSG00000160410	SHKBP1	SH3KBP1 binding protein 1 [Source:HGNC Symbol;Acc:HGNC:19214]	-0.942614
ENSG00000152104	PTPN14	protein tyrosine phosphatase, non-receptor type 14 [Source:HGNC Symbol;Acc:HGNC:9647]	-0.94261
ENSG00000069431	ABCC9	ATP binding cassette subfamily C member 9 [Source:HGNC Symbol;Acc:HGNC:60]	-0.942225
ENSG00000171487	NLRP5	NLR family pyrin domain containing 5 [Source:HGNC Symbol;Acc:HGNC:21269]	-0.94033
ENSG00000143919	CAMKMT	calmodulin-lysine N-methyltransferase [Source:HGNC Symbol;Acc:HGNC:26276]	-0.939449
ENSG00000065268	WDR18	WD repeat domain 18 [Source:HGNC Symbol;Acc:HGNC:17956]	-0.939024
ENSG00000159733	ZFYVE28	zinc finger FYVE-type containing 28 [Source:HGNC Symbol;Acc:HGNC:29334]	-0.938849
ENSG00000115425	PECR	peroxisomal trans-2-enoyl-CoA reductase [Source:HGNC Symbol;Acc:HGNC:18281]	-0.938689
ENSG00000184792	OSBP2	oxysterol binding protein 2 [Source:HGNC Symbol;Acc:HGNC:8504]	-0.938415
ENSG00000074219	TEAD2	TEA domain transcription factor 2 [Source:HGNC Symbol;Acc:HGNC:11715]	-0.937969
ENSG00000137962	ARHGAP29	Rho GTPase activating protein 29 [Source:HGNC Symbol;Acc:HGNC:30207]	-0.937239
ENSG00000179943	FIZ1	FLT3 interacting zinc finger 1 [Source:HGNC Symbol;Acc:HGNC:25917]	-0.937031
ENSG00000112685	EXOC2	exocyst complex component 2 [Source:HGNC Symbol;Acc:HGNC:24968]	-0.936851
ENSG00000118402	ELOVL4	ELOVL fatty acid elongase 4 [Source:HGNC Symbol;Acc:HGNC:14415]	-0.93679
ENSG00000113312	TTC1	tetratricopeptide repeat domain 1 [Source:HGNC Symbol;Acc:HGNC:12391]	-0.936461
ENSG00000038219	BOD1L1	biorientation of chromosomes in cell division 1 like 1 [Source:HGNC Symbol;Acc:HGNC:31792]	-0.936218
ENSG00000049768	FOXP3	forkhead box P3 [Source:HGNC Symbol;Acc:HGNC:6106]	-0.936049
ENSG00000142173	COL6A2	collagen type VI alpha 2 chain [Source:HGNC Symbol;Acc:HGNC:2212]	-0.935801
ENSG00000162889	MAPKAPK2	mitogen-activated protein kinase-activated protein kinase 2 [Source:HGNC Symbol;Acc:HGNC:6887]	-0.935597
ENSG00000164619	BMPER	BMP binding endothelial regulator [Source:HGNC Symbol;Acc:HGNC:24154]	-0.935197
ENSG00000160883	HK3	hexokinase 3 [Source:HGNC Symbol;Acc:HGNC:4925]	-0.932671
ENSG00000137098	SPAG8	sperm associated antigen 8 [Source:HGNC Symbol;Acc:HGNC:14105]	-0.932495
ENSG00000070476	ZXDC	ZXD family zinc finger C [Source:HGNC Symbol;Acc:HGNC:28160]	-0.932178
ENSG00000142235	LMTK3	lemur tyrosine kinase 3 [Source:HGNC Symbol;Acc:HGNC:19295]	-0.930927
ENSG00000167549	CORO6	coronin 6 [Source:HGNC Symbol;Acc:HGNC:21356]	-0.930848
ENSG00000188897	CTD-3088G3.8		-0.930363
ENSG00000129467	ADCY4	adenylate cyclase 4 [Source:HGNC Symbol;Acc:HGNC:235]	-0.930251
ENSG00000182752	PAPPA	pappalysin 1 [Source:HGNC Symbol;Acc:HGNC:8602]	-0.929931
ENSG00000138246	DNAJC13	DnaJ heat shock protein family (Hsp40) member C13 [Source:HGNC Symbol;Acc:HGNC:30343]	-0.929675
ENSG00000144893	MED12L	mediator complex subunit 12 like [Source:HGNC Symbol;Acc:HGNC:16050]	-0.929063
ENSG00000159082	SYNJ1	synaptojanin 1 [Source:HGNC Symbol;Acc:HGNC:11503]	-0.928649
ENSG00000168234	TTC39C	tetratricopeptide repeat domain 39C [Source:HGNC Symbol;Acc:HGNC:26595]	-0.928578
ENSG00000141503	MINK1	misshapen like kinase 1 [Source:HGNC Symbol;Acc:HGNC:17565]	-0.928406
ENSG00000197892	KIF13B	kinesin family member 13B [Source:HGNC Symbol;Acc:HGNC:14405]	-0.928295
ENSG00000128294	TPST2	tyrosylprotein sulfotransferase 2 [Source:HGNC Symbol;Acc:HGNC:12021]	-0.927723
ENSG00000162650	ATXN7L2	ataxin 7 like 2 [Source:HGNC Symbol;Acc:HGNC:28713]	-0.927069
ENSG00000069974	RAB27A	RAB27A, member RAS oncogene family [Source:HGNC Symbol;Acc:HGNC:9766]	-0.925515
ENSG00000245105	A2M-AS1	A2M antisense RNA 1 (head to head) [Source:HGNC Symbol;Acc:HGNC:27057]	-0.925435
ENSG00000162073	PAQR4	progestin and adipoQ receptor family member 4 [Source:HGNC Symbol;Acc:HGNC:26386]	-0.924979
ENSG00000154358	OBSCN	obscurin, cytoskeletal calmodulin and titin-interacting RhoGEF [Source:HGNC Symbol;Acc:HGNC:15719]	-0.924306
ENSG00000105559	PLEKHA4	pleckstrin homology domain containing A4 [Source:HGNC Symbol;Acc:HGNC:14339]	-0.924095
ENSG00000120156	TEK	TEK receptor tyrosine kinase [Source:HGNC Symbol;Acc:HGNC:11724]	-0.923495
ENSG00000153046	CDYL	chromodomain Y-like [Source:HGNC Symbol;Acc:HGNC:1811]	-0.923209
ENSG00000163399	ATP1A1	ATPase Na+/K+ transporting subunit alpha 1 [Source:HGNC Symbol;Acc:HGNC:799]	-0.92315
ENSG00000119778	ATAD2B	ATPase family, AAA domain containing 2B [Source:HGNC Symbol;Acc:HGNC:29230]	-0.922881
ENSG00000187017	ESPN	espin [Source:HGNC Symbol;Acc:HGNC:13281]	-0.920369
ENSG00000153933	DGKE	diacylglycerol kinase epsilon [Source:HGNC Symbol;Acc:HGNC:2852]	-0.919852
ENSG00000163607	GTPBP8	GTP binding protein 8 (putative) [Source:HGNC Symbol;Acc:HGNC:25007]	-0.918228
ENSG00000197818	SLC9A8	solute carrier family 9 member A8 [Source:HGNC Symbol;Acc:HGNC:20728]	-0.918071
ENSG00000119720	NRDE2	NRDE-2, necessary for RNA interference, domain containing [Source:HGNC Symbol;Acc:HGNC:20186]	-0.917938
ENSG00000108840	HDAC5	histone deacetylase 5 [Source:HGNC Symbol;Acc:HGNC:14068]	-0.917759
ENSG00000150275	PCDH15	protocadherin related 15 [Source:HGNC Symbol;Acc:HGNC:14674]	-0.917603
ENSG00000118200	CAMSAP2	calmodulin regulated spectrin associated protein family member 2 [Source:HGNC Symbol;Acc:HGNC:29188]	-0.91727
ENSG00000058063	ATP11B	ATPase phospholipid transporting 11B (putative) [Source:HGNC Symbol;Acc:HGNC:13553]	-0.916826
ENSG00000133138	TBC1D8B	TBC1 domain family member 8B [Source:HGNC Symbol;Acc:HGNC:24715]	-0.91652
ENSG00000183049	CAMK1D	calcium/calmodulin dependent protein kinase ID [Source:HGNC Symbol;Acc:HGNC:19341]	-0.916146
ENSG00000085982	USP40	ubiquitin specific peptidase 40 [Source:HGNC Symbol;Acc:HGNC:20069]	-0.916123
ENSG00000047346	FAM214A	family with sequence similarity 214 member A [Source:HGNC Symbol;Acc:HGNC:25609]	-0.916092
ENSG00000102910	LONP2	lon peptidase 2, peroxisomal [Source:HGNC Symbol;Acc:HGNC:20598]	-0.916058
ENSG00000106829	TLE4	transducin like enhancer of split 4 [Source:HGNC Symbol;Acc:HGNC:11840]	-0.915948
ENSG00000144407	PTH2R	parathyroid hormone 2 receptor [Source:HGNC Symbol;Acc:HGNC:9609]	-0.915889
ENSG00000179088	C12orf42	chromosome 12 open reading frame 42 [Source:HGNC Symbol;Acc:HGNC:24729]	-0.915357
ENSG00000112659	CUL9	cullin 9 [Source:HGNC Symbol;Acc:HGNC:15982]	-0.915153
ENSG00000053747	LAMA3	laminin subunit alpha 3 [Source:HGNC Symbol;Acc:HGNC:6483]	-0.914571
ENSG00000196470	SIAH1	siah E3 ubiquitin protein ligase 1 [Source:HGNC Symbol;Acc:HGNC:10857]	-0.913545
ENSG00000105717	PBX4	PBX homeobox 4 [Source:HGNC Symbol;Acc:HGNC:13403]	-0.913516
ENSG00000132635	PCED1A	PC-esterase domain containing 1A [Source:HGNC Symbol;Acc:HGNC:16212]	-0.913464
ENSG00000111707	SUDS3	SDS3 homolog, SIN3A corepressor complex component [Source:HGNC Symbol;Acc:HGNC:29545]	-0.912959
ENSG00000162804	SNED1	sushi, nidogen and EGF like domains 1 [Source:HGNC Symbol;Acc:HGNC:24696]	-0.9129
ENSG00000204371	EHMT2	euchromatic histone lysine methyltransferase 2 [Source:HGNC Symbol;Acc:HGNC:14129]	-0.912036
ENSG00000158966	CACHD1	cache domain containing 1 [Source:HGNC Symbol;Acc:HGNC:29314]	-0.911767
ENSG00000110723	EXPH5	exophilin 5 [Source:HGNC Symbol;Acc:HGNC:30578]	-0.911164
ENSG00000185485	SDHAP1	succinate dehydrogenase complex flavoprotein subunit A pseudogene 1 [Source:HGNC Symbol;Acc:HGNC:32455]	-0.910681
ENSG00000185522	C11orf35	lamin tail domain containing 2 [Source:HGNC Symbol;Acc:HGNC:28561]	-0.91064
ENSG00000136059	VILL	villin like [Source:HGNC Symbol;Acc:HGNC:30906]	-0.910482
ENSG00000196586	MYO6	myosin VI [Source:HGNC Symbol;Acc:HGNC:7605]	-0.910212
ENSG00000132535	DLG4	discs large MAGUK scaffold protein 4 [Source:HGNC Symbol;Acc:HGNC:2903]	-0.909554
ENSG00000110328	GALNTL4	polypeptide N-acetylgalactosaminyltransferase 18 [Source:HGNC Symbol;Acc:HGNC:30488]	-0.909183
ENSG00000167555	ZNF528	zinc finger protein 528 [Source:HGNC Symbol;Acc:HGNC:29384]	-0.909078
ENSG00000126858	RHOT1	ras homolog family member T1 [Source:HGNC Symbol;Acc:HGNC:21168]	-0.90858
ENSG00000143514	TP53BP2	tumor protein p53 binding protein 2 [Source:HGNC Symbol;Acc:HGNC:12000]	-0.908506
ENSG00000124191	TOX2	TOX high mobility group box family member 2 [Source:HGNC Symbol;Acc:HGNC:16095]	-0.90829
ENSG00000152689	RASGRP3	RAS guanyl releasing protein 3 [Source:HGNC Symbol;Acc:HGNC:14545]	-0.908085
ENSG00000119685	TTLL5	tubulin tyrosine ligase like 5 [Source:HGNC Symbol;Acc:HGNC:19963]	-0.905969
ENSG00000100092	SH3BP1	SH3 domain binding protein 1 [Source:HGNC Symbol;Acc:HGNC:10824]	-0.905133
ENSG00000092871	RFFL	ring finger and FYVE-like domain containing E3 ubiquitin protein ligase [Source:HGNC Symbol;Acc:HGNC:24821]	-0.904722
ENSG00000101331	CCM2L	CCM2 like scaffolding protein [Source:HGNC Symbol;Acc:HGNC:16153]	-0.904627
ENSG00000166444	ST5	suppression of tumorigenicity 5 [Source:HGNC Symbol;Acc:HGNC:11350]	-0.904614
ENSG00000196961	AP2A1	adaptor related protein complex 2 alpha 1 subunit [Source:HGNC Symbol;Acc:HGNC:561]	-0.904345
ENSG00000198408	MGEA5	meningioma expressed antigen 5 (hyaluronidase) [Source:HGNC Symbol;Acc:HGNC:7056]	-0.903501
ENSG00000071205	ARHGAP10	Rho GTPase activating protein 10 [Source:HGNC Symbol;Acc:HGNC:26099]	-0.903233
ENSG00000144118	RALB	RALB Ras like proto-oncogene B [Source:HGNC Symbol;Acc:HGNC:9840]	-0.902977
ENSG00000163939	PBRM1	polybromo 1 [Source:HGNC Symbol;Acc:HGNC:30064]	-0.902494
ENSG00000185340	GAS2L1	growth arrest specific 2 like 1 [Source:HGNC Symbol;Acc:HGNC:16955]	-0.902483
ENSG00000171723	GPHN	gephyrin [Source:HGNC Symbol;Acc:HGNC:15465]	-0.901886
ENSG00000182087	C19orf6	transmembrane protein 259 [Source:HGNC Symbol;Acc:HGNC:17039]	-0.901751
ENSG00000120697	ALG5	ALG5, dolichyl-phosphate beta-glucosyltransferase [Source:HGNC Symbol;Acc:HGNC:20266]	-0.901432
ENSG00000153317	ASAP1	ArfGAP with SH3 domain, ankyrin repeat and PH domain 1 [Source:HGNC Symbol;Acc:HGNC:2720]	-0.901254
ENSG00000129993	CBFA2T3	CBFA2/RUNX1 translocation partner 3 [Source:HGNC Symbol;Acc:HGNC:1537]	-0.901047
ENSG00000100324	TAB1	TGF-beta activated kinase 1 (MAP3K7) binding protein 1 [Source:HGNC Symbol;Acc:HGNC:18157]	-0.899734
ENSG00000132305	IMMT	inner membrane mitochondrial protein [Source:HGNC Symbol;Acc:HGNC:6047]	-0.897266
ENSG00000118007	STAG1	stromal antigen 1 [Source:HGNC Symbol;Acc:HGNC:11354]	-0.896462
ENSG00000172340	SUCLG2	succinate-CoA ligase GDP-forming beta subunit [Source:HGNC Symbol;Acc:HGNC:11450]	-0.896141
ENSG00000006016	CRLF1	cytokine receptor like factor 1 [Source:HGNC Symbol;Acc:HGNC:2364]	-0.895958
ENSG00000155506	LARP1	La ribonucleoprotein domain family member 1 [Source:HGNC Symbol;Acc:HGNC:29531]	-0.895709
ENSG00000002919	SNX11	sorting nexin 11 [Source:HGNC Symbol;Acc:HGNC:14975]	-0.895604
ENSG00000162139	NEU3	neuraminidase 3 [Source:HGNC Symbol;Acc:HGNC:7760]	-0.895548
ENSG00000102935	ZNF423	zinc finger protein 423 [Source:HGNC Symbol;Acc:HGNC:16762]	-0.895499
ENSG00000156931	VPS8	VPS8, CORVET complex subunit [Source:HGNC Symbol;Acc:HGNC:29122]	-0.89528
ENSG00000078902	TOLLIP	toll interacting protein [Source:HGNC Symbol;Acc:HGNC:16476]	-0.894124
ENSG00000108292	MLLT6		-0.894052
ENSG00000108219	TSPAN14	tetraspanin 14 [Source:HGNC Symbol;Acc:HGNC:23303]	-0.894038
ENSG00000196422	PPP1R26	protein phosphatase 1 regulatory subunit 26 [Source:HGNC Symbol;Acc:HGNC:29089]	-0.893587
ENSG00000177989	ODF3B	outer dense fiber of sperm tails 3B [Source:HGNC Symbol;Acc:HGNC:34388]	-0.89307
ENSG00000117528	ABCD3	ATP binding cassette subfamily D member 3 [Source:HGNC Symbol;Acc:HGNC:67]	-0.89185
ENSG00000157637	SLC38A10	solute carrier family 38 member 10 [Source:HGNC Symbol;Acc:HGNC:28237]	-0.891222
ENSG00000003400	CASP10	caspase 10 [Source:HGNC Symbol;Acc:HGNC:1500]	-0.890521
ENSG00000206028	CTA-373H7.7		-0.889904
ENSG00000161405	IKZF3	IKAROS family zinc finger 3 [Source:HGNC Symbol;Acc:HGNC:13178]	-0.889898
ENSG00000138758	SEPT11	septin 11 [Source:HGNC Symbol;Acc:HGNC:25589]	-0.88966
ENSG00000134815	DHX34	DEAH-box helicase 34 [Source:HGNC Symbol;Acc:HGNC:16719]	-0.888125
ENSG00000006652	IFRD1	interferon related developmental regulator 1 [Source:HGNC Symbol;Acc:HGNC:5456]	-0.888107
ENSG00000132356	PRKAA1	protein kinase AMP-activated catalytic subunit alpha 1 [Source:HGNC Symbol;Acc:HGNC:9376]	-0.887832
ENSG00000154721	JAM2	junctional adhesion molecule 2 [Source:HGNC Symbol;Acc:HGNC:14686]	-0.887747
ENSG00000152284	TCF7L1	transcription factor 7 like 1 [Source:HGNC Symbol;Acc:HGNC:11640]	-0.887668
ENSG00000119457	SLC46A2	solute carrier family 46 member 2 [Source:HGNC Symbol;Acc:HGNC:16055]	-0.886913
ENSG00000143452	HORMAD1	HORMA domain containing 1 [Source:HGNC Symbol;Acc:HGNC:25245]	-0.886653
ENSG00000185946	RNPC3	RNA binding region (RNP1, RRM) containing 3 [Source:HGNC Symbol;Acc:HGNC:18666]	-0.88642
ENSG00000111879	FAM184A	family with sequence similarity 184 member A [Source:HGNC Symbol;Acc:HGNC:20991]	-0.886395
ENSG00000168300	PCMTD1	protein-L-isoaspartate (D-aspartate) O-methyltransferase domain containing 1 [Source:HGNC Symbol;Acc:HGNC:30483]	-0.886067
ENSG00000225783	MIAT	myocardial infarction associated transcript (non-protein coding) [Source:HGNC Symbol;Acc:HGNC:33425]	-0.885172
ENSG00000163312	HELQ	helicase, POLQ-like [Source:HGNC Symbol;Acc:HGNC:18536]	-0.884993
ENSG00000070778	PTPN21	protein tyrosine phosphatase, non-receptor type 21 [Source:HGNC Symbol;Acc:HGNC:9651]	-0.884047
ENSG00000111642	CHD4	chromodomain helicase DNA binding protein 4 [Source:HGNC Symbol;Acc:HGNC:1919]	-0.88386
ENSG00000170835	CEL	carboxyl ester lipase [Source:HGNC Symbol;Acc:HGNC:1848]	-0.883833
ENSG00000134313	KIDINS220	kinase D-interacting substrate 220kDa [Source:HGNC Symbol;Acc:HGNC:29508]	-0.8835
ENSG00000004777	ARHGAP33	Rho GTPase activating protein 33 [Source:HGNC Symbol;Acc:HGNC:23085]	-0.883254
ENSG00000245954	RP11-18H21.1		-0.883004
ENSG00000099331	MYO9B	myosin IXB [Source:HGNC Symbol;Acc:HGNC:7609]	-0.882687
ENSG00000107036	KIAA1432	RIC1 homolog, RAB6A GEF complex partner 1 [Source:HGNC Symbol;Acc:HGNC:17686]	-0.882671
ENSG00000213203	GIMAP1	GTPase, IMAP family member 1 [Source:HGNC Symbol;Acc:HGNC:23237]	-0.882664
ENSG00000169902	TPST1	tyrosylprotein sulfotransferase 1 [Source:HGNC Symbol;Acc:HGNC:12020]	-0.8812
ENSG00000134982	APC	APC, WNT signaling pathway regulator [Source:HGNC Symbol;Acc:HGNC:583]	-0.880844
ENSG00000108592	FTSJ3	FtsJ homolog 3 [Source:HGNC Symbol;Acc:HGNC:17136]	-0.879871
ENSG00000128567	PODXL	podocalyxin like [Source:HGNC Symbol;Acc:HGNC:9171]	-0.879866
ENSG00000175356	SCUBE2	signal peptide, CUB domain and EGF like domain containing 2 [Source:HGNC Symbol;Acc:HGNC:30425]	-0.879785
ENSG00000163513	TGFBR2	transforming growth factor beta receptor 2 [Source:HGNC Symbol;Acc:HGNC:11773]	-0.879379
ENSG00000163935	SFMBT1	Scm-like with four mbt domains 1 [Source:HGNC Symbol;Acc:HGNC:20255]	-0.879333
ENSG00000116852	KIF21B	kinesin family member 21B [Source:HGNC Symbol;Acc:HGNC:29442]	-0.87929
ENSG00000003756	RBM5	RNA binding motif protein 5 [Source:HGNC Symbol;Acc:HGNC:9902]	-0.879183
ENSG00000183044	ABAT	4-aminobutyrate aminotransferase [Source:HGNC Symbol;Acc:HGNC:23]	-0.878075
ENSG00000196199	MPHOSPH8	M-phase phosphoprotein 8 [Source:HGNC Symbol;Acc:HGNC:29810]	-0.878064
ENSG00000116406	EDEM3	ER degradation enhancing alpha-mannosidase like protein 3 [Source:HGNC Symbol;Acc:HGNC:16787]	-0.877445
ENSG00000171843	MLLT3	MLLT3, super elongation complex subunit [Source:HGNC Symbol;Acc:HGNC:7136]	-0.876148
ENSG00000130653	PNPLA7	patatin like phospholipase domain containing 7 [Source:HGNC Symbol;Acc:HGNC:24768]	-0.876111
ENSG00000107959	PITRM1	pitrilysin metallopeptidase 1 [Source:HGNC Symbol;Acc:HGNC:17663]	-0.875726
ENSG00000142798	HSPG2	heparan sulfate proteoglycan 2 [Source:HGNC Symbol;Acc:HGNC:5273]	-0.875403
ENSG00000141540	TTYH2	tweety family member 2 [Source:HGNC Symbol;Acc:HGNC:13877]	-0.875027
ENSG00000185630	PBX1	PBX homeobox 1 [Source:HGNC Symbol;Acc:HGNC:8632]	-0.874901
ENSG00000196218	RYR1	ryanodine receptor 1 [Source:HGNC Symbol;Acc:HGNC:10483]	-0.874897
ENSG00000187742	SECISBP2	SECIS binding protein 2 [Source:HGNC Symbol;Acc:HGNC:30972]	-0.874506
ENSG00000173402	DAG1	dystroglycan 1 [Source:HGNC Symbol;Acc:HGNC:2666]	-0.873722
ENSG00000170776	AKAP13	A-kinase anchoring protein 13 [Source:HGNC Symbol;Acc:HGNC:371]	-0.872538
ENSG00000138688	KIAA1109	KIAA1109 [Source:HGNC Symbol;Acc:HGNC:26953]	-0.871866
ENSG00000110628	SLC22A18	solute carrier family 22 member 18 [Source:HGNC Symbol;Acc:HGNC:10964]	-0.871766
ENSG00000124214	STAU1	staufen double-stranded RNA binding protein 1 [Source:HGNC Symbol;Acc:HGNC:11370]	-0.871346
ENSG00000136383	ALPK3	alpha kinase 3 [Source:HGNC Symbol;Acc:HGNC:17574]	-0.871021
ENSG00000188452	CERKL	ceramide kinase like [Source:HGNC Symbol;Acc:HGNC:21699]	-0.869772
ENSG00000137764	MAP2K5	mitogen-activated protein kinase kinase 5 [Source:HGNC Symbol;Acc:HGNC:6845]	-0.86884
ENSG00000150401	DCUN1D2	defective in cullin neddylation 1 domain containing 2 [Source:HGNC Symbol;Acc:HGNC:20328]	-0.868809
ENSG00000061273	HDAC7	histone deacetylase 7 [Source:HGNC Symbol;Acc:HGNC:14067]	-0.868316
ENSG00000233280	CRYBG3		-0.867163
ENSG00000165119	HNRNPK	heterogeneous nuclear ribonucleoprotein K [Source:HGNC Symbol;Acc:HGNC:5044]	-0.867121
ENSG00000144224	UBXN4	UBX domain protein 4 [Source:HGNC Symbol;Acc:HGNC:14860]	-0.866322
ENSG00000166900	STX3	syntaxin 3 [Source:HGNC Symbol;Acc:HGNC:11438]	-0.866309
ENSG00000166340	TPP1	tripeptidyl peptidase 1 [Source:HGNC Symbol;Acc:HGNC:2073]	-0.865811
ENSG00000112787	FBRSL1	fibrosin like 1 [Source:HGNC Symbol;Acc:HGNC:29308]	-0.865726
ENSG00000063978	RNF4	ring finger protein 4 [Source:HGNC Symbol;Acc:HGNC:10067]	-0.8656
ENSG00000160209	PDXK	pyridoxal (pyridoxine, vitamin B6) kinase [Source:HGNC Symbol;Acc:HGNC:8819]	-0.865422
ENSG00000065526	SPEN	spen family transcriptional repressor [Source:HGNC Symbol;Acc:HGNC:17575]	-0.865137
ENSG00000196152	ZNF79	zinc finger protein 79 [Source:HGNC Symbol;Acc:HGNC:13153]	-0.865006
ENSG00000116701	NCF2	neutrophil cytosolic factor 2 [Source:HGNC Symbol;Acc:HGNC:7661]	-0.864794
ENSG00000164068	RNF123	ring finger protein 123 [Source:HGNC Symbol;Acc:HGNC:21148]	-0.864482
ENSG00000161638	ITGA5	integrin subunit alpha 5 [Source:HGNC Symbol;Acc:HGNC:6141]	-0.864372
ENSG00000188313	PLSCR1	phospholipid scramblase 1 [Source:HGNC Symbol;Acc:HGNC:9092]	-0.864342
ENSG00000138750	NUP54	nucleoporin 54 [Source:HGNC Symbol;Acc:HGNC:17359]	-0.864091
ENSG00000169169	CPT1C	carnitine palmitoyltransferase 1C [Source:HGNC Symbol;Acc:HGNC:18540]	-0.864066
ENSG00000168918	INPP5D	inositol polyphosphate-5-phosphatase D [Source:HGNC Symbol;Acc:HGNC:6079]	-0.864034
ENSG00000105696	TMEM59L	transmembrane protein 59 like [Source:HGNC Symbol;Acc:HGNC:13237]	-0.863987
ENSG00000129250	KIF1C	kinesin family member 1C [Source:HGNC Symbol;Acc:HGNC:6317]	-0.863704
ENSG00000164975	SNAPC3	small nuclear RNA activating complex polypeptide 3 [Source:HGNC Symbol;Acc:HGNC:11136]	-0.863179
ENSG00000214013	GANC	glucosidase alpha, neutral C [Source:HGNC Symbol;Acc:HGNC:4139]	-0.862939
ENSG00000184863	RBM33	RNA binding motif protein 33 [Source:HGNC Symbol;Acc:HGNC:27223]	-0.86287
ENSG00000077274	CAPN6	calpain 6 [Source:HGNC Symbol;Acc:HGNC:1483]	-0.862433
ENSG00000151835	SACS	sacsin molecular chaperone [Source:HGNC Symbol;Acc:HGNC:10519]	-0.86224
ENSG00000084731	KIF3C	kinesin family member 3C [Source:HGNC Symbol;Acc:HGNC:6321]	-0.862176
ENSG00000144426	NBEAL1	neurobeachin like 1 [Source:HGNC Symbol;Acc:HGNC:20681]	-0.861439
ENSG00000260565	ERVK13-1		-0.861364
ENSG00000084710	EFR3B	EFR3 homolog B [Source:HGNC Symbol;Acc:HGNC:29155]	-0.861096
ENSG00000237298	TTN-AS1	TTN antisense RNA 1 [Source:HGNC Symbol;Acc:HGNC:44124]	-0.860366
ENSG00000164483	SAMD3	sterile alpha motif domain containing 3 [Source:HGNC Symbol;Acc:HGNC:21574]	-0.860125
ENSG00000198736	MSRB1	methionine sulfoxide reductase B1 [Source:HGNC Symbol;Acc:HGNC:14133]	-0.860118
ENSG00000115339	GALNT3	polypeptide N-acetylgalactosaminyltransferase 3 [Source:HGNC Symbol;Acc:HGNC:4125]	-0.858404
ENSG00000159167	STC1	stanniocalcin 1 [Source:HGNC Symbol;Acc:HGNC:11373]	-0.857715
ENSG00000170445	HARS	histidyl-tRNA synthetase [Source:HGNC Symbol;Acc:HGNC:4816]	-0.857679
ENSG00000149292	TTC12	tetratricopeptide repeat domain 12 [Source:HGNC Symbol;Acc:HGNC:23700]	-0.856983
ENSG00000150627	WDR17	WD repeat domain 17 [Source:HGNC Symbol;Acc:HGNC:16661]	-0.85636
ENSG00000148925	BTBD10	BTB domain containing 10 [Source:HGNC Symbol;Acc:HGNC:21445]	-0.855616
ENSG00000187726	DNAJB13	DnaJ heat shock protein family (Hsp40) member B13 [Source:HGNC Symbol;Acc:HGNC:30718]	-0.855557
ENSG00000084112	SSH1	slingshot protein phosphatase 1 [Source:HGNC Symbol;Acc:HGNC:30579]	-0.855475
ENSG00000188811	NHLRC3	NHL repeat containing 3 [Source:HGNC Symbol;Acc:HGNC:33751]	-0.855051
ENSG00000169231	THBS3	thrombospondin 3 [Source:HGNC Symbol;Acc:HGNC:11787]	-0.853251
ENSG00000160551	TAOK1	TAO kinase 1 [Source:HGNC Symbol;Acc:HGNC:29259]	-0.852669
ENSG00000143466	IKBKE		-0.852505
ENSG00000148399	WDR85	diphthamide biosynthesis 7 [Source:HGNC Symbol;Acc:HGNC:25199]	-0.852263
ENSG00000113240	CLK4	CDC like kinase 4 [Source:HGNC Symbol;Acc:HGNC:13659]	-0.852027
ENSG00000124587	PEX6	peroxisomal biogenesis factor 6 [Source:HGNC Symbol;Acc:HGNC:8859]	-0.851718
ENSG00000224093	RP5-1033H22.2		-0.851635
ENSG00000141577	AZI1	centrosomal protein 131 [Source:HGNC Symbol;Acc:HGNC:29511]	-0.851449
ENSG00000133636	NTS	neurotensin [Source:HGNC Symbol;Acc:HGNC:8038]	-0.85059
ENSG00000132155	RAF1	Raf-1 proto-oncogene, serine/threonine kinase [Source:HGNC Symbol;Acc:HGNC:9829]	-0.850359
ENSG00000164683	HEY1	hes related family bHLH transcription factor with YRPW motif 1 [Source:HGNC Symbol;Acc:HGNC:4880]	-0.850078
ENSG00000103227	LMF1	lipase maturation factor 1 [Source:HGNC Symbol;Acc:HGNC:14154]	-0.849853
ENSG00000080603	SRCAP	Snf2-related CREBBP activator protein [Source:HGNC Symbol;Acc:HGNC:16974]	-0.849299
ENSG00000185989	RASA3	RAS p21 protein activator 3 [Source:HGNC Symbol;Acc:HGNC:20331]	-0.848012
ENSG00000128513	POT1	protection of telomeres 1 [Source:HGNC Symbol;Acc:HGNC:17284]	-0.847925
ENSG00000178950	GAK	cyclin G associated kinase [Source:HGNC Symbol;Acc:HGNC:4113]	-0.847691
ENSG00000154864	PIEZO2	piezo type mechanosensitive ion channel component 2 [Source:HGNC Symbol;Acc:HGNC:26270]	-0.847332
ENSG00000168385	SEPT2	septin 2 [Source:HGNC Symbol;Acc:HGNC:7729]	-0.847032
ENSG00000120616	EPC1	enhancer of polycomb homolog 1 [Source:HGNC Symbol;Acc:HGNC:19876]	-0.846708
ENSG00000138303	ASCC1	activating signal cointegrator 1 complex subunit 1 [Source:HGNC Symbol;Acc:HGNC:24268]	-0.846524
ENSG00000166377	ATP9B	ATPase phospholipid transporting 9B (putative) [Source:HGNC Symbol;Acc:HGNC:13541]	-0.846278
ENSG00000169592	INO80E	INO80 complex subunit E [Source:HGNC Symbol;Acc:HGNC:26905]	-0.846184
ENSG00000131504	DIAPH1	diaphanous related formin 1 [Source:HGNC Symbol;Acc:HGNC:2876]	-0.845564
ENSG00000198208	RPS6KL1	ribosomal protein S6 kinase like 1 [Source:HGNC Symbol;Acc:HGNC:20222]	-0.844838
ENSG00000108799	EZH1	enhancer of zeste 1 polycomb repressive complex 2 subunit [Source:HGNC Symbol;Acc:HGNC:3526]	-0.84454
ENSG00000135637	CCDC142	coiled-coil domain containing 142 [Source:HGNC Symbol;Acc:HGNC:25889]	-0.844365
ENSG00000198677	TTC37	tetratricopeptide repeat domain 37 [Source:HGNC Symbol;Acc:HGNC:23639]	-0.844251
ENSG00000138081	FBXO11	F-box protein 11 [Source:HGNC Symbol;Acc:HGNC:13590]	-0.84421
ENSG00000170873	MTSS1	metastasis suppressor 1 [Source:HGNC Symbol;Acc:HGNC:20443]	-0.843563
ENSG00000078699	CBFA2T2	CBFA2/RUNX1 translocation partner 2 [Source:HGNC Symbol;Acc:HGNC:1536]	-0.842864
ENSG00000112851	ERBB2IP	erbb2 interacting protein [Source:HGNC Symbol;Acc:HGNC:15842]	-0.842426
ENSG00000086300	SNX10	sorting nexin 10 [Source:HGNC Symbol;Acc:HGNC:14974]	-0.841916
ENSG00000136068	FLNB	filamin B [Source:HGNC Symbol;Acc:HGNC:3755]	-0.841749
ENSG00000108946	PRKAR1A	protein kinase cAMP-dependent type I regulatory subunit alpha [Source:HGNC Symbol;Acc:HGNC:9388]	-0.84146
ENSG00000166997	CNPY4	canopy FGF signaling regulator 4 [Source:HGNC Symbol;Acc:HGNC:28631]	-0.84072
ENSG00000160953	MUM1	melanoma associated antigen (mutated) 1 [Source:HGNC Symbol;Acc:HGNC:29641]	-0.840324
ENSG00000178607	ERN1	endoplasmic reticulum to nucleus signaling 1 [Source:HGNC Symbol;Acc:HGNC:3449]	-0.838692
ENSG00000160298	C21orf58	chromosome 21 open reading frame 58 [Source:HGNC Symbol;Acc:HGNC:1300]	-0.838592
ENSG00000120008	WDR11	WD repeat domain 11 [Source:HGNC Symbol;Acc:HGNC:13831]	-0.838586
ENSG00000151208	DLG5	discs large MAGUK scaffold protein 5 [Source:HGNC Symbol;Acc:HGNC:2904]	-0.838402
ENSG00000105298	CACTIN	cactin, spliceosome C complex subunit [Source:HGNC Symbol;Acc:HGNC:29938]	-0.838284
ENSG00000126070	EIF2C3	argonaute 3, RISC catalytic component [Source:HGNC Symbol;Acc:HGNC:18421]	-0.837466
ENSG00000151466	SCLT1	sodium channel and clathrin linker 1 [Source:HGNC Symbol;Acc:HGNC:26406]	-0.837336
ENSG00000115935	WIPF1	WAS/WASL interacting protein family member 1 [Source:HGNC Symbol;Acc:HGNC:12736]	-0.837323
ENSG00000130270	ATP8B3	ATPase phospholipid transporting 8B3 [Source:HGNC Symbol;Acc:HGNC:13535]	-0.837127
ENSG00000138316	ADAMTS14	ADAM metallopeptidase with thrombospondin type 1 motif 14 [Source:HGNC Symbol;Acc:HGNC:14899]	-0.836862
ENSG00000028116	VRK2	vaccinia related kinase 2 [Source:HGNC Symbol;Acc:HGNC:12719]	-0.836854
ENSG00000118058	MLL	lysine methyltransferase 2A [Source:HGNC Symbol;Acc:HGNC:7132]	-0.836813
ENSG00000125520	SLC2A4RG	SLC2A4 regulator [Source:HGNC Symbol;Acc:HGNC:15930]	-0.836717
ENSG00000198363	ASPH	aspartate beta-hydroxylase [Source:HGNC Symbol;Acc:HGNC:757]	-0.836486
ENSG00000130590	SAMD10	sterile alpha motif domain containing 10 [Source:HGNC Symbol;Acc:HGNC:16129]	-0.835867
ENSG00000122140	MRPS2	mitochondrial ribosomal protein S2 [Source:HGNC Symbol;Acc:HGNC:14495]	-0.834402
ENSG00000229127	AC007038.7		-0.834319
ENSG00000120833	SOCS2	suppressor of cytokine signaling 2 [Source:HGNC Symbol;Acc:HGNC:19382]	-0.834005
ENSG00000197157	SND1	staphylococcal nuclease and tudor domain containing 1 [Source:HGNC Symbol;Acc:HGNC:30646]	-0.833688
ENSG00000123358	NR4A1	nuclear receptor subfamily 4 group A member 1 [Source:HGNC Symbol;Acc:HGNC:7980]	-0.832129
ENSG00000163516	ANKZF1	ankyrin repeat and zinc finger domain containing 1 [Source:HGNC Symbol;Acc:HGNC:25527]	-0.831883
ENSG00000160326	SLC2A6	solute carrier family 2 member 6 [Source:HGNC Symbol;Acc:HGNC:11011]	-0.831372
ENSG00000206384	COL6A6	collagen type VI alpha 6 chain [Source:HGNC Symbol;Acc:HGNC:27023]	-0.831285
ENSG00000134571	MYBPC3	myosin binding protein C, cardiac [Source:HGNC Symbol;Acc:HGNC:7551]	-0.829684
ENSG00000104938	CLEC4M	C-type lectin domain family 4 member M [Source:HGNC Symbol;Acc:HGNC:13523]	-0.829156
ENSG00000217555	CKLF	chemokine like factor [Source:HGNC Symbol;Acc:HGNC:13253]	-0.829115
ENSG00000173230	GOLGB1	golgin B1 [Source:HGNC Symbol;Acc:HGNC:4429]	-0.828974
ENSG00000146828	SLC12A9	solute carrier family 12 member 9 [Source:HGNC Symbol;Acc:HGNC:17435]	-0.828833
ENSG00000163818	LZTFL1	leucine zipper transcription factor like 1 [Source:HGNC Symbol;Acc:HGNC:6741]	-0.827789
ENSG00000111731	KIAA0528	C2 calcium dependent domain containing 5 [Source:HGNC Symbol;Acc:HGNC:29062]	-0.826363
ENSG00000125814	NAPB	NSF attachment protein beta [Source:HGNC Symbol;Acc:HGNC:15751]	-0.826191
ENSG00000153214	TMEM87B	transmembrane protein 87B [Source:HGNC Symbol;Acc:HGNC:25913]	-0.825163
ENSG00000196912	ANKRD36B	ankyrin repeat domain 36B [Source:HGNC Symbol;Acc:HGNC:29333]	-0.824078
ENSG00000198000	NOL8	nucleolar protein 8 [Source:HGNC Symbol;Acc:HGNC:23387]	-0.82398
ENSG00000070614	NDST1	N-deacetylase and N-sulfotransferase 1 [Source:HGNC Symbol;Acc:HGNC:7680]	-0.823733
ENSG00000103145	HCFC1R1	host cell factor C1 regulator 1 [Source:HGNC Symbol;Acc:HGNC:21198]	-0.823589
ENSG00000141012	GALNS	galactosamine (N-acetyl)-6-sulfatase [Source:HGNC Symbol;Acc:HGNC:4122]	-0.823084
ENSG00000102572	STK24	serine/threonine kinase 24 [Source:HGNC Symbol;Acc:HGNC:11403]	-0.822982
ENSG00000151276	MAGI1	membrane associated guanylate kinase, WW and PDZ domain containing 1 [Source:HGNC Symbol;Acc:HGNC:946]	-0.822684
ENSG00000133318	RTN3	reticulon 3 [Source:HGNC Symbol;Acc:HGNC:10469]	-0.821299
ENSG00000114859	CLCN2	chloride voltage-gated channel 2 [Source:HGNC Symbol;Acc:HGNC:2020]	-0.820928
ENSG00000182541	LIMK2	LIM domain kinase 2 [Source:HGNC Symbol;Acc:HGNC:6614]	-0.82084
ENSG00000118217	ATF6	activating transcription factor 6 [Source:HGNC Symbol;Acc:HGNC:791]	-0.819707
ENSG00000114554	PLXNA1	plexin A1 [Source:HGNC Symbol;Acc:HGNC:9099]	-0.818561
ENSG00000105397	TYK2	tyrosine kinase 2 [Source:HGNC Symbol;Acc:HGNC:12440]	-0.818463
ENSG00000074266	EED	embryonic ectoderm development [Source:HGNC Symbol;Acc:HGNC:3188]	-0.818181
ENSG00000178980	SEPW1	selenoprotein W, 1 [Source:HGNC Symbol;Acc:HGNC:10752]	-0.818025
ENSG00000132485	ZRANB2	zinc finger RANBP2-type containing 2 [Source:HGNC Symbol;Acc:HGNC:13058]	-0.817583
ENSG00000198910	L1CAM	L1 cell adhesion molecule [Source:HGNC Symbol;Acc:HGNC:6470]	-0.817489
ENSG00000109320	NFKB1	nuclear factor kappa B subunit 1 [Source:HGNC Symbol;Acc:HGNC:7794]	-0.817423
ENSG00000068650	ATP11A	ATPase phospholipid transporting 11A [Source:HGNC Symbol;Acc:HGNC:13552]	-0.817183
ENSG00000179532	DNHD1	dynein heavy chain domain 1 [Source:HGNC Symbol;Acc:HGNC:26532]	-0.817098
ENSG00000204580	DDR1	discoidin domain receptor tyrosine kinase 1 [Source:HGNC Symbol;Acc:HGNC:2730]	-0.816496
ENSG00000068001	HYAL2	hyaluronoglucosaminidase 2 [Source:HGNC Symbol;Acc:HGNC:5321]	-0.814962
ENSG00000005238	FAM214B	family with sequence similarity 214 member B [Source:HGNC Symbol;Acc:HGNC:25666]	-0.814544
ENSG00000176953	NFATC2IP	nuclear factor of activated T-cells 2 interacting protein [Source:HGNC Symbol;Acc:HGNC:25906]	-0.814384
ENSG00000008516	MMP25	matrix metallopeptidase 25 [Source:HGNC Symbol;Acc:HGNC:14246]	-0.814295
ENSG00000116809	ZBTB17	zinc finger and BTB domain containing 17 [Source:HGNC Symbol;Acc:HGNC:12936]	-0.814144
ENSG00000166016	ABTB2	ankyrin repeat and BTB domain containing 2 [Source:HGNC Symbol;Acc:HGNC:23842]	-0.813839
ENSG00000111254	AKAP3	A-kinase anchoring protein 3 [Source:HGNC Symbol;Acc:HGNC:373]	-0.813151
ENSG00000112033	PPARD	peroxisome proliferator activated receptor delta [Source:HGNC Symbol;Acc:HGNC:9235]	-0.812825
ENSG00000119596	YLPM1	YLP motif containing 1 [Source:HGNC Symbol;Acc:HGNC:17798]	-0.812755
ENSG00000177728	KIAA0195	transmembrane protein 94 [Source:HGNC Symbol;Acc:HGNC:28983]	-0.812562
ENSG00000147862	NFIB	nuclear factor I B [Source:HGNC Symbol;Acc:HGNC:7785]	-0.812482
ENSG00000010318	PHF7	PHD finger protein 7 [Source:HGNC Symbol;Acc:HGNC:18458]	-0.81244
ENSG00000064933	PMS1	PMS1 homolog 1, mismatch repair system component [Source:HGNC Symbol;Acc:HGNC:9121]	-0.812369
ENSG00000163635	ATXN7	ataxin 7 [Source:HGNC Symbol;Acc:HGNC:10560]	-0.8123
ENSG00000064201	TSPAN32	tetraspanin 32 [Source:HGNC Symbol;Acc:HGNC:13410]	-0.811826
ENSG00000143776	CDC42BPA	CDC42 binding protein kinase alpha [Source:HGNC Symbol;Acc:HGNC:1737]	-0.810355
ENSG00000123636	BAZ2B	bromodomain adjacent to zinc finger domain 2B [Source:HGNC Symbol;Acc:HGNC:963]	-0.810307
ENSG00000116194	ANGPTL1	angiopoietin like 1 [Source:HGNC Symbol;Acc:HGNC:489]	-0.810224
ENSG00000142733	MAP3K6	mitogen-activated protein kinase kinase kinase 6 [Source:HGNC Symbol;Acc:HGNC:6858]	-0.810137
ENSG00000158863	FAM160B2	family with sequence similarity 160 member B2 [Source:HGNC Symbol;Acc:HGNC:16492]	-0.80954
ENSG00000126934	MAP2K2	mitogen-activated protein kinase kinase 2 [Source:HGNC Symbol;Acc:HGNC:6842]	-0.808888
ENSG00000182310	LINC00085	sperm acrosome associated 6 [Source:HGNC Symbol;Acc:HGNC:27113]	-0.80885
ENSG00000100299	ARSA	arylsulfatase A [Source:HGNC Symbol;Acc:HGNC:713]	-0.808782
ENSG00000128595	CALU	calumenin [Source:HGNC Symbol;Acc:HGNC:1458]	-0.80865
ENSG00000181350	FAM211A	leucine rich repeat containing 75A [Source:HGNC Symbol;Acc:HGNC:32403]	-0.808345
ENSG00000106012	IQCE	IQ motif containing E [Source:HGNC Symbol;Acc:HGNC:29171]	-0.808178
ENSG00000092439	TRPM7	transient receptor potential cation channel subfamily M member 7 [Source:HGNC Symbol;Acc:HGNC:17994]	-0.808102
ENSG00000144535	DIS3L2	DIS3 like 3'-5' exoribonuclease 2 [Source:HGNC Symbol;Acc:HGNC:28648]	-0.807054
ENSG00000259248	RP11-265M18.2	USP3 antisense RNA 1 [Source:HGNC Symbol;Acc:HGNC:44140]	-0.806772
ENSG00000120693	SMAD9	SMAD family member 9 [Source:HGNC Symbol;Acc:HGNC:6774]	-0.806543
ENSG00000136457	CHAD	chondroadherin [Source:HGNC Symbol;Acc:HGNC:1909]	-0.806055
ENSG00000167670	CHAF1A	chromatin assembly factor 1 subunit A [Source:HGNC Symbol;Acc:HGNC:1910]	-0.80487
ENSG00000159322	ADPGK	ADP dependent glucokinase [Source:HGNC Symbol;Acc:HGNC:25250]	-0.804712
ENSG00000143322	ABL2	ABL proto-oncogene 2, non-receptor tyrosine kinase [Source:HGNC Symbol;Acc:HGNC:77]	-0.803557
ENSG00000213523	SRA1	steroid receptor RNA activator 1 [Source:HGNC Symbol;Acc:HGNC:11281]	-0.802832
ENSG00000100784	RPS6KA5	ribosomal protein S6 kinase A5 [Source:HGNC Symbol;Acc:HGNC:10434]	-0.802788
ENSG00000164713	BRI3	brain protein I3 [Source:HGNC Symbol;Acc:HGNC:1109]	-0.80271
ENSG00000100311	PDGFB	platelet derived growth factor subunit B [Source:HGNC Symbol;Acc:HGNC:8800]	-0.80234
ENSG00000090266	NDUFB2	NADH:ubiquinone oxidoreductase subunit B2 [Source:HGNC Symbol;Acc:HGNC:7697]	-0.801042
ENSG00000085563	ABCB1	ATP binding cassette subfamily B member 1 [Source:HGNC Symbol;Acc:HGNC:40]	-0.800242
ENSG00000182944	EWSR1	EWS RNA binding protein 1 [Source:HGNC Symbol;Acc:HGNC:3508]	-0.800119
ENSG00000015676	NUDCD3	NudC domain containing 3 [Source:HGNC Symbol;Acc:HGNC:22208]	-0.80008
ENSG00000204301	NOTCH4	notch 4 [Source:HGNC Symbol;Acc:HGNC:7884]	-0.799574
ENSG00000133026	MYH10	myosin heavy chain 10 [Source:HGNC Symbol;Acc:HGNC:7568]	-0.798451
ENSG00000155903	RASA2	RAS p21 protein activator 2 [Source:HGNC Symbol;Acc:HGNC:9872]	-0.797631
ENSG00000122008	POLK	DNA polymerase kappa [Source:HGNC Symbol;Acc:HGNC:9183]	-0.797496
ENSG00000242802	AP5Z1	adaptor related protein complex 5 zeta 1 subunit [Source:HGNC Symbol;Acc:HGNC:22197]	-0.79669
ENSG00000196914	ARHGEF12	Rho guanine nucleotide exchange factor 12 [Source:HGNC Symbol;Acc:HGNC:14193]	-0.796273
ENSG00000151617	EDNRA	endothelin receptor type A [Source:HGNC Symbol;Acc:HGNC:3179]	-0.796153
ENSG00000184014	DENND5A	DENN domain containing 5A [Source:HGNC Symbol;Acc:HGNC:19344]	-0.796107
ENSG00000112137	PHACTR1	phosphatase and actin regulator 1 [Source:HGNC Symbol;Acc:HGNC:20990]	-0.795326
ENSG00000168010	ATG16L2	autophagy related 16 like 2 [Source:HGNC Symbol;Acc:HGNC:25464]	-0.795003
ENSG00000122515	ZMIZ2	zinc finger MIZ-type containing 2 [Source:HGNC Symbol;Acc:HGNC:22229]	-0.794714
ENSG00000254087	LYN	LYN proto-oncogene, Src family tyrosine kinase [Source:HGNC Symbol;Acc:HGNC:6735]	-0.794521
ENSG00000161217	PCYT1A	phosphate cytidylyltransferase 1, choline, alpha [Source:HGNC Symbol;Acc:HGNC:8754]	-0.793445
ENSG00000175455	CCDC14	coiled-coil domain containing 14 [Source:HGNC Symbol;Acc:HGNC:25766]	-0.793358
ENSG00000163110	PDLIM5	PDZ and LIM domain 5 [Source:HGNC Symbol;Acc:HGNC:17468]	-0.7928
ENSG00000179387	ELMOD2	ELMO domain containing 2 [Source:HGNC Symbol;Acc:HGNC:28111]	-0.792776
ENSG00000140526	ABHD2	abhydrolase domain containing 2 [Source:HGNC Symbol;Acc:HGNC:18717]	-0.791457
ENSG00000152495	CAMK4	calcium/calmodulin dependent protein kinase IV [Source:HGNC Symbol;Acc:HGNC:1464]	-0.790771
ENSG00000166025	AMOTL1	angiomotin like 1 [Source:HGNC Symbol;Acc:HGNC:17811]	-0.789086
ENSG00000105520	LPPR2	phospholipid phosphatase related 2 [Source:HGNC Symbol;Acc:HGNC:29566]	-0.789013
ENSG00000177738	CTD-2201E18.3		-0.788779
ENSG00000120029	C10orf76	chromosome 10 open reading frame 76 [Source:HGNC Symbol;Acc:HGNC:25788]	-0.788705
ENSG00000079156	OSBPL6	oxysterol binding protein like 6 [Source:HGNC Symbol;Acc:HGNC:16388]	-0.788571
ENSG00000065600	TMEM206	transmembrane protein 206 [Source:HGNC Symbol;Acc:HGNC:25593]	-0.788214
ENSG00000047410	TPR	translocated promoter region, nuclear basket protein [Source:HGNC Symbol;Acc:HGNC:12017]	-0.78814
ENSG00000023892	DEF6	DEF6, guanine nucleotide exchange factor [Source:HGNC Symbol;Acc:HGNC:2760]	-0.786729
ENSG00000215386	LINC00478	mir-99a-let-7c cluster host gene [Source:HGNC Symbol;Acc:HGNC:1274]	-0.786381
ENSG00000254469	RP11-849H4.2	Putative short transient receptor potential channel 2-like protein [Source:UniProtKB/Swiss-Prot;Acc:Q6ZNB5]	-0.785726
ENSG00000164989	CCDC171	coiled-coil domain containing 171 [Source:HGNC Symbol;Acc:HGNC:29828]	-0.785388
ENSG00000130813	C19orf66	chromosome 19 open reading frame 66 [Source:HGNC Symbol;Acc:HGNC:25649]	-0.785059
ENSG00000145996	CDKAL1	CDK5 regulatory subunit associated protein 1 like 1 [Source:HGNC Symbol;Acc:HGNC:21050]	-0.784967
ENSG00000081052	COL4A4	collagen type IV alpha 4 chain [Source:HGNC Symbol;Acc:HGNC:2206]	-0.784843
ENSG00000198844	ARHGEF15	Rho guanine nucleotide exchange factor 15 [Source:HGNC Symbol;Acc:HGNC:15590]	-0.783421
ENSG00000140543	DET1	de-etiolated homolog 1 (Arabidopsis) [Source:HGNC Symbol;Acc:HGNC:25477]	-0.782541
ENSG00000182095	TNRC18	trinucleotide repeat containing 18 [Source:HGNC Symbol;Acc:HGNC:11962]	-0.782086
ENSG00000182223	ZAR1	zygote arrest 1 [Source:HGNC Symbol;Acc:HGNC:20436]	-0.781976
ENSG00000145860	RNF145	ring finger protein 145 [Source:HGNC Symbol;Acc:HGNC:20853]	-0.781313
ENSG00000187147	RNF220	ring finger protein 220 [Source:HGNC Symbol;Acc:HGNC:25552]	-0.781058
ENSG00000163113	OTUD7B		-0.781004
ENSG00000157617	C2CD2	C2 calcium dependent domain containing 2 [Source:HGNC Symbol;Acc:HGNC:1266]	-0.780944
ENSG00000119487	MAPKAP1	mitogen-activated protein kinase associated protein 1 [Source:HGNC Symbol;Acc:HGNC:18752]	-0.78058
ENSG00000163001	CCDC104	cilia and flagella associated protein 36 [Source:HGNC Symbol;Acc:HGNC:30540]	-0.780325
ENSG00000166747	AP1G1	adaptor related protein complex 1 gamma 1 subunit [Source:HGNC Symbol;Acc:HGNC:555]	-0.780112
ENSG00000146872	TLK2	tousled like kinase 2 [Source:HGNC Symbol;Acc:HGNC:11842]	-0.779409
ENSG00000165359	DDX26B	integrator complex subunit 6 like [Source:HGNC Symbol;Acc:HGNC:27334]	-0.779005
ENSG00000008294	SPAG9	sperm associated antigen 9 [Source:HGNC Symbol;Acc:HGNC:14524]	-0.777981
ENSG00000152465	NMT2	N-myristoyltransferase 2 [Source:HGNC Symbol;Acc:HGNC:7858]	-0.777388
ENSG00000198586	TLK1	tousled like kinase 1 [Source:HGNC Symbol;Acc:HGNC:11841]	-0.77734
ENSG00000256294	ZNF225	zinc finger protein 225 [Source:HGNC Symbol;Acc:HGNC:13018]	-0.777278
ENSG00000224557	HLA-DPB2	major histocompatibility complex, class II, DP beta 2 (pseudogene) [Source:HGNC Symbol;Acc:HGNC:4941]	-0.776861
ENSG00000107957	SH3PXD2A	SH3 and PX domains 2A [Source:HGNC Symbol;Acc:HGNC:23664]	-0.776853
ENSG00000071127	WDR1	WD repeat domain 1 [Source:HGNC Symbol;Acc:HGNC:12754]	-0.776381
ENSG00000145020	AMT	aminomethyltransferase [Source:HGNC Symbol;Acc:HGNC:473]	-0.775684
ENSG00000148468	FAM171A1	family with sequence similarity 171 member A1 [Source:HGNC Symbol;Acc:HGNC:23522]	-0.775299
ENSG00000173597	SULT1B1	sulfotransferase family 1B member 1 [Source:HGNC Symbol;Acc:HGNC:17845]	-0.774944
ENSG00000184677	ZBTB40	zinc finger and BTB domain containing 40 [Source:HGNC Symbol;Acc:HGNC:29045]	-0.774434
ENSG00000063176	SPHK2	sphingosine kinase 2 [Source:HGNC Symbol;Acc:HGNC:18859]	-0.774161
ENSG00000185418	TARSL2	threonyl-tRNA synthetase like 2 [Source:HGNC Symbol;Acc:HGNC:24728]	-0.77389
ENSG00000174233	ADCY6	adenylate cyclase 6 [Source:HGNC Symbol;Acc:HGNC:237]	-0.773719
ENSG00000143379	SETDB1	SET domain bifurcated 1 [Source:HGNC Symbol;Acc:HGNC:10761]	-0.773498
ENSG00000238105	GOLGA2B	golgin A2 pseudogene 5 [Source:HGNC Symbol;Acc:HGNC:25315]	-0.773449
ENSG00000131871	VIMP	VCP interacting membrane selenoprotein [Source:HGNC Symbol;Acc:HGNC:30396]	-0.773394
ENSG00000100731	PCNX	pecanex homolog 1 (Drosophila) [Source:HGNC Symbol;Acc:HGNC:19740]	-0.773002
ENSG00000131051	RBM39	RNA binding motif protein 39 [Source:HGNC Symbol;Acc:HGNC:15923]	-0.772182
ENSG00000151693	ASAP2	ArfGAP with SH3 domain, ankyrin repeat and PH domain 2 [Source:HGNC Symbol;Acc:HGNC:2721]	-0.771964
ENSG00000233058	AC046143.7	long intergenic non-protein coding RNA 884 [Source:HGNC Symbol;Acc:HGNC:48570]	-0.771904
ENSG00000125503	PPP1R12C	protein phosphatase 1 regulatory subunit 12C [Source:HGNC Symbol;Acc:HGNC:14947]	-0.771517
ENSG00000179818	PCBP1-AS1	PCBP1 antisense RNA 1 [Source:HGNC Symbol;Acc:HGNC:42948]	-0.770897
ENSG00000129925	TMEM8A	transmembrane protein 8A [Source:HGNC Symbol;Acc:HGNC:17205]	-0.77018
ENSG00000221887	HMSD	histocompatibility minor serpin domain containing [Source:HGNC Symbol;Acc:HGNC:23037]	-0.770152
ENSG00000234420	ZNF37BP	zinc finger protein 37B, pseudogene [Source:HGNC Symbol;Acc:HGNC:13103]	-0.769298
ENSG00000173599	PC	pyruvate carboxylase [Source:HGNC Symbol;Acc:HGNC:8636]	-0.768962
ENSG00000002822	MAD1L1	MAD1 mitotic arrest deficient like 1 [Source:HGNC Symbol;Acc:HGNC:6762]	-0.768818
ENSG00000143373	ZNF687	zinc finger protein 687 [Source:HGNC Symbol;Acc:HGNC:29277]	-0.768157
ENSG00000020922	MRE11A	MRE11 homolog A, double strand break repair nuclease [Source:HGNC Symbol;Acc:HGNC:7230]	-0.767479
ENSG00000204084	INPP5B	inositol polyphosphate-5-phosphatase B [Source:HGNC Symbol;Acc:HGNC:6077]	-0.767356
ENSG00000149499	EML3	echinoderm microtubule associated protein like 3 [Source:HGNC Symbol;Acc:HGNC:26666]	-0.7673
ENSG00000172432	GTPBP2	GTP binding protein 2 [Source:HGNC Symbol;Acc:HGNC:4670]	-0.767078
ENSG00000070159	PTPN3	protein tyrosine phosphatase, non-receptor type 3 [Source:HGNC Symbol;Acc:HGNC:9655]	-0.766761
ENSG00000239653	PSMD6-AS2	PSMD6 antisense RNA 2 [Source:HGNC Symbol;Acc:HGNC:44125]	-0.766752
ENSG00000125746	EML2	echinoderm microtubule associated protein like 2 [Source:HGNC Symbol;Acc:HGNC:18035]	-0.766747
ENSG00000153107	ANAPC1	anaphase promoting complex subunit 1 [Source:HGNC Symbol;Acc:HGNC:19988]	-0.76532
ENSG00000135457	TFCP2	transcription factor CP2 [Source:HGNC Symbol;Acc:HGNC:11748]	-0.764896
ENSG00000198542	ITGBL1	integrin subunit beta like 1 [Source:HGNC Symbol;Acc:HGNC:6164]	-0.764755
ENSG00000213949	ITGA1	integrin subunit alpha 1 [Source:HGNC Symbol;Acc:HGNC:6134]	-0.764281
ENSG00000198668	CALM1	calmodulin 1 [Source:HGNC Symbol;Acc:HGNC:1442]	-0.764118
ENSG00000165494	PCF11	PCF11 cleavage and polyadenylation factor subunit [Source:HGNC Symbol;Acc:HGNC:30097]	-0.763777
ENSG00000048649	RSF1	remodeling and spacing factor 1 [Source:HGNC Symbol;Acc:HGNC:18118]	-0.763756
ENSG00000120688	WBP4	WW domain binding protein 4 [Source:HGNC Symbol;Acc:HGNC:12739]	-0.763062
ENSG00000249859	PVT1	Pvt1 oncogene (non-protein coding) [Source:HGNC Symbol;Acc:HGNC:9709]	-0.763006
ENSG00000059804	SLC2A3	solute carrier family 2 member 3 [Source:HGNC Symbol;Acc:HGNC:11007]	-0.760693
ENSG00000164031	DNAJB14	DnaJ heat shock protein family (Hsp40) member B14 [Source:HGNC Symbol;Acc:HGNC:25881]	-0.760577
ENSG00000213901	SLC23A3	solute carrier family 23 member 3 [Source:HGNC Symbol;Acc:HGNC:20601]	-0.760561
ENSG00000136861	CDK5RAP2	CDK5 regulatory subunit associated protein 2 [Source:HGNC Symbol;Acc:HGNC:18672]	-0.760294
ENSG00000177646	ACAD9	acyl-CoA dehydrogenase family member 9 [Source:HGNC Symbol;Acc:HGNC:21497]	-0.760216
ENSG00000124216	SNAI1	snail family transcriptional repressor 1 [Source:HGNC Symbol;Acc:HGNC:11128]	-0.759924
ENSG00000134352	IL6ST	interleukin 6 signal transducer [Source:HGNC Symbol;Acc:HGNC:6021]	-0.758653
ENSG00000184363	PKP3	plakophilin 3 [Source:HGNC Symbol;Acc:HGNC:9025]	-0.7586
ENSG00000108784	NAGLU	N-acetyl-alpha-glucosaminidase [Source:HGNC Symbol;Acc:HGNC:7632]	-0.75847
ENSG00000205220	PSMB10	proteasome subunit beta 10 [Source:HGNC Symbol;Acc:HGNC:9538]	-0.757747
ENSG00000151914	DST	dystonin [Source:HGNC Symbol;Acc:HGNC:1090]	-0.757672
ENSG00000159164	SV2A	synaptic vesicle glycoprotein 2A [Source:HGNC Symbol;Acc:HGNC:20566]	-0.757636
ENSG00000136250	AOAH	acyloxyacyl hydrolase [Source:HGNC Symbol;Acc:HGNC:548]	-0.757426
ENSG00000188603	CLN3	CLN3, battenin [Source:HGNC Symbol;Acc:HGNC:2074]	-0.757287
ENSG00000184465	WDR27	WD repeat domain 27 [Source:HGNC Symbol;Acc:HGNC:21248]	-0.756902
ENSG00000187531	SIRT7	sirtuin 7 [Source:HGNC Symbol;Acc:HGNC:14935]	-0.75689
ENSG00000047849	MAP4	microtubule associated protein 4 [Source:HGNC Symbol;Acc:HGNC:6862]	-0.756655
ENSG00000167566	NCKAP5L	NCK associated protein 5 like [Source:HGNC Symbol;Acc:HGNC:29321]	-0.755452
ENSG00000168397	ATG4B	autophagy related 4B cysteine peptidase [Source:HGNC Symbol;Acc:HGNC:20790]	-0.755236
ENSG00000198837	DENND4B	DENN domain containing 4B [Source:HGNC Symbol;Acc:HGNC:29044]	-0.755153
ENSG00000196187	TMEM63A	transmembrane protein 63A [Source:HGNC Symbol;Acc:HGNC:29118]	-0.754765
ENSG00000121440	PDZRN3	PDZ domain containing ring finger 3 [Source:HGNC Symbol;Acc:HGNC:17704]	-0.754736
ENSG00000007923	DNAJC11	DnaJ heat shock protein family (Hsp40) member C11 [Source:HGNC Symbol;Acc:HGNC:25570]	-0.754652
ENSG00000152409	JMY	junction mediating and regulatory protein, p53 cofactor [Source:HGNC Symbol;Acc:HGNC:28916]	-0.754343
ENSG00000103932	RPAP1	RNA polymerase II associated protein 1 [Source:HGNC Symbol;Acc:HGNC:24567]	-0.754257
ENSG00000133275	CSNK1G2	casein kinase 1 gamma 2 [Source:HGNC Symbol;Acc:HGNC:2455]	-0.753127
ENSG00000214114	MYCBP	MYC binding protein [Source:HGNC Symbol;Acc:HGNC:7554]	-0.753076
ENSG00000113593	PPWD1	peptidylprolyl isomerase domain and WD repeat containing 1 [Source:HGNC Symbol;Acc:HGNC:28954]	-0.752554
ENSG00000241549	GUSBP2	glucuronidase, beta pseudogene 2 [Source:HGNC Symbol;Acc:HGNC:18792]	-0.752475
ENSG00000078124	ACER3	alkaline ceramidase 3 [Source:HGNC Symbol;Acc:HGNC:16066]	-0.751999
ENSG00000140807	NKD1	naked cuticle homolog 1 [Source:HGNC Symbol;Acc:HGNC:17045]	-0.751136
ENSG00000155849	ELMO1	engulfment and cell motility 1 [Source:HGNC Symbol;Acc:HGNC:16286]	-0.75094
ENSG00000108239	TBC1D12	TBC1 domain family member 12 [Source:HGNC Symbol;Acc:HGNC:29082]	-0.750444
ENSG00000105643	ARRDC2	arrestin domain containing 2 [Source:HGNC Symbol;Acc:HGNC:25225]	-0.750359
ENSG00000029725	RABEP1	rabaptin, RAB GTPase binding effector protein 1 [Source:HGNC Symbol;Acc:HGNC:17677]	-0.750222
ENSG00000072756	TRNT1	tRNA nucleotidyl transferase 1 [Source:HGNC Symbol;Acc:HGNC:17341]	-0.74963
ENSG00000167100	SAMD14	sterile alpha motif domain containing 14 [Source:HGNC Symbol;Acc:HGNC:27312]	-0.749616
ENSG00000079459	FDFT1	farnesyl-diphosphate farnesyltransferase 1 [Source:HGNC Symbol;Acc:HGNC:3629]	-0.749488
ENSG00000083544	TDRD3	tudor domain containing 3 [Source:HGNC Symbol;Acc:HGNC:20612]	-0.748608
ENSG00000162241	SLC25A45	solute carrier family 25 member 45 [Source:HGNC Symbol;Acc:HGNC:27442]	-0.74807
ENSG00000188580	NKAIN2	Na+/K+ transporting ATPase interacting 2 [Source:HGNC Symbol;Acc:HGNC:16443]	-0.748005
ENSG00000137868	STRA6	stimulated by retinoic acid 6 [Source:HGNC Symbol;Acc:HGNC:30650]	-0.747701
ENSG00000082805	ERC1	ELKS/RAB6-interacting/CAST family member 1 [Source:HGNC Symbol;Acc:HGNC:17072]	-0.747564
ENSG00000112855	HARS2	histidyl-tRNA synthetase 2, mitochondrial [Source:HGNC Symbol;Acc:HGNC:4817]	-0.746281
ENSG00000148158	SNX30	sorting nexin family member 30 [Source:HGNC Symbol;Acc:HGNC:23685]	-0.745509
ENSG00000104881	PPP1R13L	protein phosphatase 1 regulatory subunit 13 like [Source:HGNC Symbol;Acc:HGNC:18838]	-0.745124
ENSG00000178127	NDUFV2	NADH:ubiquinone oxidoreductase core subunit V2 [Source:HGNC Symbol;Acc:HGNC:7717]	-0.744953
ENSG00000145569	FAM105A	family with sequence similarity 105 member A [Source:HGNC Symbol;Acc:HGNC:25629]	-0.744222
ENSG00000106351	AGFG2	ArfGAP with FG repeats 2 [Source:HGNC Symbol;Acc:HGNC:5177]	-0.744051
ENSG00000134470	IL15RA	interleukin 15 receptor subunit alpha [Source:HGNC Symbol;Acc:HGNC:5978]	-0.74395
ENSG00000116044	NFE2L2	nuclear factor, erythroid 2 like 2 [Source:HGNC Symbol;Acc:HGNC:7782]	-0.743585
ENSG00000205221	VIT	vitrin [Source:HGNC Symbol;Acc:HGNC:12697]	-0.743116
ENSG00000145901	TNIP1	TNFAIP3 interacting protein 1 [Source:HGNC Symbol;Acc:HGNC:16903]	-0.742727
ENSG00000151292	CSNK1G3	casein kinase 1 gamma 3 [Source:HGNC Symbol;Acc:HGNC:2456]	-0.742595
ENSG00000164603	C7orf60	base methyltransferase of 25S rRNA 2 homolog [Source:HGNC Symbol;Acc:HGNC:26475]	-0.741995
ENSG00000149273	RPS3	ribosomal protein S3 [Source:HGNC Symbol;Acc:HGNC:10420]	-0.741305
ENSG00000106868	SUSD1	sushi domain containing 1 [Source:HGNC Symbol;Acc:HGNC:25413]	-0.74076
ENSG00000198171	DDRGK1	DDRGK domain containing 1 [Source:HGNC Symbol;Acc:HGNC:16110]	-0.740756
ENSG00000177042	TMEM80	transmembrane protein 80 [Source:HGNC Symbol;Acc:HGNC:27453]	-0.740544
ENSG00000107186	MPDZ	multiple PDZ domain crumbs cell polarity complex component [Source:HGNC Symbol;Acc:HGNC:7208]	-0.740343
ENSG00000054654	SYNE2	spectrin repeat containing nuclear envelope protein 2 [Source:HGNC Symbol;Acc:HGNC:17084]	-0.739233
ENSG00000140992	PDPK1	3-phosphoinositide dependent protein kinase 1 [Source:HGNC Symbol;Acc:HGNC:8816]	-0.738747
ENSG00000174080	CTSF	cathepsin F [Source:HGNC Symbol;Acc:HGNC:2531]	-0.738536
ENSG00000114316	USP4	ubiquitin specific peptidase 4 [Source:HGNC Symbol;Acc:HGNC:12627]	-0.738351
ENSG00000177666	PNPLA2	patatin like phospholipase domain containing 2 [Source:HGNC Symbol;Acc:HGNC:30802]	-0.738263
ENSG00000136935	GOLGA1	golgin A1 [Source:HGNC Symbol;Acc:HGNC:4424]	-0.738057
ENSG00000134516	DOCK2	dedicator of cytokinesis 2 [Source:HGNC Symbol;Acc:HGNC:2988]	-0.737842
ENSG00000089048	ESF1	ESF1 nucleolar pre-rRNA processing protein homolog [Source:HGNC Symbol;Acc:HGNC:15898]	-0.737752
ENSG00000064225	ST3GAL6	ST3 beta-galactoside alpha-2,3-sialyltransferase 6 [Source:HGNC Symbol;Acc:HGNC:18080]	-0.73772
ENSG00000170871	KIAA0232	KIAA0232 [Source:HGNC Symbol;Acc:HGNC:28992]	-0.737568
ENSG00000172940	SLC22A13	solute carrier family 22 member 13 [Source:HGNC Symbol;Acc:HGNC:8494]	-0.737238
ENSG00000044459	CNTLN	centlein [Source:HGNC Symbol;Acc:HGNC:23432]	-0.736798
ENSG00000224186	CTC-203F4.1	chromosome 5 open reading frame 66 [Source:HGNC Symbol;Acc:HGNC:48332]	-0.736718
ENSG00000175115	PACS1	phosphofurin acidic cluster sorting protein 1 [Source:HGNC Symbol;Acc:HGNC:30032]	-0.73631
ENSG00000162402	USP24	ubiquitin specific peptidase 24 [Source:HGNC Symbol;Acc:HGNC:12623]	-0.736087
ENSG00000163539	CLASP2	cytoplasmic linker associated protein 2 [Source:HGNC Symbol;Acc:HGNC:17078]	-0.735653
ENSG00000167491	GATAD2A	GATA zinc finger domain containing 2A [Source:HGNC Symbol;Acc:HGNC:29989]	-0.735131
ENSG00000162745	OLFML2B	olfactomedin like 2B [Source:HGNC Symbol;Acc:HGNC:24558]	-0.734423
ENSG00000188529	SRSF10	serine and arginine rich splicing factor 10 [Source:HGNC Symbol;Acc:HGNC:16713]	-0.734163
ENSG00000173889	PHC3	polyhomeotic homolog 3 [Source:HGNC Symbol;Acc:HGNC:15682]	-0.733451
ENSG00000166734	CASC4	cancer susceptibility candidate 4 [Source:HGNC Symbol;Acc:HGNC:24892]	-0.732979
ENSG00000068971	PPP2R5B	protein phosphatase 2 regulatory subunit B'beta [Source:HGNC Symbol;Acc:HGNC:9310]	-0.732905
ENSG00000150760	DOCK1	dedicator of cytokinesis 1 [Source:HGNC Symbol;Acc:HGNC:2987]	-0.732813
ENSG00000064042	LIMCH1	LIM and calponin homology domains 1 [Source:HGNC Symbol;Acc:HGNC:29191]	-0.732712
ENSG00000196220	SRGAP3	SLIT-ROBO Rho GTPase activating protein 3 [Source:HGNC Symbol;Acc:HGNC:19744]	-0.732696
ENSG00000125740	FOSB	FosB proto-oncogene, AP-1 transcription factor subunit [Source:HGNC Symbol;Acc:HGNC:3797]	-0.732291
ENSG00000111271	ACAD10	acyl-CoA dehydrogenase family member 10 [Source:HGNC Symbol;Acc:HGNC:21597]	-0.732135
ENSG00000139597	N4BP2L1	NEDD4 binding protein 2 like 1 [Source:HGNC Symbol;Acc:HGNC:25037]	-0.732001
ENSG00000171467	ZNF318	zinc finger protein 318 [Source:HGNC Symbol;Acc:HGNC:13578]	-0.731976
ENSG00000089351	GRAMD1A	GRAM domain containing 1A [Source:HGNC Symbol;Acc:HGNC:29305]	-0.731705
ENSG00000152413	HOMER1	homer scaffolding protein 1 [Source:HGNC Symbol;Acc:HGNC:17512]	-0.73154
ENSG00000038532	CLEC16A	C-type lectin domain family 16 member A [Source:HGNC Symbol;Acc:HGNC:29013]	-0.73144
ENSG00000113441	LNPEP	leucyl and cystinyl aminopeptidase [Source:HGNC Symbol;Acc:HGNC:6656]	-0.730952
ENSG00000003509	NDUFAF7	NADH:ubiquinone oxidoreductase complex assembly factor 7 [Source:HGNC Symbol;Acc:HGNC:28816]	-0.730936
ENSG00000156011	PSD3	pleckstrin and Sec7 domain containing 3 [Source:HGNC Symbol;Acc:HGNC:19093]	-0.730638
ENSG00000137713	PPP2R1B	protein phosphatase 2 scaffold subunit Abeta [Source:HGNC Symbol;Acc:HGNC:9303]	-0.730419
ENSG00000089639	GMIP	GEM interacting protein [Source:HGNC Symbol;Acc:HGNC:24852]	-0.730341
ENSG00000234745	HLA-B	major histocompatibility complex, class I, B [Source:HGNC Symbol;Acc:HGNC:4932]	-0.730233
ENSG00000162645	GBP2	guanylate binding protein 2 [Source:HGNC Symbol;Acc:HGNC:4183]	-0.730218
ENSG00000149328	GLB1L2	galactosidase beta 1 like 2 [Source:HGNC Symbol;Acc:HGNC:25129]	-0.730158
ENSG00000112893	MAN2A1	mannosidase alpha class 2A member 1 [Source:HGNC Symbol;Acc:HGNC:6824]	-0.7299
ENSG00000105255	FSD1	fibronectin type III and SPRY domain containing 1 [Source:HGNC Symbol;Acc:HGNC:13745]	-0.729506
ENSG00000145014	TMEM44	transmembrane protein 44 [Source:HGNC Symbol;Acc:HGNC:25120]	-0.729055
ENSG00000139318	DUSP6	dual specificity phosphatase 6 [Source:HGNC Symbol;Acc:HGNC:3072]	-0.728861
ENSG00000120658	ENOX1	ecto-NOX disulfide-thiol exchanger 1 [Source:HGNC Symbol;Acc:HGNC:25474]	-0.728614
ENSG00000115159	GPD2	glycerol-3-phosphate dehydrogenase 2 [Source:HGNC Symbol;Acc:HGNC:4456]	-0.728575
ENSG00000148942	SLC5A12	solute carrier family 5 member 12 [Source:HGNC Symbol;Acc:HGNC:28750]	-0.728423
ENSG00000177103	DSCAML1	DS cell adhesion molecule like 1 [Source:HGNC Symbol;Acc:HGNC:14656]	-0.72819
ENSG00000164402	SEPT8	septin 8 [Source:HGNC Symbol;Acc:HGNC:16511]	-0.727689
ENSG00000115568	ZNF142	zinc finger protein 142 [Source:HGNC Symbol;Acc:HGNC:12927]	-0.727312
ENSG00000070610	GBA2	glucosylceramidase beta 2 [Source:HGNC Symbol;Acc:HGNC:18986]	-0.72713
ENSG00000138193	PLCE1	phospholipase C epsilon 1 [Source:HGNC Symbol;Acc:HGNC:17175]	-0.727019
ENSG00000198130	HIBCH	3-hydroxyisobutyryl-CoA hydrolase [Source:HGNC Symbol;Acc:HGNC:4908]	-0.726887
ENSG00000117616	C1orf63	arginine and serine rich protein 1 [Source:HGNC Symbol;Acc:HGNC:25234]	-0.726625
ENSG00000110237	ARHGEF17	Rho guanine nucleotide exchange factor 17 [Source:HGNC Symbol;Acc:HGNC:21726]	-0.726311
ENSG00000143194	MAEL	maelstrom spermatogenic transposon silencer [Source:HGNC Symbol;Acc:HGNC:25929]	-0.7251
ENSG00000048740	CELF2	CUGBP, Elav-like family member 2 [Source:HGNC Symbol;Acc:HGNC:2550]	-0.724484
ENSG00000105072	C19orf44	chromosome 19 open reading frame 44 [Source:HGNC Symbol;Acc:HGNC:26141]	-0.724474
ENSG00000141510	TP53	tumor protein p53 [Source:HGNC Symbol;Acc:HGNC:11998]	-0.723621
ENSG00000108846	ABCC3	ATP binding cassette subfamily C member 3 [Source:HGNC Symbol;Acc:HGNC:54]	-0.722499
ENSG00000164111	ANXA5	annexin A5 [Source:HGNC Symbol;Acc:HGNC:543]	-0.722065
ENSG00000090975	PITPNM2	phosphatidylinositol transfer protein membrane associated 2 [Source:HGNC Symbol;Acc:HGNC:21044]	-0.720817
ENSG00000137094	DNAJB5	DnaJ heat shock protein family (Hsp40) member B5 [Source:HGNC Symbol;Acc:HGNC:14887]	-0.720267
ENSG00000181555	SETD2	SET domain containing 2 [Source:HGNC Symbol;Acc:HGNC:18420]	-0.72019
ENSG00000113649	TCERG1	transcription elongation regulator 1 [Source:HGNC Symbol;Acc:HGNC:15630]	-0.720151
ENSG00000166133	RPUSD2	RNA pseudouridylate synthase domain containing 2 [Source:HGNC Symbol;Acc:HGNC:24180]	-0.719687
ENSG00000151718	WWC2	WW and C2 domain containing 2 [Source:HGNC Symbol;Acc:HGNC:24148]	-0.719016
ENSG00000143390	RFX5	regulatory factor X5 [Source:HGNC Symbol;Acc:HGNC:9986]	-0.71891
ENSG00000067798	NAV3	neuron navigator 3 [Source:HGNC Symbol;Acc:HGNC:15998]	-0.718724
ENSG00000100038	TOP3B	topoisomerase (DNA) III beta [Source:HGNC Symbol;Acc:HGNC:11993]	-0.718213
ENSG00000185250	PPIL6	peptidylprolyl isomerase like 6 [Source:HGNC Symbol;Acc:HGNC:21557]	-0.717807
ENSG00000114739	ACVR2B	activin A receptor type 2B [Source:HGNC Symbol;Acc:HGNC:174]	-0.717682
ENSG00000177565	TBL1XR1	transducin beta like 1 X-linked receptor 1 [Source:HGNC Symbol;Acc:HGNC:29529]	-0.717666
ENSG00000196083	IL1RAP	interleukin 1 receptor accessory protein [Source:HGNC Symbol;Acc:HGNC:5995]	-0.717478
ENSG00000076201	PTPN23	protein tyrosine phosphatase, non-receptor type 23 [Source:HGNC Symbol;Acc:HGNC:14406]	-0.717361
ENSG00000182566	CLEC4G	C-type lectin domain family 4 member G [Source:HGNC Symbol;Acc:HGNC:24591]	-0.717176
ENSG00000133962	CATSPERB	cation channel sperm associated auxiliary subunit beta [Source:HGNC Symbol;Acc:HGNC:20500]	-0.717089
ENSG00000080189	SLC35C2	solute carrier family 35 member C2 [Source:HGNC Symbol;Acc:HGNC:17117]	-0.716597
ENSG00000121671	CRY2	cryptochrome circadian clock 2 [Source:HGNC Symbol;Acc:HGNC:2385]	-0.715907
ENSG00000187045	TMPRSS6	transmembrane protease, serine 6 [Source:HGNC Symbol;Acc:HGNC:16517]	-0.715729
ENSG00000161944	ASGR2	asialoglycoprotein receptor 2 [Source:HGNC Symbol;Acc:HGNC:743]	-0.715586
ENSG00000163913	IFT122	intraflagellar transport 122 [Source:HGNC Symbol;Acc:HGNC:13556]	-0.715112
ENSG00000169045	HNRNPH1	heterogeneous nuclear ribonucleoprotein H1 (H) [Source:HGNC Symbol;Acc:HGNC:5041]	-0.714724
ENSG00000106089	STX1A	syntaxin 1A [Source:HGNC Symbol;Acc:HGNC:11433]	-0.714627
ENSG00000142546	NOSIP	nitric oxide synthase interacting protein [Source:HGNC Symbol;Acc:HGNC:17946]	-0.714173
ENSG00000170190	SLC16A5	solute carrier family 16 member 5 [Source:HGNC Symbol;Acc:HGNC:10926]	-0.713433
ENSG00000120725	SIL1	SIL1 nucleotide exchange factor [Source:HGNC Symbol;Acc:HGNC:24624]	-0.713338
ENSG00000127054	CPSF3L	cleavage and polyadenylation specific factor 3-like [Source:HGNC Symbol;Acc:HGNC:26052]	-0.71281
ENSG00000121390	PSPC1	paraspeckle component 1 [Source:HGNC Symbol;Acc:HGNC:20320]	-0.712807
ENSG00000115504	EHBP1	EH domain binding protein 1 [Source:HGNC Symbol;Acc:HGNC:29144]	-0.712665
ENSG00000130254	SAFB2	scaffold attachment factor B2 [Source:HGNC Symbol;Acc:HGNC:21605]	-0.712421
ENSG00000183495	EP400	E1A binding protein p400 [Source:HGNC Symbol;Acc:HGNC:11958]	-0.712372
ENSG00000117625	RCOR3	REST corepressor 3 [Source:HGNC Symbol;Acc:HGNC:25594]	-0.71235
ENSG00000013583	HEBP1	heme binding protein 1 [Source:HGNC Symbol;Acc:HGNC:17176]	-0.712283
ENSG00000196090	PTPRT	protein tyrosine phosphatase, receptor type T [Source:HGNC Symbol;Acc:HGNC:9682]	-0.712046
ENSG00000260404	RP11-384K6.6		-0.711973
ENSG00000114650	SCAP	SREBF chaperone [Source:HGNC Symbol;Acc:HGNC:30634]	-0.711301
ENSG00000108352	RAPGEFL1	Rap guanine nucleotide exchange factor like 1 [Source:HGNC Symbol;Acc:HGNC:17428]	-0.710989
ENSG00000134369	NAV1	neuron navigator 1 [Source:HGNC Symbol;Acc:HGNC:15989]	-0.710542
ENSG00000104870	FCGRT	Fc fragment of IgG receptor and transporter [Source:HGNC Symbol;Acc:HGNC:3621]	-0.710264
ENSG00000138964	PARVG	parvin gamma [Source:HGNC Symbol;Acc:HGNC:14654]	-0.709334
ENSG00000114439	BBX	BBX, HMG-box containing [Source:HGNC Symbol;Acc:HGNC:14422]	-0.708863
ENSG00000113013	HSPA9	heat shock protein family A (Hsp70) member 9 [Source:HGNC Symbol;Acc:HGNC:5244]	-0.708817
ENSG00000136273	HUS1	HUS1 checkpoint clamp component [Source:HGNC Symbol;Acc:HGNC:5309]	-0.708727
ENSG00000152582	SPEF2	sperm flagellar 2 [Source:HGNC Symbol;Acc:HGNC:26293]	-0.708715
ENSG00000032742	IFT88	intraflagellar transport 88 [Source:HGNC Symbol;Acc:HGNC:20606]	-0.707642
ENSG00000240230	COX19	COX19, cytochrome c oxidase assembly factor [Source:HGNC Symbol;Acc:HGNC:28074]	-0.707606
ENSG00000241769	AF011889.4	long intergenic non-protein coding RNA 893 [Source:HGNC Symbol;Acc:HGNC:44265]	-0.707263
ENSG00000168944	CEP120	centrosomal protein 120 [Source:HGNC Symbol;Acc:HGNC:26690]	-0.70689
ENSG00000170248	PDCD6IP	programmed cell death 6 interacting protein [Source:HGNC Symbol;Acc:HGNC:8766]	-0.70686
ENSG00000183060	LYSMD4	LysM domain containing 4 [Source:HGNC Symbol;Acc:HGNC:26571]	-0.706504
ENSG00000101310	SEC23B	Sec23 homolog B, coat complex II component [Source:HGNC Symbol;Acc:HGNC:10702]	-0.706372
ENSG00000100568	VTI1B	vesicle transport through interaction with t-SNAREs 1B [Source:HGNC Symbol;Acc:HGNC:17793]	-0.705849
ENSG00000235944	ZNF815P	zinc finger protein 815, pseudogene [Source:HGNC Symbol;Acc:HGNC:22029]	-0.70571
ENSG00000141391	SLMO1	PRELI domain containing 3A [Source:HGNC Symbol;Acc:HGNC:24639]	-0.705297
ENSG00000160087	UBE2J2	ubiquitin conjugating enzyme E2 J2 [Source:HGNC Symbol;Acc:HGNC:19268]	-0.704961
ENSG00000184281	TSSC4	tumor suppressing subtransferable candidate 4 [Source:HGNC Symbol;Acc:HGNC:12386]	-0.704868
ENSG00000164283	ESM1	endothelial cell specific molecule 1 [Source:HGNC Symbol;Acc:HGNC:3466]	-0.704631
ENSG00000184271	POU6F1	POU class 6 homeobox 1 [Source:HGNC Symbol;Acc:HGNC:9224]	-0.704518
ENSG00000197183	C20orf112	nucleolar protein 4 like [Source:HGNC Symbol;Acc:HGNC:16106]	-0.704468
ENSG00000007545	CRAMP1L	cramped chromatin regulator homolog 1 [Source:HGNC Symbol;Acc:HGNC:14122]	-0.703903
ENSG00000137757	CASP5	caspase 5 [Source:HGNC Symbol;Acc:HGNC:1506]	-0.703662
ENSG00000103197	TSC2	tuberous sclerosis 2 [Source:HGNC Symbol;Acc:HGNC:12363]	-0.70359
ENSG00000144591	GMPPA	GDP-mannose pyrophosphorylase A [Source:HGNC Symbol;Acc:HGNC:22923]	-0.703113
ENSG00000130714	POMT1	protein O-mannosyltransferase 1 [Source:HGNC Symbol;Acc:HGNC:9202]	-0.702219
ENSG00000245571	AP001258.4		-0.702003
ENSG00000100302	RASD2	RASD family member 2 [Source:HGNC Symbol;Acc:HGNC:18229]	-0.700858
ENSG00000162819	BROX	BRO1 domain and CAAX motif containing [Source:HGNC Symbol;Acc:HGNC:26512]	-0.700831
ENSG00000143198	MGST3	microsomal glutathione S-transferase 3 [Source:HGNC Symbol;Acc:HGNC:7064]	-0.700735
ENSG00000069122	GPR116	adhesion G protein-coupled receptor F5 [Source:HGNC Symbol;Acc:HGNC:19030]	-0.700731
ENSG00000135686	KLHL36	kelch like family member 36 [Source:HGNC Symbol;Acc:HGNC:17844]	-0.700597
ENSG00000137760	ALKBH8	alkB homolog 8, tRNA methyltransferase [Source:HGNC Symbol;Acc:HGNC:25189]	-0.699399
ENSG00000103494	RPGRIP1L	RPGRIP1 like [Source:HGNC Symbol;Acc:HGNC:29168]	-0.698456
ENSG00000139209	SLC38A4	solute carrier family 38 member 4 [Source:HGNC Symbol;Acc:HGNC:14679]	-0.698148
ENSG00000197694	SPTAN1	spectrin alpha, non-erythrocytic 1 [Source:HGNC Symbol;Acc:HGNC:11273]	-0.697906
ENSG00000177675	CD163L1	CD163 molecule like 1 [Source:HGNC Symbol;Acc:HGNC:30375]	-0.697763
ENSG00000129667	RHBDF2	rhomboid 5 homolog 2 [Source:HGNC Symbol;Acc:HGNC:20788]	-0.697721
ENSG00000078177	N4BP2	NEDD4 binding protein 2 [Source:HGNC Symbol;Acc:HGNC:29851]	-0.697096
ENSG00000110497	AMBRA1	autophagy and beclin 1 regulator 1 [Source:HGNC Symbol;Acc:HGNC:25990]	-0.696624
ENSG00000189362	TMEM194B	nuclear envelope integral membrane protein 2 [Source:HGNC Symbol;Acc:HGNC:33700]	-0.695924
ENSG00000155749	ALS2CR12	amyotrophic lateral sclerosis 2 chromosome region candidate 12 [Source:HGNC Symbol;Acc:HGNC:14439]	-0.695695
ENSG00000081923	ATP8B1	ATPase phospholipid transporting 8B1 [Source:HGNC Symbol;Acc:HGNC:3706]	-0.695643
ENSG00000160323	ADAMTS13	ADAM metallopeptidase with thrombospondin type 1 motif 13 [Source:HGNC Symbol;Acc:HGNC:1366]	-0.694215
ENSG00000099783	HNRNPM	heterogeneous nuclear ribonucleoprotein M [Source:HGNC Symbol;Acc:HGNC:5046]	-0.694041
ENSG00000107105	ELAVL2	ELAV like neuron-specific RNA binding protein 2 [Source:HGNC Symbol;Acc:HGNC:3313]	-0.69385
ENSG00000103326	SOLH	calpain 15 [Source:HGNC Symbol;Acc:HGNC:11182]	-0.693452
ENSG00000174373	RALGAPA1	Ral GTPase activating protein catalytic alpha subunit 1 [Source:HGNC Symbol;Acc:HGNC:17770]	-0.693441
ENSG00000069020	MAST4	microtubule associated serine/threonine kinase family member 4 [Source:HGNC Symbol;Acc:HGNC:19037]	-0.69318
ENSG00000112541	PDE10A	phosphodiesterase 10A [Source:HGNC Symbol;Acc:HGNC:8772]	-0.693063
ENSG00000147535	PPAPDC1B	phospholipid phosphatase 5 [Source:HGNC Symbol;Acc:HGNC:25026]	-0.692915
ENSG00000140464	PML	promyelocytic leukemia [Source:HGNC Symbol;Acc:HGNC:9113]	-0.692839
ENSG00000010295	IFFO1	intermediate filament family orphan 1 [Source:HGNC Symbol;Acc:HGNC:24970]	-0.692736
ENSG00000106144	CASP2	caspase 2 [Source:HGNC Symbol;Acc:HGNC:1503]	-0.692398
ENSG00000204160	ZDHHC18	zinc finger DHHC-type containing 18 [Source:HGNC Symbol;Acc:HGNC:20712]	-0.691142
ENSG00000116691	MIIP	migration and invasion inhibitory protein [Source:HGNC Symbol;Acc:HGNC:25715]	-0.691132
ENSG00000114354	TFG	TRK-fused gene [Source:HGNC Symbol;Acc:HGNC:11758]	-0.690546
ENSG00000014164	ZC3H3	zinc finger CCCH-type containing 3 [Source:HGNC Symbol;Acc:HGNC:28972]	-0.690367
ENSG00000132740	IGHMBP2	immunoglobulin mu binding protein 2 [Source:HGNC Symbol;Acc:HGNC:5542]	-0.689832
ENSG00000128951	DUT	deoxyuridine triphosphatase [Source:HGNC Symbol;Acc:HGNC:3078]	-0.68969
ENSG00000137575	SDCBP	syndecan binding protein [Source:HGNC Symbol;Acc:HGNC:10662]	-0.689453
ENSG00000100121	GGTLC2	gamma-glutamyltransferase light chain 2 [Source:HGNC Symbol;Acc:HGNC:18596]	-0.689409
ENSG00000101294	HM13	histocompatibility minor 13 [Source:HGNC Symbol;Acc:HGNC:16435]	-0.689144
ENSG00000162302	RPS6KA4	ribosomal protein S6 kinase A4 [Source:HGNC Symbol;Acc:HGNC:10433]	-0.688788
ENSG00000124920	C11orf9	myelin regulatory factor [Source:HGNC Symbol;Acc:HGNC:1181]	-0.688215
ENSG00000136295	TTYH3	tweety family member 3 [Source:HGNC Symbol;Acc:HGNC:22222]	-0.688177
ENSG00000139163	ETNK1	ethanolamine kinase 1 [Source:HGNC Symbol;Acc:HGNC:24649]	-0.686342
ENSG00000167323	STIM1	stromal interaction molecule 1 [Source:HGNC Symbol;Acc:HGNC:11386]	-0.686124
ENSG00000075826	SEC31B	SEC31 homolog B, COPII coat complex component [Source:HGNC Symbol;Acc:HGNC:23197]	-0.686105
ENSG00000143624	INTS3	integrator complex subunit 3 [Source:HGNC Symbol;Acc:HGNC:26153]	-0.685781
ENSG00000137776	SLTM	SAFB like transcription modulator [Source:HGNC Symbol;Acc:HGNC:20709]	-0.685657
ENSG00000115808	STRN	striatin [Source:HGNC Symbol;Acc:HGNC:11424]	-0.685588
ENSG00000010810	FYN	FYN proto-oncogene, Src family tyrosine kinase [Source:HGNC Symbol;Acc:HGNC:4037]	-0.685407
ENSG00000048707	VPS13D	vacuolar protein sorting 13 homolog D [Source:HGNC Symbol;Acc:HGNC:23595]	-0.685147
ENSG00000205356	TECPR1	tectonin beta-propeller repeat containing 1 [Source:HGNC Symbol;Acc:HGNC:22214]	-0.684983
ENSG00000198429	ZNF69	zinc finger protein 69 [Source:HGNC Symbol;Acc:HGNC:13138]	-0.684712
ENSG00000182397	DNM1P46	dynamin 1 pseudogene 46 [Source:HGNC Symbol;Acc:HGNC:35199]	-0.684313
ENSG00000171724	VAT1L	vesicle amine transport 1 like [Source:HGNC Symbol;Acc:HGNC:29315]	-0.683593
ENSG00000124574	ABCC10	ATP binding cassette subfamily C member 10 [Source:HGNC Symbol;Acc:HGNC:52]	-0.683523
ENSG00000138792	ENPEP	glutamyl aminopeptidase [Source:HGNC Symbol;Acc:HGNC:3355]	-0.682791
ENSG00000109911	ELP4	elongator acetyltransferase complex subunit 4 [Source:HGNC Symbol;Acc:HGNC:1171]	-0.682235
ENSG00000121578	B4GALT4	beta-1,4-galactosyltransferase 4 [Source:HGNC Symbol;Acc:HGNC:927]	-0.681633
ENSG00000036257	CUL3	cullin 3 [Source:HGNC Symbol;Acc:HGNC:2553]	-0.681169
ENSG00000135423	GLS2	glutaminase 2 [Source:HGNC Symbol;Acc:HGNC:29570]	-0.680153
ENSG00000100417	PMM1	phosphomannomutase 1 [Source:HGNC Symbol;Acc:HGNC:9114]	-0.680119
ENSG00000111252	SH2B3	SH2B adaptor protein 3 [Source:HGNC Symbol;Acc:HGNC:29605]	-0.679787
ENSG00000173988	LRRC63	leucine rich repeat containing 63 [Source:HGNC Symbol;Acc:HGNC:34296]	-0.679651
ENSG00000033867	SLC4A7	solute carrier family 4 member 7 [Source:HGNC Symbol;Acc:HGNC:11033]	-0.679588
ENSG00000077454	LRCH4	leucine rich repeats and calponin homology domain containing 4 [Source:HGNC Symbol;Acc:HGNC:6691]	-0.679381
ENSG00000224660	SH3BP5-AS1	SH3BP5 antisense RNA 1 [Source:HGNC Symbol;Acc:HGNC:44501]	-0.67928
ENSG00000079482	OPHN1	oligophrenin 1 [Source:HGNC Symbol;Acc:HGNC:8148]	-0.679169
ENSG00000169862	CTNND2	catenin delta 2 [Source:HGNC Symbol;Acc:HGNC:2516]	-0.678841
ENSG00000165801	ARHGEF40	Rho guanine nucleotide exchange factor 40 [Source:HGNC Symbol;Acc:HGNC:25516]	-0.678336
ENSG00000039650	PNKP	polynucleotide kinase 3'-phosphatase [Source:HGNC Symbol;Acc:HGNC:9154]	-0.6781
ENSG00000051382	PIK3CB	phosphatidylinositol-4,5-bisphosphate 3-kinase catalytic subunit beta [Source:HGNC Symbol;Acc:HGNC:8976]	-0.677662
ENSG00000153015	CWC27	CWC27 spliceosome associated protein homolog [Source:HGNC Symbol;Acc:HGNC:10664]	-0.677271
ENSG00000162618	ELTD1	adhesion G protein-coupled receptor L4 [Source:HGNC Symbol;Acc:HGNC:20822]	-0.676471
ENSG00000134905	CARS2	cysteinyl-tRNA synthetase 2, mitochondrial (putative) [Source:HGNC Symbol;Acc:HGNC:25695]	-0.676298
ENSG00000163900	TMEM41A	transmembrane protein 41A [Source:HGNC Symbol;Acc:HGNC:30544]	-0.675994
ENSG00000134480	CCNH	cyclin H [Source:HGNC Symbol;Acc:HGNC:1594]	-0.675492
ENSG00000153574	RPIA	ribose 5-phosphate isomerase A [Source:HGNC Symbol;Acc:HGNC:10297]	-0.675471
ENSG00000185088	RPS27L	ribosomal protein S27 like [Source:HGNC Symbol;Acc:HGNC:18476]	-0.675232
ENSG00000153922	CHD1	chromodomain helicase DNA binding protein 1 [Source:HGNC Symbol;Acc:HGNC:1915]	-0.675174
ENSG00000166579	NDEL1	nudE neurodevelopment protein 1 like 1 [Source:HGNC Symbol;Acc:HGNC:17620]	-0.675003
ENSG00000153113	CAST	calpastatin [Source:HGNC Symbol;Acc:HGNC:1515]	-0.67488
ENSG00000198756	GLT25D2	collagen beta(1-O)galactosyltransferase 2 [Source:HGNC Symbol;Acc:HGNC:16790]	-0.674643
ENSG00000005810	MYCBP2	MYC binding protein 2, E3 ubiquitin protein ligase [Source:HGNC Symbol;Acc:HGNC:23386]	-0.674449
ENSG00000102974	CTCF	CCCTC-binding factor [Source:HGNC Symbol;Acc:HGNC:13723]	-0.674123
ENSG00000143549	TPM3	tropomyosin 3 [Source:HGNC Symbol;Acc:HGNC:12012]	-0.673892
ENSG00000172775	FAM192A	family with sequence similarity 192 member A [Source:HGNC Symbol;Acc:HGNC:29856]	-0.673877
ENSG00000182109	RP11-69E11.4		-0.673776
ENSG00000167552	TUBA1A	tubulin alpha 1a [Source:HGNC Symbol;Acc:HGNC:20766]	-0.673627
ENSG00000165689	SDCCAG3	serologically defined colon cancer antigen 3 [Source:HGNC Symbol;Acc:HGNC:10667]	-0.672918
ENSG00000033030	ZCCHC8	zinc finger CCHC-type containing 8 [Source:HGNC Symbol;Acc:HGNC:25265]	-0.672215
ENSG00000166169	POLL	DNA polymerase lambda [Source:HGNC Symbol;Acc:HGNC:9184]	-0.672205
ENSG00000104047	DTWD1	DTW domain containing 1 [Source:HGNC Symbol;Acc:HGNC:30926]	-0.671965
ENSG00000162869	PPP1R21	protein phosphatase 1 regulatory subunit 21 [Source:HGNC Symbol;Acc:HGNC:30595]	-0.671747
ENSG00000135925	WNT10A	Wnt family member 10A [Source:HGNC Symbol;Acc:HGNC:13829]	-0.671386
ENSG00000114416	FXR1	FMR1 autosomal homolog 1 [Source:HGNC Symbol;Acc:HGNC:4023]	-0.671273
ENSG00000064607	SUGP2	SURP and G-patch domain containing 2 [Source:HGNC Symbol;Acc:HGNC:18641]	-0.670958
ENSG00000146830	GIGYF1	GRB10 interacting GYF protein 1 [Source:HGNC Symbol;Acc:HGNC:9126]	-0.670813
ENSG00000132589	FLOT2	flotillin 2 [Source:HGNC Symbol;Acc:HGNC:3758]	-0.670492
ENSG00000085978	ATG16L1	autophagy related 16 like 1 [Source:HGNC Symbol;Acc:HGNC:21498]	-0.669767
ENSG00000197969	VPS13A	vacuolar protein sorting 13 homolog A [Source:HGNC Symbol;Acc:HGNC:1908]	-0.667916
ENSG00000178927	C17orf62	chromosome 17 open reading frame 62 [Source:HGNC Symbol;Acc:HGNC:28672]	-0.667622
ENSG00000106683	LIMK1	LIM domain kinase 1 [Source:HGNC Symbol;Acc:HGNC:6613]	-0.667284
ENSG00000090615	GOLGA3	golgin A3 [Source:HGNC Symbol;Acc:HGNC:4426]	-0.667221
ENSG00000136630	HLX	H2.0 like homeobox [Source:HGNC Symbol;Acc:HGNC:4978]	-0.667167
ENSG00000137266	SLC22A23	solute carrier family 22 member 23 [Source:HGNC Symbol;Acc:HGNC:21106]	-0.66711
ENSG00000186908	ZDHHC17	zinc finger DHHC-type containing 17 [Source:HGNC Symbol;Acc:HGNC:18412]	-0.66694
ENSG00000109534	GAR1	GAR1 ribonucleoprotein [Source:HGNC Symbol;Acc:HGNC:14264]	-0.666707
ENSG00000145041	VPRBP	DDB1 and CUL4 associated factor 1 [Source:HGNC Symbol;Acc:HGNC:30911]	-0.666681
ENSG00000174059	CD34	CD34 molecule [Source:HGNC Symbol;Acc:HGNC:1662]	-0.666483
ENSG00000159216	RUNX1	runt related transcription factor 1 [Source:HGNC Symbol;Acc:HGNC:10471]	-0.666352
ENSG00000137074	APTX	aprataxin [Source:HGNC Symbol;Acc:HGNC:15984]	-0.666261
ENSG00000128578	STRIP2	striatin interacting protein 2 [Source:HGNC Symbol;Acc:HGNC:22209]	-0.666021
ENSG00000164953	TMEM67	transmembrane protein 67 [Source:HGNC Symbol;Acc:HGNC:28396]	-0.665886
ENSG00000160447	PKN3	protein kinase N3 [Source:HGNC Symbol;Acc:HGNC:17999]	-0.665158
ENSG00000159713	TPPP3	tubulin polymerization promoting protein family member 3 [Source:HGNC Symbol;Acc:HGNC:24162]	-0.664561
ENSG00000105737	GRIK5	glutamate ionotropic receptor kainate type subunit 5 [Source:HGNC Symbol;Acc:HGNC:4583]	-0.664514
ENSG00000119403	PHF19	PHD finger protein 19 [Source:HGNC Symbol;Acc:HGNC:24566]	-0.664047
ENSG00000041982	TNC	tenascin C [Source:HGNC Symbol;Acc:HGNC:5318]	-0.663213
ENSG00000160613	PCSK7	proprotein convertase subtilisin/kexin type 7 [Source:HGNC Symbol;Acc:HGNC:8748]	-0.662438
ENSG00000087074	PPP1R15A	protein phosphatase 1 regulatory subunit 15A [Source:HGNC Symbol;Acc:HGNC:14375]	-0.662374
ENSG00000112941	PAPD7	poly(A) RNA polymerase D7, non-canonical [Source:HGNC Symbol;Acc:HGNC:16705]	-0.66228
ENSG00000163755	HPS3	HPS3, biogenesis of lysosomal organelles complex 2 subunit 1 [Source:HGNC Symbol;Acc:HGNC:15597]	-0.661713
ENSG00000198799	LRIG2	leucine rich repeats and immunoglobulin like domains 2 [Source:HGNC Symbol;Acc:HGNC:20889]	-0.661495
ENSG00000175662	TOM1L2	target of myb1 like 2 membrane trafficking protein [Source:HGNC Symbol;Acc:HGNC:11984]	-0.661009
ENSG00000225670	CTA-134P22.2	CADM3 antisense RNA 1 [Source:HGNC Symbol;Acc:HGNC:40812]	-0.660989
ENSG00000056586	RC3H2	ring finger and CCCH-type domains 2 [Source:HGNC Symbol;Acc:HGNC:21461]	-0.660204
ENSG00000163964	PIGX	phosphatidylinositol glycan anchor biosynthesis class X [Source:HGNC Symbol;Acc:HGNC:26046]	-0.660188
ENSG00000243156	MICAL3	microtubule associated monooxygenase, calponin and LIM domain containing 3 [Source:HGNC Symbol;Acc:HGNC:24694]	-0.658943
ENSG00000095906	NUBP2	nucleotide binding protein 2 [Source:HGNC Symbol;Acc:HGNC:8042]	-0.658809
ENSG00000163660	CCNL1	cyclin L1 [Source:HGNC Symbol;Acc:HGNC:20569]	-0.658798
ENSG00000248019	FAM13A-AS1	FAM13A antisense RNA 1 [Source:HGNC Symbol;Acc:HGNC:19370]	-0.658393
ENSG00000120889	TNFRSF10B	TNF receptor superfamily member 10b [Source:HGNC Symbol;Acc:HGNC:11905]	-0.658199
ENSG00000103381	CPPED1	calcineurin like phosphoesterase domain containing 1 [Source:HGNC Symbol;Acc:HGNC:25632]	-0.65718
ENSG00000054282	SDCCAG8	serologically defined colon cancer antigen 8 [Source:HGNC Symbol;Acc:HGNC:10671]	-0.657161
ENSG00000171055	FEZ2	fasciculation and elongation protein zeta 2 [Source:HGNC Symbol;Acc:HGNC:3660]	-0.656909
ENSG00000110075	PPP6R3	protein phosphatase 6 regulatory subunit 3 [Source:HGNC Symbol;Acc:HGNC:1173]	-0.656529
ENSG00000122042	UBL3	ubiquitin like 3 [Source:HGNC Symbol;Acc:HGNC:12504]	-0.656071
ENSG00000168488	ATXN2L	ataxin 2 like [Source:HGNC Symbol;Acc:HGNC:31326]	-0.65584
ENSG00000011132	APBA3	amyloid beta precursor protein binding family A member 3 [Source:HGNC Symbol;Acc:HGNC:580]	-0.655765
ENSG00000063169	GLTSCR1	glioma tumor suppressor candidate region gene 1 [Source:HGNC Symbol;Acc:HGNC:4332]	-0.655405
ENSG00000162923	WDR26	WD repeat domain 26 [Source:HGNC Symbol;Acc:HGNC:21208]	-0.655145
ENSG00000168827	GFM1	G elongation factor mitochondrial 1 [Source:HGNC Symbol;Acc:HGNC:13780]	-0.654471
ENSG00000226380	AC058791.1	microRNA 29a [Source:HGNC Symbol;Acc:HGNC:31616]	-0.65444
ENSG00000042832	TG	thyroglobulin [Source:HGNC Symbol;Acc:HGNC:11764]	-0.653507
ENSG00000129347	KRI1	KRI1 homolog [Source:HGNC Symbol;Acc:HGNC:25769]	-0.653307
ENSG00000124593	PRICKLE4	prickle planar cell polarity protein 4 [Source:HGNC Symbol;Acc:HGNC:16805]	-0.652799
ENSG00000162687	KCNT2	potassium sodium-activated channel subfamily T member 2 [Source:HGNC Symbol;Acc:HGNC:18866]	-0.652036
ENSG00000089177	KIF16B	kinesin family member 16B [Source:HGNC Symbol;Acc:HGNC:15869]	-0.651816
ENSG00000172831	CES2	carboxylesterase 2 [Source:HGNC Symbol;Acc:HGNC:1864]	-0.651151
ENSG00000100226	GTPBP1	GTP binding protein 1 [Source:HGNC Symbol;Acc:HGNC:4669]	-0.651055
ENSG00000214922	HLA-F-AS1	HLA-F antisense RNA 1 [Source:HGNC Symbol;Acc:HGNC:26645]	-0.650794
ENSG00000145779	TNFAIP8	TNF alpha induced protein 8 [Source:HGNC Symbol;Acc:HGNC:17260]	-0.650236
ENSG00000108509	CAMTA2	calmodulin binding transcription activator 2 [Source:HGNC Symbol;Acc:HGNC:18807]	-0.649925
ENSG00000076321	KLHL20	kelch like family member 20 [Source:HGNC Symbol;Acc:HGNC:25056]	-0.649156
ENSG00000112715	VEGFA	vascular endothelial growth factor A [Source:HGNC Symbol;Acc:HGNC:12680]	-0.648489
ENSG00000264538	SUZ12P	SUZ12 polycomb repressive complex 2 subunit pseudogene 1 [Source:HGNC Symbol;Acc:HGNC:32421]	-0.647418
ENSG00000035928	RFC1	replication factor C subunit 1 [Source:HGNC Symbol;Acc:HGNC:9969]	-0.646895
ENSG00000132792	CTNNBL1	catenin beta like 1 [Source:HGNC Symbol;Acc:HGNC:15879]	-0.646526
ENSG00000173545	ZNF622	zinc finger protein 622 [Source:HGNC Symbol;Acc:HGNC:30958]	-0.646477
ENSG00000147548	WHSC1L1	Wolf-Hirschhorn syndrome candidate 1-like 1 [Source:HGNC Symbol;Acc:HGNC:12767]	-0.645846
ENSG00000121964	GTDC1	glycosyltransferase like domain containing 1 [Source:HGNC Symbol;Acc:HGNC:20887]	-0.645552
ENSG00000163466	ARPC2	actin related protein 2/3 complex subunit 2 [Source:HGNC Symbol;Acc:HGNC:705]	-0.645224
ENSG00000204839	C8orf73	maestro heat like repeat family member 6 [Source:HGNC Symbol;Acc:HGNC:27814]	-0.645048
ENSG00000225921	NOL7	nucleolar protein 7 [Source:HGNC Symbol;Acc:HGNC:21040]	-0.644675
ENSG00000124313	IQSEC2	IQ motif and Sec7 domain 2 [Source:HGNC Symbol;Acc:HGNC:29059]	-0.644094
ENSG00000139437	TCHP	trichoplein keratin filament binding [Source:HGNC Symbol;Acc:HGNC:28135]	-0.644011
ENSG00000170903	MSANTD4	Myb/SANT DNA binding domain containing 4 with coiled-coils [Source:HGNC Symbol;Acc:HGNC:29383]	-0.644002
ENSG00000159433	STARD9	StAR related lipid transfer domain containing 9 [Source:HGNC Symbol;Acc:HGNC:19162]	-0.643791
ENSG00000125779	PANK2	pantothenate kinase 2 [Source:HGNC Symbol;Acc:HGNC:15894]	-0.643777
ENSG00000182858	ALG12	ALG12, alpha-1,6-mannosyltransferase [Source:HGNC Symbol;Acc:HGNC:19358]	-0.643578
ENSG00000255896	U47924.19		-0.643574
ENSG00000166801	FAM111A	family with sequence similarity 111 member A [Source:HGNC Symbol;Acc:HGNC:24725]	-0.643218
ENSG00000174032	SLC25A30	solute carrier family 25 member 30 [Source:HGNC Symbol;Acc:HGNC:27371]	-0.642875
ENSG00000204195	AWAT1	acyl-CoA wax alcohol acyltransferase 1 [Source:HGNC Symbol;Acc:HGNC:23252]	-0.642276
ENSG00000114098	ARMC8	armadillo repeat containing 8 [Source:HGNC Symbol;Acc:HGNC:24999]	-0.641826
ENSG00000120451	SNX19	sorting nexin 19 [Source:HGNC Symbol;Acc:HGNC:21532]	-0.641771
ENSG00000011021	CLCN6	chloride voltage-gated channel 6 [Source:HGNC Symbol;Acc:HGNC:2024]	-0.641702
ENSG00000213742	RP4-694B14.5	ZNF337 antisense RNA 1 [Source:HGNC Symbol;Acc:HGNC:40759]	-0.64082
ENSG00000211584	SLC48A1	solute carrier family 48 member 1 [Source:HGNC Symbol;Acc:HGNC:26035]	-0.639846
ENSG00000145375	SPATA5	spermatogenesis associated 5 [Source:HGNC Symbol;Acc:HGNC:18119]	-0.6392
ENSG00000109381	ELF2	E74 like ETS transcription factor 2 [Source:HGNC Symbol;Acc:HGNC:3317]	-0.639103
ENSG00000172830	SSH3	slingshot protein phosphatase 3 [Source:HGNC Symbol;Acc:HGNC:30581]	-0.637985
ENSG00000111052	LIN7A	lin-7 homolog A, crumbs cell polarity complex component [Source:HGNC Symbol;Acc:HGNC:17787]	-0.637591
ENSG00000118997	DNAH7	dynein axonemal heavy chain 7 [Source:HGNC Symbol;Acc:HGNC:18661]	-0.637418
ENSG00000206561	COLQ	collagen like tail subunit of asymmetric acetylcholinesterase [Source:HGNC Symbol;Acc:HGNC:2226]	-0.636984
ENSG00000172671	ZFAND4	zinc finger AN1-type containing 4 [Source:HGNC Symbol;Acc:HGNC:23504]	-0.636139
ENSG00000144747	TMF1	TATA element modulatory factor 1 [Source:HGNC Symbol;Acc:HGNC:11870]	-0.634497
ENSG00000146285	SCML4	sex comb on midleg-like 4 (Drosophila) [Source:HGNC Symbol;Acc:HGNC:21397]	-0.634325
ENSG00000128915	NARG2	interactor of little elongation complex ELL subunit 2 [Source:HGNC Symbol;Acc:HGNC:29885]	-0.63417
ENSG00000164808	KIAA0146	scaffolding protein involved in DNA repair [Source:HGNC Symbol;Acc:HGNC:28971]	-0.634114
ENSG00000135655	USP15	ubiquitin specific peptidase 15 [Source:HGNC Symbol;Acc:HGNC:12613]	-0.633969
ENSG00000113407	TARS	threonyl-tRNA synthetase [Source:HGNC Symbol;Acc:HGNC:11572]	-0.633598
ENSG00000114770	ABCC5	ATP binding cassette subfamily C member 5 [Source:HGNC Symbol;Acc:HGNC:56]	-0.633299
ENSG00000198853	RUSC2	RUN and SH3 domain containing 2 [Source:HGNC Symbol;Acc:HGNC:23625]	-0.633133
ENSG00000010322	NISCH	nischarin [Source:HGNC Symbol;Acc:HGNC:18006]	-0.632352
ENSG00000176248	ANAPC2	anaphase promoting complex subunit 2 [Source:HGNC Symbol;Acc:HGNC:19989]	-0.632021
ENSG00000196712	NF1	neurofibromin 1 [Source:HGNC Symbol;Acc:HGNC:7765]	-0.631993
ENSG00000115392	FANCL	Fanconi anemia complementation group L [Source:HGNC Symbol;Acc:HGNC:20748]	-0.631723
ENSG00000197386	HTT	huntingtin [Source:HGNC Symbol;Acc:HGNC:4851]	-0.631003
ENSG00000112079	STK38	serine/threonine kinase 38 [Source:HGNC Symbol;Acc:HGNC:17847]	-0.630959
ENSG00000133030	MPRIP	myosin phosphatase Rho interacting protein [Source:HGNC Symbol;Acc:HGNC:30321]	-0.63084
ENSG00000164609	SLU7	SLU7 homolog, splicing factor [Source:HGNC Symbol;Acc:HGNC:16939]	-0.630645
ENSG00000163126	ANKRD23	ankyrin repeat domain 23 [Source:HGNC Symbol;Acc:HGNC:24470]	-0.630124
ENSG00000036054	TBC1D23	TBC1 domain family member 23 [Source:HGNC Symbol;Acc:HGNC:25622]	-0.629206
ENSG00000076351	SLC46A1	solute carrier family 46 member 1 [Source:HGNC Symbol;Acc:HGNC:30521]	-0.629156
ENSG00000197622	CDC42SE1	CDC42 small effector 1 [Source:HGNC Symbol;Acc:HGNC:17719]	-0.629103
ENSG00000132965	ALOX5AP	arachidonate 5-lipoxygenase activating protein [Source:HGNC Symbol;Acc:HGNC:436]	-0.62908
ENSG00000138658	C4orf21	zinc finger GRF-type containing 1 [Source:HGNC Symbol;Acc:HGNC:25654]	-0.62817
ENSG00000163945	UVSSA	UV stimulated scaffold protein A [Source:HGNC Symbol;Acc:HGNC:29304]	-0.628114
ENSG00000157306	RP11-66N24.4		-0.627816
ENSG00000186716	BCR	BCR, RhoGEF and GTPase activating protein [Source:HGNC Symbol;Acc:HGNC:1014]	-0.627737
ENSG00000155827	RNF20	ring finger protein 20 [Source:HGNC Symbol;Acc:HGNC:10062]	-0.626848
ENSG00000025770	NCAPH2	non-SMC condensin II complex subunit H2 [Source:HGNC Symbol;Acc:HGNC:25071]	-0.6268
ENSG00000196428	TSC22D2	TSC22 domain family member 2 [Source:HGNC Symbol;Acc:HGNC:29095]	-0.626365
ENSG00000139668	WDFY2	WD repeat and FYVE domain containing 2 [Source:HGNC Symbol;Acc:HGNC:20482]	-0.62633
ENSG00000095713	CRTAC1	cartilage acidic protein 1 [Source:HGNC Symbol;Acc:HGNC:14882]	-0.6263
ENSG00000118260	CREB1	cAMP responsive element binding protein 1 [Source:HGNC Symbol;Acc:HGNC:2345]	-0.626279
ENSG00000249428	RP11-503N18.3		-0.625837
ENSG00000074964	ARHGEF10L	Rho guanine nucleotide exchange factor 10 like [Source:HGNC Symbol;Acc:HGNC:25540]	-0.62561
ENSG00000182923	CEP63	centrosomal protein 63 [Source:HGNC Symbol;Acc:HGNC:25815]	-0.625473
ENSG00000127720	METTL25	methyltransferase like 25 [Source:HGNC Symbol;Acc:HGNC:26228]	-0.625281
ENSG00000180902	D2HGDH	D-2-hydroxyglutarate dehydrogenase [Source:HGNC Symbol;Acc:HGNC:28358]	-0.62492
ENSG00000160299	PCNT	pericentrin [Source:HGNC Symbol;Acc:HGNC:16068]	-0.624854
ENSG00000117523	PRRC2C	proline rich coiled-coil 2C [Source:HGNC Symbol;Acc:HGNC:24903]	-0.624785
ENSG00000169255	B3GALNT1	beta-1,3-N-acetylgalactosaminyltransferase 1 (globoside blood group) [Source:HGNC Symbol;Acc:HGNC:918]	-0.624709
ENSG00000145741	BTF3	basic transcription factor 3 [Source:HGNC Symbol;Acc:HGNC:1125]	-0.624481
ENSG00000087303	NID2	nidogen 2 [Source:HGNC Symbol;Acc:HGNC:13389]	-0.62414
ENSG00000150510	FAM124A	family with sequence similarity 124 member A [Source:HGNC Symbol;Acc:HGNC:26413]	-0.623816
ENSG00000198590	C3orf35	chromosome 3 open reading frame 35 [Source:HGNC Symbol;Acc:HGNC:24082]	-0.623714
ENSG00000168066	SF1	splicing factor 1 [Source:HGNC Symbol;Acc:HGNC:12950]	-0.622921
ENSG00000093167	LRRFIP2	LRR binding FLII interacting protein 2 [Source:HGNC Symbol;Acc:HGNC:6703]	-0.622486
ENSG00000142513	ACPT	acid phosphatase, testicular [Source:HGNC Symbol;Acc:HGNC:14376]	-0.622452
ENSG00000262484	CTC-360G5.1	coiled-coil glutamate rich protein 2 [Source:HGNC Symbol;Acc:HGNC:44662]	-0.622106
ENSG00000159685	CHCHD6	coiled-coil-helix-coiled-coil-helix domain containing 6 [Source:HGNC Symbol;Acc:HGNC:28184]	-0.622057
ENSG00000196878	LAMB3	laminin subunit beta 3 [Source:HGNC Symbol;Acc:HGNC:6490]	-0.621607
ENSG00000127241	MASP1	mannan binding lectin serine peptidase 1 [Source:HGNC Symbol;Acc:HGNC:6901]	-0.620449
ENSG00000149716	ORAOV1	oral cancer overexpressed 1 [Source:HGNC Symbol;Acc:HGNC:17589]	-0.619971
ENSG00000100558	PLEK2	pleckstrin 2 [Source:HGNC Symbol;Acc:HGNC:19238]	-0.619157
ENSG00000249673	NOP14-AS1	NOP14 antisense RNA 1 [Source:HGNC Symbol;Acc:HGNC:20205]	-0.618905
ENSG00000074054	CLASP1	cytoplasmic linker associated protein 1 [Source:HGNC Symbol;Acc:HGNC:17088]	-0.618578
ENSG00000077684	PHF17	jade family PHD finger 1 [Source:HGNC Symbol;Acc:HGNC:30027]	-0.616861
ENSG00000133858	ZFC3H1	zinc finger C3H1-type containing [Source:HGNC Symbol;Acc:HGNC:28328]	-0.6166
ENSG00000013441	CLK1	CDC like kinase 1 [Source:HGNC Symbol;Acc:HGNC:2068]	-0.615621
ENSG00000138668	HNRNPD	heterogeneous nuclear ribonucleoprotein D [Source:HGNC Symbol;Acc:HGNC:5036]	-0.615374
ENSG00000109079	TNFAIP1	TNF alpha induced protein 1 [Source:HGNC Symbol;Acc:HGNC:11894]	-0.615371
ENSG00000198925	ATG9A	autophagy related 9A [Source:HGNC Symbol;Acc:HGNC:22408]	-0.615352
ENSG00000141994	DUS3L	dihydrouridine synthase 3 like [Source:HGNC Symbol;Acc:HGNC:26920]	-0.615277
ENSG00000116698	SMG7	SMG7, nonsense mediated mRNA decay factor [Source:HGNC Symbol;Acc:HGNC:16792]	-0.615158
ENSG00000072803	FBXW11	F-box and WD repeat domain containing 11 [Source:HGNC Symbol;Acc:HGNC:13607]	-0.614983
ENSG00000177463	NR2C2	nuclear receptor subfamily 2 group C member 2 [Source:HGNC Symbol;Acc:HGNC:7972]	-0.614811
ENSG00000161202	DVL3	dishevelled segment polarity protein 3 [Source:HGNC Symbol;Acc:HGNC:3087]	-0.614557
ENSG00000198873	GRK5	G protein-coupled receptor kinase 5 [Source:HGNC Symbol;Acc:HGNC:4544]	-0.614305
ENSG00000080345	RIF1	replication timing regulatory factor 1 [Source:HGNC Symbol;Acc:HGNC:23207]	-0.613857
ENSG00000149654	CDH22	cadherin 22 [Source:HGNC Symbol;Acc:HGNC:13251]	-0.613509
ENSG00000148826	NKX6-2	NK6 homeobox 2 [Source:HGNC Symbol;Acc:HGNC:19321]	-0.613076
ENSG00000162613	FUBP1	far upstream element binding protein 1 [Source:HGNC Symbol;Acc:HGNC:4004]	-0.612933
ENSG00000151892	GFRA1	GDNF family receptor alpha 1 [Source:HGNC Symbol;Acc:HGNC:4243]	-0.612771
ENSG00000047578	KIAA0556	KIAA0556 [Source:HGNC Symbol;Acc:HGNC:29068]	-0.611603
ENSG00000077044	DGKD	diacylglycerol kinase delta [Source:HGNC Symbol;Acc:HGNC:2851]	-0.611303
ENSG00000187097	ENTPD5	ectonucleoside triphosphate diphosphohydrolase 5 [Source:HGNC Symbol;Acc:HGNC:3367]	-0.610931
ENSG00000225697	SLC26A6	solute carrier family 26 member 6 [Source:HGNC Symbol;Acc:HGNC:14472]	-0.610043
ENSG00000178996	SNX18	sorting nexin 18 [Source:HGNC Symbol;Acc:HGNC:19245]	-0.609852
ENSG00000154127	UBASH3B	ubiquitin associated and SH3 domain containing B [Source:HGNC Symbol;Acc:HGNC:29884]	-0.609835
ENSG00000100379	KCTD17	potassium channel tetramerization domain containing 17 [Source:HGNC Symbol;Acc:HGNC:25705]	-0.609678
ENSG00000070047	PHRF1	PHD and ring finger domains 1 [Source:HGNC Symbol;Acc:HGNC:24351]	-0.609457
ENSG00000169288	MRPL1	mitochondrial ribosomal protein L1 [Source:HGNC Symbol;Acc:HGNC:14275]	-0.609429
ENSG00000073578	SDHA	succinate dehydrogenase complex flavoprotein subunit A [Source:HGNC Symbol;Acc:HGNC:10680]	-0.609263
ENSG00000111727	HCFC2	host cell factor C2 [Source:HGNC Symbol;Acc:HGNC:24972]	-0.609251
ENSG00000206573	SETD5-AS1	THUMPD3 antisense RNA 1 [Source:HGNC Symbol;Acc:HGNC:44478]	-0.608631
ENSG00000122786	CALD1	caldesmon 1 [Source:HGNC Symbol;Acc:HGNC:1441]	-0.608397
ENSG00000115255	REEP6	receptor accessory protein 6 [Source:HGNC Symbol;Acc:HGNC:30078]	-0.608008
ENSG00000172375	C2CD2L	C2CD2 like [Source:HGNC Symbol;Acc:HGNC:29000]	-0.607728
ENSG00000117519	CNN3	calponin 3 [Source:HGNC Symbol;Acc:HGNC:2157]	-0.6076
ENSG00000100968	NFATC4	nuclear factor of activated T-cells 4 [Source:HGNC Symbol;Acc:HGNC:7778]	-0.607469
ENSG00000257923	CUX1	cut like homeobox 1 [Source:HGNC Symbol;Acc:HGNC:2557]	-0.60715
ENSG00000168214	RBPJ	recombination signal binding protein for immunoglobulin kappa J region [Source:HGNC Symbol;Acc:HGNC:5724]	-0.606896
ENSG00000140262	TCF12	transcription factor 12 [Source:HGNC Symbol;Acc:HGNC:11623]	-0.606222
ENSG00000103042	SLC38A7	solute carrier family 38 member 7 [Source:HGNC Symbol;Acc:HGNC:25582]	-0.605045
ENSG00000171161	ZNF672	zinc finger protein 672 [Source:HGNC Symbol;Acc:HGNC:26179]	-0.604491
ENSG00000168356	SCN11A	sodium voltage-gated channel alpha subunit 11 [Source:HGNC Symbol;Acc:HGNC:10583]	-0.604046
ENSG00000105376	ICAM5	intercellular adhesion molecule 5 [Source:HGNC Symbol;Acc:HGNC:5348]	-0.603717
ENSG00000167701	GPT	glutamic--pyruvic transaminase [Source:HGNC Symbol;Acc:HGNC:4552]	-0.603715
ENSG00000198585	NUDT16	nudix hydrolase 16 [Source:HGNC Symbol;Acc:HGNC:26442]	-0.60277
ENSG00000072786	STK10	serine/threonine kinase 10 [Source:HGNC Symbol;Acc:HGNC:11388]	-0.602191
ENSG00000166477	LEO1	LEO1 homolog, Paf1/RNA polymerase II complex component [Source:HGNC Symbol;Acc:HGNC:30401]	-0.602081
ENSG00000137221	TJAP1	tight junction associated protein 1 [Source:HGNC Symbol;Acc:HGNC:17949]	-0.601857
ENSG00000080644	CHRNA3	cholinergic receptor nicotinic alpha 3 subunit [Source:HGNC Symbol;Acc:HGNC:1957]	-0.60127
ENSG00000125827	TMX4	thioredoxin related transmembrane protein 4 [Source:HGNC Symbol;Acc:HGNC:25237]	-0.600432
ENSG00000104142	VPS18	VPS18, CORVET/HOPS core subunit [Source:HGNC Symbol;Acc:HGNC:15972]	-0.600308
ENSG00000157933	SKI	SKI proto-oncogene [Source:HGNC Symbol;Acc:HGNC:10896]	-0.600197
UP-REGULATED
GeneID	GeneName	Description	fc
ENSG00000102763	VWA8	von Willebrand factor A domain containing 8 [Source:HGNC Symbol;Acc:HGNC:29071]	5.16371
ENSG00000142549	IGLON5	IgLON family member 5 [Source:HGNC Symbol;Acc:HGNC:34550]	4.5876
ENSG00000108788	MLX	MLX, MAX dimerization protein [Source:HGNC Symbol;Acc:HGNC:11645]	4.37444
ENSG00000138757	G3BP2	G3BP stress granule assembly factor 2 [Source:HGNC Symbol;Acc:HGNC:30291]	3.66493
ENSG00000037280	FLT4	fms related tyrosine kinase 4 [Source:HGNC Symbol;Acc:HGNC:3767]	3.41017
ENSG00000205838	TTC23L	tetratricopeptide repeat domain 23 like [Source:HGNC Symbol;Acc:HGNC:26355]	3.12756
ENSG00000233382	NKAPP1	NFKB activating protein pseudogene 1 [Source:HGNC Symbol;Acc:HGNC:26706]	2.88259
ENSG00000078114	NEBL	nebulette [Source:HGNC Symbol;Acc:HGNC:16932]	2.81516
ENSG00000162604	TM2D1	TM2 domain containing 1 [Source:HGNC Symbol;Acc:HGNC:24142]	2.81516
ENSG00000204071	TCEAL6	transcription elongation factor A like 6 [Source:HGNC Symbol;Acc:HGNC:24553]	2.77346
ENSG00000126777	KTN1	kinectin 1 [Source:HGNC Symbol;Acc:HGNC:6467]	2.6214
ENSG00000080845	DLGAP4	DLG associated protein 4 [Source:HGNC Symbol;Acc:HGNC:24476]	2.54845
ENSG00000154269	ENPP3	ectonucleotide pyrophosphatase/phosphodiesterase 3 [Source:HGNC Symbol;Acc:HGNC:3358]	2.46371
ENSG00000158062	UBXN11	UBX domain protein 11 [Source:HGNC Symbol;Acc:HGNC:30600]	2.45492
ENSG00000268297	CLEC4GP1	C-type lectin domain family 4 member G pseudogene 1 [Source:HGNC Symbol;Acc:HGNC:33502]	2.43699
ENSG00000140044	JDP2	Jun dimerization protein 2 [Source:HGNC Symbol;Acc:HGNC:17546]	2.34587
ENSG00000177453	NIM1	NIM1 serine/threonine protein kinase [Source:HGNC Symbol;Acc:HGNC:28646]	2.28512
ENSG00000215474	SKOR2	SKI family transcriptional corepressor 2 [Source:HGNC Symbol;Acc:HGNC:32695]	2.23389
ENSG00000162594	IL23R	interleukin 23 receptor [Source:HGNC Symbol;Acc:HGNC:19100]	2.21376
ENSG00000230055	CISD3		2.20248
ENSG00000197140	ADAM32	ADAM metallopeptidase domain 32 [Source:HGNC Symbol;Acc:HGNC:15479]	2.19803
ENSG00000198797	FAM5B	BMP/retinoic acid inducible neural specific 2 [Source:HGNC Symbol;Acc:HGNC:13746]	2.1758
ENSG00000105963	ADAP1	ArfGAP with dual PH domains 1 [Source:HGNC Symbol;Acc:HGNC:16486]	2.16325
ENSG00000144550	CPNE9	copine family member 9 [Source:HGNC Symbol;Acc:HGNC:24336]	2.13019
ENSG00000122694	GLIPR2	GLI pathogenesis related 2 [Source:HGNC Symbol;Acc:HGNC:18007]	2.12295
ENSG00000135845	PIGC	phosphatidylinositol glycan anchor biosynthesis class C [Source:HGNC Symbol;Acc:HGNC:8960]	2.09684
ENSG00000104327	CALB1	calbindin 1 [Source:HGNC Symbol;Acc:HGNC:1434]	2.07094
ENSG00000161692	DBF4B	DBF4 zinc finger B [Source:HGNC Symbol;Acc:HGNC:17883]	2.06629
ENSG00000198794	SCAMP5	secretory carrier membrane protein 5 [Source:HGNC Symbol;Acc:HGNC:30386]	2.05389
ENSG00000160305	DIP2A	disco interacting protein 2 homolog A [Source:HGNC Symbol;Acc:HGNC:17217]	2.00206
ENSG00000039523	FAM65A	family with sequence similarity 65 member A [Source:HGNC Symbol;Acc:HGNC:25836]	1.99954
ENSG00000196433	ASMT	acetylserotonin O-methyltransferase [Source:HGNC Symbol;Acc:HGNC:750]	1.98718
ENSG00000115085	ZAP70	zeta chain of T cell receptor associated protein kinase 70 [Source:HGNC Symbol;Acc:HGNC:12858]	1.98423
ENSG00000105419	MEIS3	Meis homeobox 3 [Source:HGNC Symbol;Acc:HGNC:29537]	1.95996
ENSG00000050820	BCAR1	BCAR1, Cas family scaffolding protein [Source:HGNC Symbol;Acc:HGNC:971]	1.95264
ENSG00000154646	TMPRSS15	transmembrane protease, serine 15 [Source:HGNC Symbol;Acc:HGNC:9490]	1.90446
ENSG00000055950	MRPL43	mitochondrial ribosomal protein L43 [Source:HGNC Symbol;Acc:HGNC:14517]	1.87107
ENSG00000106541	AGR2	anterior gradient 2, protein disulphide isomerase family member [Source:HGNC Symbol;Acc:HGNC:328]	1.86917
ENSG00000109956	B3GAT1	beta-1,3-glucuronyltransferase 1 [Source:HGNC Symbol;Acc:HGNC:921]	1.83125
ENSG00000047365	ARAP2	ArfGAP with RhoGAP domain, ankyrin repeat and PH domain 2 [Source:HGNC Symbol;Acc:HGNC:16924]	1.81977
ENSG00000110801	PSMD9	proteasome 26S subunit, non-ATPase 9 [Source:HGNC Symbol;Acc:HGNC:9567]	1.81741
ENSG00000128573	FOXP2	forkhead box P2 [Source:HGNC Symbol;Acc:HGNC:13875]	1.81208
ENSG00000166971	AKTIP	AKT interacting protein [Source:HGNC Symbol;Acc:HGNC:16710]	1.80756
ENSG00000198793	MTOR	mechanistic target of rapamycin [Source:HGNC Symbol;Acc:HGNC:3942]	1.78787
ENSG00000150672	DLG2	discs large MAGUK scaffold protein 2 [Source:HGNC Symbol;Acc:HGNC:2901]	1.78729
ENSG00000196453	ZNF777	zinc finger protein 777 [Source:HGNC Symbol;Acc:HGNC:22213]	1.77362
ENSG00000231764	DLX6-AS1	DLX6 antisense RNA 1 [Source:HGNC Symbol;Acc:HGNC:37151]	1.77102
ENSG00000138336	TET1	tet methylcytosine dioxygenase 1 [Source:HGNC Symbol;Acc:HGNC:29484]	1.77046
ENSG00000153037	SRP19	signal recognition particle 19 [Source:HGNC Symbol;Acc:HGNC:11300]	1.7619
ENSG00000189108	IL1RAPL2	interleukin 1 receptor accessory protein like 2 [Source:HGNC Symbol;Acc:HGNC:5997]	1.76154
ENSG00000164114	MAP9	microtubule associated protein 9 [Source:HGNC Symbol;Acc:HGNC:26118]	1.73825
ENSG00000185565	LSAMP	limbic system-associated membrane protein [Source:HGNC Symbol;Acc:HGNC:6705]	1.73321
ENSG00000124749	COL21A1	collagen type XXI alpha 1 chain [Source:HGNC Symbol;Acc:HGNC:17025]	1.73164
ENSG00000084764	MAPRE3	microtubule associated protein RP/EB family member 3 [Source:HGNC Symbol;Acc:HGNC:6892]	1.72083
ENSG00000172247	C1QTNF4	C1q and tumor necrosis factor related protein 4 [Source:HGNC Symbol;Acc:HGNC:14346]	1.71904
ENSG00000236384	LINC00479	long intergenic non-protein coding RNA 479 [Source:HGNC Symbol;Acc:HGNC:19727]	1.7179
ENSG00000100344	PNPLA3	patatin like phospholipase domain containing 3 [Source:HGNC Symbol;Acc:HGNC:18590]	1.71788
ENSG00000198643	FAM3D	family with sequence similarity 3 member D [Source:HGNC Symbol;Acc:HGNC:18665]	1.7112
ENSG00000110975	SYT10	synaptotagmin 10 [Source:HGNC Symbol;Acc:HGNC:19266]	1.69965
ENSG00000146233	CYP39A1	cytochrome P450 family 39 subfamily A member 1 [Source:HGNC Symbol;Acc:HGNC:17449]	1.68766
ENSG00000214891	TRIM64C	tripartite motif containing 64C [Source:HGNC Symbol;Acc:HGNC:37148]	1.68039
ENSG00000114923	SLC4A3	solute carrier family 4 member 3 [Source:HGNC Symbol;Acc:HGNC:11029]	1.67417
ENSG00000164113	ADAD1	adenosine deaminase domain containing 1 [Source:HGNC Symbol;Acc:HGNC:30713]	1.66994
ENSG00000169220	RGS14	regulator of G-protein signaling 14 [Source:HGNC Symbol;Acc:HGNC:9996]	1.6538
ENSG00000069702	TGFBR3	transforming growth factor beta receptor 3 [Source:HGNC Symbol;Acc:HGNC:11774]	1.64294
ENSG00000231605	RP11-277B15.2	long intergenic non-protein coding RNA 1363 [Source:HGNC Symbol;Acc:HGNC:50598]	1.63616
ENSG00000258785	CTD-2643K12.2	long intergenic non-protein coding RNA 1580 [Source:HGNC Symbol;Acc:HGNC:51414]	1.63609
ENSG00000149735	GPHA2	glycoprotein hormone alpha 2 [Source:HGNC Symbol;Acc:HGNC:18054]	1.63596
ENSG00000187954	CYHR1	cysteine and histidine rich 1 [Source:HGNC Symbol;Acc:HGNC:17806]	1.63449
ENSG00000137274	BPHL	biphenyl hydrolase like [Source:HGNC Symbol;Acc:HGNC:1094]	1.63257
ENSG00000180423	HARBI1	harbinger transposase derived 1 [Source:HGNC Symbol;Acc:HGNC:26522]	1.63242
ENSG00000101282	RSPO4	R-spondin 4 [Source:HGNC Symbol;Acc:HGNC:16175]	1.62967
ENSG00000152942	RAD17	RAD17 checkpoint clamp loader component [Source:HGNC Symbol;Acc:HGNC:9807]	1.62721
ENSG00000101210	EEF1A2	eukaryotic translation elongation factor 1 alpha 2 [Source:HGNC Symbol;Acc:HGNC:3192]	1.62715
ENSG00000189136	UBE2Q2P1	ubiquitin conjugating enzyme E2 Q2 pseudogene 1 [Source:HGNC Symbol;Acc:HGNC:37439]	1.62038
ENSG00000198807	PAX9	paired box 9 [Source:HGNC Symbol;Acc:HGNC:8623]	1.61073
ENSG00000059122	FLYWCH1	FLYWCH-type zinc finger 1 [Source:HGNC Symbol;Acc:HGNC:25404]	1.60849
ENSG00000004779	NDUFAB1	NADH:ubiquinone oxidoreductase subunit AB1 [Source:HGNC Symbol;Acc:HGNC:7694]	1.60608
ENSG00000146670	CDCA5	cell division cycle associated 5 [Source:HGNC Symbol;Acc:HGNC:14626]	1.59998
ENSG00000125815	CST8	cystatin 8 [Source:HGNC Symbol;Acc:HGNC:2480]	1.58802
ENSG00000237517	DGCR5	DiGeorge syndrome critical region gene 5 (non-protein coding) [Source:HGNC Symbol;Acc:HGNC:16757]	1.587
ENSG00000149929	HIRIP3	HIRA interacting protein 3 [Source:HGNC Symbol;Acc:HGNC:4917]	1.58362
ENSG00000128699	ORMDL1	ORMDL sphingolipid biosynthesis regulator 1 [Source:HGNC Symbol;Acc:HGNC:16036]	1.57742
ENSG00000127125	PPCS	phosphopantothenoylcysteine synthetase [Source:HGNC Symbol;Acc:HGNC:25686]	1.56492
ENSG00000135083	CCNJL	cyclin J like [Source:HGNC Symbol;Acc:HGNC:25876]	1.559
ENSG00000196132	MYT1	myelin transcription factor 1 [Source:HGNC Symbol;Acc:HGNC:7622]	1.54599
ENSG00000158301	GPRASP2	G protein-coupled receptor associated sorting protein 2 [Source:HGNC Symbol;Acc:HGNC:25169]	1.5393
ENSG00000117682	DHDDS	dehydrodolichyl diphosphate synthase subunit [Source:HGNC Symbol;Acc:HGNC:20603]	1.53855
ENSG00000245598	DACT3-AS1	DACT3 antisense RNA 1 [Source:HGNC Symbol;Acc:HGNC:44120]	1.52641
ENSG00000089101	C20orf26	cilia and flagella associated protein 61 [Source:HGNC Symbol;Acc:HGNC:15872]	1.52285
ENSG00000189238	RP11-173C20.1	long intergenic non-protein coding RNA 943 [Source:HGNC Symbol;Acc:HGNC:48639]	1.52059
ENSG00000122299	ZC3H7A	zinc finger CCCH-type containing 7A [Source:HGNC Symbol;Acc:HGNC:30959]	1.51159
ENSG00000108556	CHRNE	cholinergic receptor nicotinic epsilon subunit [Source:HGNC Symbol;Acc:HGNC:1966]	1.51117
ENSG00000009950	MLXIPL	MLX interacting protein like [Source:HGNC Symbol;Acc:HGNC:12744]	1.50609
ENSG00000144579	CTDSP1	CTD small phosphatase 1 [Source:HGNC Symbol;Acc:HGNC:21614]	1.4964
ENSG00000131966	ACTR10	actin-related protein 10 homolog [Source:HGNC Symbol;Acc:HGNC:17372]	1.4949
ENSG00000019549	SNAI2	snail family transcriptional repressor 2 [Source:HGNC Symbol;Acc:HGNC:11094]	1.49295
ENSG00000168495	POLR3D	RNA polymerase III subunit D [Source:HGNC Symbol;Acc:HGNC:1080]	1.48765
ENSG00000111344	RASAL1	RAS protein activator like 1 [Source:HGNC Symbol;Acc:HGNC:9873]	1.47908
ENSG00000118194	TNNT2	troponin T2, cardiac type [Source:HGNC Symbol;Acc:HGNC:11949]	1.47699
ENSG00000183668	PSG9	pregnancy specific beta-1-glycoprotein 9 [Source:HGNC Symbol;Acc:HGNC:9526]	1.476
ENSG00000162585	C1orf86	Fanconi anemia core complex associated protein 20 [Source:HGNC Symbol;Acc:HGNC:26428]	1.46204
ENSG00000253871	RP11-756K15.2		1.45969
ENSG00000231213	PLSCR5	phospholipid scramblase family member 5 [Source:HGNC Symbol;Acc:HGNC:19952]	1.4593
ENSG00000120756	PLS1	plastin 1 [Source:HGNC Symbol;Acc:HGNC:9090]	1.45271
ENSG00000231031	AC008271.1		1.45123
ENSG00000176406	RIMS2	regulating synaptic membrane exocytosis 2 [Source:HGNC Symbol;Acc:HGNC:17283]	1.44477
ENSG00000158315	RHBDL2	rhomboid like 2 [Source:HGNC Symbol;Acc:HGNC:16083]	1.44389
ENSG00000158816	VWA5B1	von Willebrand factor A domain containing 5B1 [Source:HGNC Symbol;Acc:HGNC:26538]	1.43934
ENSG00000125798	FOXA2	forkhead box A2 [Source:HGNC Symbol;Acc:HGNC:5022]	1.43384
ENSG00000178773	CPNE7	copine 7 [Source:HGNC Symbol;Acc:HGNC:2320]	1.42574
ENSG00000106331	PAX4	paired box 4 [Source:HGNC Symbol;Acc:HGNC:8618]	1.42441
ENSG00000171603	CLSTN1	calsyntenin 1 [Source:HGNC Symbol;Acc:HGNC:17447]	1.41802
ENSG00000166595	FAM96B	family with sequence similarity 96 member B [Source:HGNC Symbol;Acc:HGNC:24261]	1.41617
ENSG00000107104	KANK1	KN motif and ankyrin repeat domains 1 [Source:HGNC Symbol;Acc:HGNC:19309]	1.4151
ENSG00000188153	COL4A5	collagen type IV alpha 5 chain [Source:HGNC Symbol;Acc:HGNC:2207]	1.41481
ENSG00000135931	ARMC9	armadillo repeat containing 9 [Source:HGNC Symbol;Acc:HGNC:20730]	1.40878
ENSG00000007306	CEACAM7	carcinoembryonic antigen related cell adhesion molecule 7 [Source:HGNC Symbol;Acc:HGNC:1819]	1.40776
ENSG00000158286	RNF207	ring finger protein 207 [Source:HGNC Symbol;Acc:HGNC:32947]	1.40758
ENSG00000188130	MAPK12	mitogen-activated protein kinase 12 [Source:HGNC Symbol;Acc:HGNC:6874]	1.4073
ENSG00000182378	PLCXD1	phosphatidylinositol specific phospholipase C X domain containing 1 [Source:HGNC Symbol;Acc:HGNC:23148]	1.40679
ENSG00000236404	RP11-125B21.2	VLDLR antisense RNA 1 [Source:HGNC Symbol;Acc:HGNC:49621]	1.40099
ENSG00000117983	MUC5B	mucin 5B, oligomeric mucus/gel-forming [Source:HGNC Symbol;Acc:HGNC:7516]	1.40012
ENSG00000078804	TP53INP2	tumor protein p53 inducible nuclear protein 2 [Source:HGNC Symbol;Acc:HGNC:16104]	1.39969
ENSG00000163618	CADPS	calcium dependent secretion activator [Source:HGNC Symbol;Acc:HGNC:1426]	1.39917
ENSG00000140009	ESR2	estrogen receptor 2 [Source:HGNC Symbol;Acc:HGNC:3468]	1.39715
ENSG00000165182	CXorf58	chromosome X open reading frame 58 [Source:HGNC Symbol;Acc:HGNC:26356]	1.3954
ENSG00000172575	RASGRP1	RAS guanyl releasing protein 1 [Source:HGNC Symbol;Acc:HGNC:9878]	1.39281
ENSG00000067606	PRKCZ	protein kinase C zeta [Source:HGNC Symbol;Acc:HGNC:9412]	1.3925
ENSG00000106069	CHN2	chimerin 2 [Source:HGNC Symbol;Acc:HGNC:1944]	1.38545
ENSG00000165949	IFI27	interferon alpha inducible protein 27 [Source:HGNC Symbol;Acc:HGNC:5397]	1.38469
ENSG00000163382	APOA1BP	NAD(P)HX epimerase [Source:HGNC Symbol;Acc:HGNC:18453]	1.37022
ENSG00000140297	GCNT3	glucosaminyl (N-acetyl) transferase 3, mucin type [Source:HGNC Symbol;Acc:HGNC:4205]	1.36979
ENSG00000140264	SERF2	small EDRK-rich factor 2 [Source:HGNC Symbol;Acc:HGNC:10757]	1.36009
ENSG00000152292	SH2D6	SH2 domain containing 6 [Source:HGNC Symbol;Acc:HGNC:30439]	1.35948
ENSG00000129493	HEATR5A	HEAT repeat containing 5A [Source:HGNC Symbol;Acc:HGNC:20276]	1.35814
ENSG00000203799	CCDC162P	coiled-coil domain containing 162, pseudogene [Source:HGNC Symbol;Acc:HGNC:21565]	1.35678
ENSG00000188517	COL25A1	collagen type XXV alpha 1 chain [Source:HGNC Symbol;Acc:HGNC:18603]	1.35508
ENSG00000095932	C19orf77	small integral membrane protein 24 [Source:HGNC Symbol;Acc:HGNC:37244]	1.35416
ENSG00000172059	KLF11	Kruppel like factor 11 [Source:HGNC Symbol;Acc:HGNC:11811]	1.35177
ENSG00000152583	SPARCL1	SPARC like 1 [Source:HGNC Symbol;Acc:HGNC:11220]	1.34935
ENSG00000172995	ARPP21	cAMP regulated phosphoprotein 21 [Source:HGNC Symbol;Acc:HGNC:16968]	1.34509
ENSG00000085465	OVGP1	oviductal glycoprotein 1 [Source:HGNC Symbol;Acc:HGNC:8524]	1.34342
ENSG00000237647	ERICH1-AS1		1.33893
ENSG00000135702	CHST5	carbohydrate sulfotransferase 5 [Source:HGNC Symbol;Acc:HGNC:1973]	1.3387
ENSG00000107165	TYRP1	tyrosinase related protein 1 [Source:HGNC Symbol;Acc:HGNC:12450]	1.33827
ENSG00000205078	SYCE1L	synaptonemal complex central element protein 1 like [Source:HGNC Symbol;Acc:HGNC:37236]	1.33779
ENSG00000107185	RGP1	RGP1 homolog, RAB6A GEF complex partner 1 [Source:HGNC Symbol;Acc:HGNC:21965]	1.33668
ENSG00000257259	RP11-767I20.1		1.33472
ENSG00000171747	LGALS4	galectin 4 [Source:HGNC Symbol;Acc:HGNC:6565]	1.33348
ENSG00000128245	YWHAH	tyrosine 3-monooxygenase/tryptophan 5-monooxygenase activation protein eta [Source:HGNC Symbol;Acc:HGNC:12853]	1.33303
ENSG00000173157	ADAMTS20	ADAM metallopeptidase with thrombospondin type 1 motif 20 [Source:HGNC Symbol;Acc:HGNC:17178]	1.3316
ENSG00000108813	DLX4	distal-less homeobox 4 [Source:HGNC Symbol;Acc:HGNC:2917]	1.32872
ENSG00000100138	NHP2L1	SNU13 homolog, small nuclear ribonucleoprotein (U4/U6.U5) [Source:HGNC Symbol;Acc:HGNC:7819]	1.32815
ENSG00000256269	HMBS	hydroxymethylbilane synthase [Source:HGNC Symbol;Acc:HGNC:4982]	1.32754
ENSG00000167614	TTYH1	tweety family member 1 [Source:HGNC Symbol;Acc:HGNC:13476]	1.3268
ENSG00000258819	RP11-7F17.3		1.32309
ENSG00000110888	CAPRIN2	caprin family member 2 [Source:HGNC Symbol;Acc:HGNC:21259]	1.3187
ENSG00000072778	ACADVL	acyl-CoA dehydrogenase, very long chain [Source:HGNC Symbol;Acc:HGNC:92]	1.31719
ENSG00000066248	NGEF	neuronal guanine nucleotide exchange factor [Source:HGNC Symbol;Acc:HGNC:7807]	1.31577
ENSG00000169594	BNC1	basonuclin 1 [Source:HGNC Symbol;Acc:HGNC:1081]	1.31437
ENSG00000140522	RLBP1	retinaldehyde binding protein 1 [Source:HGNC Symbol;Acc:HGNC:10024]	1.30362
ENSG00000164076	CAMKV	CaM kinase like vesicle associated [Source:HGNC Symbol;Acc:HGNC:28788]	1.3011
ENSG00000171956	FOXB1	forkhead box B1 [Source:HGNC Symbol;Acc:HGNC:3799]	1.29976
ENSG00000259905	PWRN1	Prader-Willi region non-protein coding RNA 1 [Source:HGNC Symbol;Acc:HGNC:33235]	1.29957
ENSG00000175329	ISX	intestine specific homeobox [Source:HGNC Symbol;Acc:HGNC:28084]	1.2989
ENSG00000105357	MYH14	myosin heavy chain 14 [Source:HGNC Symbol;Acc:HGNC:23212]	1.29505
ENSG00000135750	KCNK1	potassium two pore domain channel subfamily K member 1 [Source:HGNC Symbol;Acc:HGNC:6272]	1.29462
ENSG00000111728	ST8SIA1	ST8 alpha-N-acetyl-neuraminide alpha-2,8-sialyltransferase 1 [Source:HGNC Symbol;Acc:HGNC:10869]	1.29321
ENSG00000185739	SRL	sarcalumenin [Source:HGNC Symbol;Acc:HGNC:11295]	1.28266
ENSG00000172771	EFCAB12	EF-hand calcium binding domain 12 [Source:HGNC Symbol;Acc:HGNC:28061]	1.2755
ENSG00000172428	MYEOV2	COP9 signalosome subunit 9 [Source:HGNC Symbol;Acc:HGNC:21314]	1.27471
ENSG00000224287	MSL3P1	male-specific lethal 3 homolog (Drosophila) pseudogene 1 [Source:HGNC Symbol;Acc:HGNC:17837]	1.27429
ENSG00000206120	EGFEM1P	EGF like and EMI domain containing 1, pseudogene [Source:HGNC Symbol;Acc:HGNC:25149]	1.27397
ENSG00000236859	AC018737.1	NIFK antisense RNA 1 [Source:HGNC Symbol;Acc:HGNC:27385]	1.2735
ENSG00000196872	KIAA1211L	KIAA1211 like [Source:HGNC Symbol;Acc:HGNC:33454]	1.2706
ENSG00000114812	VIPR1	vasoactive intestinal peptide receptor 1 [Source:HGNC Symbol;Acc:HGNC:12694]	1.2689
ENSG00000020426	MNAT1	MNAT1, CDK activating kinase assembly factor [Source:HGNC Symbol;Acc:HGNC:7181]	1.26645
ENSG00000183287	CCBE1	collagen and calcium binding EGF domains 1 [Source:HGNC Symbol;Acc:HGNC:29426]	1.26617
ENSG00000186417	GLDN	gliomedin [Source:HGNC Symbol;Acc:HGNC:29514]	1.2637
ENSG00000073921	PICALM	phosphatidylinositol binding clathrin assembly protein [Source:HGNC Symbol;Acc:HGNC:15514]	1.26351
ENSG00000136449	MYCBPAP	MYCBP associated protein [Source:HGNC Symbol;Acc:HGNC:19677]	1.26336
ENSG00000205444	RP4-529N6.1		1.26329
ENSG00000144406	UNC80	unc-80 homolog, NALCN activator [Source:HGNC Symbol;Acc:HGNC:26582]	1.26214
ENSG00000149557	FEZ1	fasciculation and elongation protein zeta 1 [Source:HGNC Symbol;Acc:HGNC:3659]	1.26088
ENSG00000080573	COL5A3	collagen type V alpha 3 chain [Source:HGNC Symbol;Acc:HGNC:14864]	1.25923
ENSG00000141736	ERBB2	erb-b2 receptor tyrosine kinase 2 [Source:HGNC Symbol;Acc:HGNC:3430]	1.25922
ENSG00000175170	FAM182B	family with sequence similarity 182 member B [Source:HGNC Symbol;Acc:HGNC:34503]	1.25808
ENSG00000116497	S100PBP	S100P binding protein [Source:HGNC Symbol;Acc:HGNC:25768]	1.25709
ENSG00000124783	SSR1	signal sequence receptor subunit 1 [Source:HGNC Symbol;Acc:HGNC:11323]	1.25613
ENSG00000179603	GRM8	glutamate metabotropic receptor 8 [Source:HGNC Symbol;Acc:HGNC:4600]	1.24997
ENSG00000141698	NT5C3L	5'-nucleotidase, cytosolic IIIB [Source:HGNC Symbol;Acc:HGNC:28300]	1.24976
ENSG00000205129	C4orf47	chromosome 4 open reading frame 47 [Source:HGNC Symbol;Acc:HGNC:34346]	1.24329
ENSG00000187775	DNAH17	dynein axonemal heavy chain 17 [Source:HGNC Symbol;Acc:HGNC:2946]	1.24132
ENSG00000096395	MLN	motilin [Source:HGNC Symbol;Acc:HGNC:7141]	1.24072
ENSG00000172530	BANP	BTG3 associated nuclear protein [Source:HGNC Symbol;Acc:HGNC:13450]	1.24025
ENSG00000167264	DUS2L	dihydrouridine synthase 2 [Source:HGNC Symbol;Acc:HGNC:26014]	1.23891
ENSG00000237461	RP11-554F20.1		1.23672
ENSG00000118094	TREH	trehalase [Source:HGNC Symbol;Acc:HGNC:12266]	1.23635
ENSG00000204688	OR2H1	olfactory receptor family 2 subfamily H member 1 [Source:HGNC Symbol;Acc:HGNC:8252]	1.23399
ENSG00000109685	WHSC1	Wolf-Hirschhorn syndrome candidate 1 [Source:HGNC Symbol;Acc:HGNC:12766]	1.23347
ENSG00000169189	NSMCE1	NSE1 homolog, SMC5-SMC6 complex component [Source:HGNC Symbol;Acc:HGNC:29897]	1.23336
ENSG00000111652	COPS7A	COP9 signalosome subunit 7A [Source:HGNC Symbol;Acc:HGNC:16758]	1.23039
ENSG00000234509	AP000253.1		1.22628
ENSG00000183117	CSMD1	CUB and Sushi multiple domains 1 [Source:HGNC Symbol;Acc:HGNC:14026]	1.22516
ENSG00000133961	NUMB	NUMB, endocytic adaptor protein [Source:HGNC Symbol;Acc:HGNC:8060]	1.22177
ENSG00000259218	RP11-429B14.2	long intergenic non-protein coding RNA 928 [Source:HGNC Symbol;Acc:HGNC:27535]	1.2168
ENSG00000010278	CD9	CD9 molecule [Source:HGNC Symbol;Acc:HGNC:1709]	1.21639
ENSG00000088305	DNMT3B	DNA methyltransferase 3 beta [Source:HGNC Symbol;Acc:HGNC:2979]	1.2156
ENSG00000105053	VRK3	vaccinia related kinase 3 [Source:HGNC Symbol;Acc:HGNC:18996]	1.21214
ENSG00000125846	ZNF133	zinc finger protein 133 [Source:HGNC Symbol;Acc:HGNC:12917]	1.21197
ENSG00000144481	TRPM8	transient receptor potential cation channel subfamily M member 8 [Source:HGNC Symbol;Acc:HGNC:17961]	1.20865
ENSG00000185761	ADAMTSL5	ADAMTS like 5 [Source:HGNC Symbol;Acc:HGNC:27912]	1.20842
ENSG00000122861	PLAU	plasminogen activator, urokinase [Source:HGNC Symbol;Acc:HGNC:9052]	1.20628
ENSG00000084734	GCKR	glucokinase regulator [Source:HGNC Symbol;Acc:HGNC:4196]	1.20489
ENSG00000170231	FABP6	fatty acid binding protein 6 [Source:HGNC Symbol;Acc:HGNC:3561]	1.20425
ENSG00000147316	MCPH1	microcephalin 1 [Source:HGNC Symbol;Acc:HGNC:6954]	1.20277
ENSG00000197037	ZNF498	zinc finger and SCAN domain containing 25 [Source:HGNC Symbol;Acc:HGNC:21961]	1.20265
ENSG00000174473	GALNTL6	polypeptide N-acetylgalactosaminyltransferase-like 6 [Source:HGNC Symbol;Acc:HGNC:33844]	1.20113
ENSG00000064270	ATP2C2	ATPase secretory pathway Ca2+ transporting 2 [Source:HGNC Symbol;Acc:HGNC:29103]	1.19704
ENSG00000109689	STIM2	stromal interaction molecule 2 [Source:HGNC Symbol;Acc:HGNC:19205]	1.19562
ENSG00000167210	LOXHD1	lipoxygenase homology domains 1 [Source:HGNC Symbol;Acc:HGNC:26521]	1.1902
ENSG00000101311	FERMT1	fermitin family member 1 [Source:HGNC Symbol;Acc:HGNC:15889]	1.18522
ENSG00000068078	FGFR3	fibroblast growth factor receptor 3 [Source:HGNC Symbol;Acc:HGNC:3690]	1.18436
ENSG00000196711	FAM150A	family with sequence similarity 150 member A [Source:HGNC Symbol;Acc:HGNC:33775]	1.18414
ENSG00000180861	C12orf36	long intergenic non-protein coding RNA 1559 [Source:HGNC Symbol;Acc:HGNC:26598]	1.18357
ENSG00000205763	RP9P	retinitis pigmentosa 9 pseudogene [Source:HGNC Symbol;Acc:HGNC:33969]	1.1785
ENSG00000066468	FGFR2	fibroblast growth factor receptor 2 [Source:HGNC Symbol;Acc:HGNC:3689]	1.17774
ENSG00000017373	SRCIN1		1.17509
ENSG00000180815	MAP3K15	mitogen-activated protein kinase kinase kinase 15 [Source:HGNC Symbol;Acc:HGNC:31689]	1.17278
ENSG00000184672	RALYL	RALY RNA binding protein-like [Source:HGNC Symbol;Acc:HGNC:27036]	1.17242
ENSG00000235513	RP4-756G23.5		1.17099
ENSG00000166535	A2ML1	alpha-2-macroglobulin like 1 [Source:HGNC Symbol;Acc:HGNC:23336]	1.1708
ENSG00000158560	DYNC1I1	dynein cytoplasmic 1 intermediate chain 1 [Source:HGNC Symbol;Acc:HGNC:2963]	1.17051
ENSG00000149451	ADAM33	ADAM metallopeptidase domain 33 [Source:HGNC Symbol;Acc:HGNC:15478]	1.16813
ENSG00000214941	ZSWIM7	zinc finger SWIM-type containing 7 [Source:HGNC Symbol;Acc:HGNC:26993]	1.16773
ENSG00000183066	WBP2NL	WBP2 N-terminal like [Source:HGNC Symbol;Acc:HGNC:28389]	1.16538
ENSG00000141527	CARD14	caspase recruitment domain family member 14 [Source:HGNC Symbol;Acc:HGNC:16446]	1.16396
ENSG00000166268	C12orf28	myelin regulatory factor-like [Source:HGNC Symbol;Acc:HGNC:26316]	1.16319
ENSG00000165702	GFI1B	growth factor independent 1B transcriptional repressor [Source:HGNC Symbol;Acc:HGNC:4238]	1.16008
ENSG00000084636	COL16A1	collagen type XVI alpha 1 chain [Source:HGNC Symbol;Acc:HGNC:2193]	1.15994
ENSG00000116039	ATP6V1B1	ATPase H+ transporting V1 subunit B1 [Source:HGNC Symbol;Acc:HGNC:853]	1.15993
ENSG00000111319	SCNN1A	sodium channel epithelial 1 alpha subunit [Source:HGNC Symbol;Acc:HGNC:10599]	1.15939
ENSG00000244968	LIFR-AS1	LIFR antisense RNA 1 [Source:HGNC Symbol;Acc:HGNC:43600]	1.15797
ENSG00000108272	DHRS11		1.15526
ENSG00000183773	AIFM3	apoptosis inducing factor, mitochondria associated 3 [Source:HGNC Symbol;Acc:HGNC:26398]	1.15511
ENSG00000224406	RP11-48F14.1		1.15508
ENSG00000188779	SKOR1	SKI family transcriptional corepressor 1 [Source:HGNC Symbol;Acc:HGNC:21326]	1.1545
ENSG00000140859	KIFC3	kinesin family member C3 [Source:HGNC Symbol;Acc:HGNC:6326]	1.15448
ENSG00000158856	EPB49	dematin actin binding protein [Source:HGNC Symbol;Acc:HGNC:3382]	1.15447
ENSG00000156711	MAPK13	mitogen-activated protein kinase 13 [Source:HGNC Symbol;Acc:HGNC:6875]	1.15314
ENSG00000130294	KIF1A	kinesin family member 1A [Source:HGNC Symbol;Acc:HGNC:888]	1.15232
ENSG00000057935	MTA3	metastasis associated 1 family member 3 [Source:HGNC Symbol;Acc:HGNC:23784]	1.15208
ENSG00000157856	CCDC164	dynein regulatory complex subunit 1 [Source:HGNC Symbol;Acc:HGNC:24245]	1.15151
ENSG00000165171	WBSCR27	Williams Beuren syndrome chromosome region 27 [Source:HGNC Symbol;Acc:HGNC:19068]	1.15146
ENSG00000138759	FRAS1	Fraser extracellular matrix complex subunit 1 [Source:HGNC Symbol;Acc:HGNC:19185]	1.15034
ENSG00000136444	RSAD1	radical S-adenosyl methionine domain containing 1 [Source:HGNC Symbol;Acc:HGNC:25634]	1.14928
ENSG00000267712	RP11-456O19.4	long intergenic non-protein coding RNA 1539 [Source:HGNC Symbol;Acc:HGNC:51307]	1.14907
ENSG00000204929	AC074391.1		1.14879
ENSG00000128655	PDE11A	phosphodiesterase 11A [Source:HGNC Symbol;Acc:HGNC:8773]	1.14845
ENSG00000110887	DAO	D-amino acid oxidase [Source:HGNC Symbol;Acc:HGNC:2671]	1.14824
ENSG00000163362	C1orf106	chromosome 1 open reading frame 106 [Source:HGNC Symbol;Acc:HGNC:25599]	1.14541
ENSG00000197430	OPALIN	oligodendrocytic myelin paranodal and inner loop protein [Source:HGNC Symbol;Acc:HGNC:20707]	1.14526
ENSG00000151338	MIPOL1	mirror-image polydactyly 1 [Source:HGNC Symbol;Acc:HGNC:21460]	1.14516
ENSG00000256069	A2MP1	alpha-2-macroglobulin pseudogene 1 [Source:HGNC Symbol;Acc:HGNC:8]	1.14183
[truncated: 1,892 more rows]
