# Supplementary material for: Alternative splicing discriminates molecular subtypes and has prognostic impact in diffuse large B-cell lymphoma
Source: Blood Cancer J. 2017 Aug 25;7(8):e596–. doi: 10.1038/bcj.2017.71 (PMC5596382; doi:10.1038/bcj.2017.71)
Supplement: Supplementary Table 4 [file bcj201771x5.xlsx]

## Sheet: Sheet1
DOWN-REGULATED
Ensembl Gene ID	Gene Name	Description	fc
ENSG00000170054	SERPINA9	serpin peptidase inhibitor, clade A (alpha-1 antiproteinase, antitrypsin), member 9 [Source:HGNC Symbol;Acc:HGNC:15995]	-4.43515
ENSG00000166736	HTR3A	5-hydroxytryptamine (serotonin) receptor 3A, ionotropic [Source:HGNC Symbol;Acc:HGNC:5297]	-3.24765
ENSG00000185697	MYBL1	v-myb avian myeloblastosis viral oncogene homolog-like 1 [Source:HGNC Symbol;Acc:HGNC:7547]	-3.13529
ENSG00000109339	MAPK10	mitogen-activated protein kinase 10 [Source:HGNC Symbol;Acc:HGNC:6872]	-3.0595
ENSG00000122035	RASL11A	RAS-like, family 11, member A [Source:HGNC Symbol;Acc:HGNC:23802]	-2.896
ENSG00000167774	NDUFA7	NDUFA7 protein [Source:UniProtKB/TrEMBL;Acc:Q6FG42]	-2.77961
ENSG00000150556	LYPD6B	LY6/PLAUR domain containing 6B [Source:HGNC Symbol;Acc:HGNC:27018]	-2.59342
ENSG00000155966	AFF2	AF4/FMR2 family, member 2 [Source:HGNC Symbol;Acc:HGNC:3776]	-2.47165
ENSG00000183160	TMEM119	transmembrane protein 119 [Source:HGNC Symbol;Acc:HGNC:27884]	-2.4311
ENSG00000182489	XKRX	XK, Kell blood group complex subunit-related, X-linked [Source:HGNC Symbol;Acc:HGNC:29845]	-2.35877
ENSG00000011465	DCN	decorin [Source:HGNC Symbol;Acc:HGNC:2705]	-2.33827
ENSG00000106688	SLC1A1	solute carrier family 1 (neuronal/epithelial high affinity glutamate transporter, system Xag), member 1 [Source:HGNC Symbol;Acc:HGNC:10939]	-2.31253
ENSG00000262209	PCDHGB3	protocadherin gamma subfamily B, 3 [Source:HGNC Symbol;Acc:HGNC:8710]	-2.27738
ENSG00000145687	SSBP2	single-stranded DNA binding protein 2 [Source:HGNC Symbol;Acc:HGNC:15831]	-2.22095
ENSG00000117322	CR2	complement component (3d/Epstein Barr virus) receptor 2 [Source:HGNC Symbol;Acc:HGNC:2336]	-2.17721
ENSG00000171476	HOPX	HOP homeobox [Source:HGNC Symbol;Acc:HGNC:24961]	-2.14593
ENSG00000133110	POSTN	periostin, osteoblast specific factor [Source:HGNC Symbol;Acc:HGNC:16953]	-2.1149
ENSG00000117090	SLAMF1	signaling lymphocytic activation molecule family member 1 [Source:HGNC Symbol;Acc:HGNC:10903]	-2.11226
ENSG00000189233	NUGGC	nuclear GTPase, germinal center associated [Source:HGNC Symbol;Acc:HGNC:33550]	-2.10604
ENSG00000226397	C12orf77	chromosome 12 open reading frame 77 [Source:HGNC Symbol;Acc:HGNC:27282]	-2.04917
ENSG00000254221	PCDHGB1	protocadherin gamma subfamily B, 1 [Source:HGNC Symbol;Acc:HGNC:8708]	-2.04494
ENSG00000196372	ASB13	ankyrin repeat and SOCS box containing 13 [Source:HGNC Symbol;Acc:HGNC:19765]	-2.02599
ENSG00000128218	VPREB3	pre-B lymphocyte 3 [Source:HGNC Symbol;Acc:HGNC:12710]	-2.02196
ENSG00000240184	PCDHGC3	protocadherin gamma subfamily C, 3 [Source:HGNC Symbol;Acc:HGNC:8716]	-1.99789
ENSG00000253767	PCDHGA8	protocadherin gamma subfamily A, 8 [Source:HGNC Symbol;Acc:HGNC:8706]	-1.99789
ENSG00000161929	SCIMP	SLP adaptor and CSK interacting membrane protein [Source:HGNC Symbol;Acc:HGNC:33504]	-1.97769
ENSG00000172061	LRRC15	leucine rich repeat containing 15 [Source:HGNC Symbol;Acc:HGNC:20818]	-1.96944
ENSG00000137673	MMP7	matrix metallopeptidase 7 (matrilysin, uterine) [Source:HGNC Symbol;Acc:HGNC:7174]	-1.9612
ENSG00000180543	TSPYL5	TSPY-like 5 [Source:HGNC Symbol;Acc:HGNC:29367]	-1.94632
ENSG00000228836	CT45A4	Homo sapiens cancer/testis antigen family 45 member A-like (LOC102723631), transcript variant 4, mRNA. [Source:RefSeq mRNA;Acc:NM_001291530]	-1.93995
ENSG00000253159	PCDHGA12	protocadherin gamma subfamily A, 12 [Source:HGNC Symbol;Acc:HGNC:8699]	-1.93292
ENSG00000119408	NEK6	NIMA-related kinase 6 [Source:HGNC Symbol;Acc:HGNC:7749]	-1.92235
ENSG00000171643	S100Z	S100 calcium binding protein Z [Source:HGNC Symbol;Acc:HGNC:30367]	-1.91621
ENSG00000197253	TPSB2	tryptase beta 2 (gene/pseudogene) [Source:HGNC Symbol;Acc:HGNC:14120]	-1.90951
ENSG00000163683	SMIM14	small integral membrane protein 14 [Source:HGNC Symbol;Acc:HGNC:27321]	-1.88697
ENSG00000253537	PCDHGA7	protocadherin gamma subfamily A, 7 [Source:HGNC Symbol;Acc:HGNC:8705]	-1.85603
ENSG00000198369	SPRED2	sprouty-related, EVH1 domain containing 2 [Source:HGNC Symbol;Acc:HGNC:17722]	-1.85212
ENSG00000164694	FNDC1	fibronectin type III domain containing 1 [Source:HGNC Symbol;Acc:HGNC:21184]	-1.84993
ENSG00000171657	GPR82	G protein-coupled receptor 82 [Source:HGNC Symbol;Acc:HGNC:4533]	-1.8216
ENSG00000058091	CDK14	cyclin-dependent kinase 14 [Source:HGNC Symbol;Acc:HGNC:8883]	-1.80338
ENSG00000162576	MXRA8	matrix-remodelling associated 8 [Source:HGNC Symbol;Acc:HGNC:7542]	-1.78372
ENSG00000253731	PCDHGA6	protocadherin gamma subfamily A, 6 [Source:HGNC Symbol;Acc:HGNC:8704]	-1.678
ENSG00000182162	P2RY8	purinergic receptor P2Y, G-protein coupled, 8 [Source:HGNC Symbol;Acc:HGNC:15524]	-1.66575
ENSG00000121552	CSTA	cystatin A (stefin A) [Source:HGNC Symbol;Acc:HGNC:2481]	-1.65611
ENSG00000187210	GCNT1	glucosaminyl (N-acetyl) transferase 1, core 2 [Source:HGNC Symbol;Acc:HGNC:4203]	-1.65409
ENSG00000124343	XG	Xg blood group [Source:HGNC Symbol;Acc:HGNC:12806]	-1.64919
ENSG00000147485	PXDNL	peroxidasin homolog (Drosophila)-like [Source:HGNC Symbol;Acc:HGNC:26359]	-1.63753
ENSG00000079819	EPB41L2	erythrocyte membrane protein band 4.1-like 2 [Source:HGNC Symbol;Acc:HGNC:3379]	-1.62357
ENSG00000122547	EEPD1	endonuclease/exonuclease/phosphatase family domain containing 1 [Source:HGNC Symbol;Acc:HGNC:22223]	-1.62221
ENSG00000221955	SLC12A8	solute carrier family 12, member 8 [Source:HGNC Symbol;Acc:HGNC:15595]	-1.62029
ENSG00000169855	ROBO1	roundabout, axon guidance receptor, homolog 1 (Drosophila) [Source:HGNC Symbol;Acc:HGNC:10249]	-1.61253
ENSG00000263597	MIR3936	microRNA 3936 [Source:HGNC Symbol;Acc:HGNC:38947]	-1.61216
ENSG00000173801	JUP	junction plakoglobin [Source:HGNC Symbol;Acc:HGNC:6207]	-1.57367
ENSG00000171621	SPSB1	splA/ryanodine receptor domain and SOCS box containing 1 [Source:HGNC Symbol;Acc:HGNC:30628]	-1.55985
ENSG00000133056	PIK3C2B	phosphatidylinositol-4-phosphate 3-kinase, catalytic subunit type 2 beta [Source:HGNC Symbol;Acc:HGNC:8972]	-1.55015
ENSG00000175895	PLEKHF2	pleckstrin homology domain containing, family F (with FYVE domain) member 2 [Source:HGNC Symbol;Acc:HGNC:20757]	-1.53868
ENSG00000129009	ISLR	immunoglobulin superfamily containing leucine-rich repeat [Source:HGNC Symbol;Acc:HGNC:6133]	-1.52123
ENSG00000139926	FRMD6	FERM domain containing 6 [Source:HGNC Symbol;Acc:HGNC:19839]	-1.51236
ENSG00000184349	EFNA5	ephrin-A5 [Source:HGNC Symbol;Acc:HGNC:3225]	-1.50902
ENSG00000232527	RP11-14N7.2		-1.50705
ENSG00000143429	AC027612.6		-1.50705
ENSG00000113657	DPYSL3	dihydropyrimidinase-like 3 [Source:HGNC Symbol;Acc:HGNC:3015]	-1.50696
ENSG00000118308	LRMP	lymphoid-restricted membrane protein [Source:HGNC Symbol;Acc:HGNC:6690]	-1.50435
ENSG00000141127	PRPSAP2	phosphoribosyl pyrophosphate synthetase-associated protein 2 [Source:HGNC Symbol;Acc:HGNC:9467]	-1.50231
ENSG00000183624	HMCES	5-hydroxymethylcytosine (hmC) binding, ES cell-specific [Source:HGNC Symbol;Acc:HGNC:24446]	-1.49348
ENSG00000078098	FAP	fibroblast activation protein, alpha [Source:HGNC Symbol;Acc:HGNC:3590]	-1.48339
ENSG00000090661	CERS4	ceramide synthase 4 [Source:HGNC Symbol;Acc:HGNC:23747]	-1.48239
ENSG00000085719	CPNE3	copine III [Source:HGNC Symbol;Acc:HGNC:2316]	-1.47505
ENSG00000167693	NXN	nucleoredoxin [Source:HGNC Symbol;Acc:HGNC:18008]	-1.47457
ENSG00000105339	DENND3	DENN/MADD domain containing 3 [Source:HGNC Symbol;Acc:HGNC:29134]	-1.46764
ENSG00000145708	CRHBP	corticotropin releasing hormone binding protein [Source:HGNC Symbol;Acc:HGNC:2356]	-1.46639
ENSG00000253910	PCDHGB2	protocadherin gamma subfamily B, 2 [Source:HGNC Symbol;Acc:HGNC:8709]	-1.4583
ENSG00000196549	MME	membrane metallo-endopeptidase [Source:HGNC Symbol;Acc:HGNC:7154]	-1.45126
ENSG00000112303	VNN2	vanin 2 [Source:HGNC Symbol;Acc:HGNC:12706]	-1.44965
ENSG00000162813	BPNT1	3'(2'), 5'-bisphosphate nucleotidase 1 [Source:HGNC Symbol;Acc:HGNC:1096]	-1.44678
ENSG00000261934	PCDHGA9	protocadherin gamma subfamily A, 9 [Source:HGNC Symbol;Acc:HGNC:8707]	-1.43561
ENSG00000102024	PLS3	plastin 3 [Source:HGNC Symbol;Acc:HGNC:9091]	-1.43283
ENSG00000177868	CCDC23	coiled-coil domain containing 23 [Source:HGNC Symbol;Acc:HGNC:29204]	-1.42599
ENSG00000157734	SNX22	sorting nexin 22 [Source:HGNC Symbol;Acc:HGNC:16315]	-1.42474
ENSG00000101825	MXRA5	matrix-remodelling associated 5 [Source:HGNC Symbol;Acc:HGNC:7539]	-1.42375
ENSG00000207392	SNORA20	small nucleolar RNA, H/ACA box 20 [Source:HGNC Symbol;Acc:HGNC:32610]	-1.4159
ENSG00000164484	TMEM200A	transmembrane protein 200A [Source:HGNC Symbol;Acc:HGNC:21075]	-1.41555
ENSG00000008282	SYPL1	synaptophysin-like 1 [Source:HGNC Symbol;Acc:HGNC:11507]	-1.41018
ENSG00000180616	SSTR2	somatostatin receptor 2 [Source:HGNC Symbol;Acc:HGNC:11331]	-1.38876
ENSG00000201643	SNORA14A	small nucleolar RNA, H/ACA box 14A [Source:HGNC Symbol;Acc:HGNC:32602]	-1.38711
ENSG00000163600	ICOS	inducible T-cell co-stimulator [Source:HGNC Symbol;Acc:HGNC:5351]	-1.38154
ENSG00000136237	RAPGEF5	Rap guanine nucleotide exchange factor (GEF) 5 [Source:HGNC Symbol;Acc:HGNC:16862]	-1.37873
ENSG00000151150	ANK3	ankyrin 3, node of Ranvier (ankyrin G) [Source:HGNC Symbol;Acc:HGNC:494]	-1.37347
ENSG00000154217	PITPNC1	phosphatidylinositol transfer protein, cytoplasmic 1 [Source:HGNC Symbol;Acc:HGNC:21045]	-1.37259
ENSG00000110427	KIAA1549L	KIAA1549-like [Source:HGNC Symbol;Acc:HGNC:24836]	-1.37192
ENSG00000175130	MARCKSL1	MARCKS-like 1 [Source:HGNC Symbol;Acc:HGNC:7142]	-1.37121
ENSG00000253953	PCDHGB4	protocadherin gamma subfamily B, 4 [Source:HGNC Symbol;Acc:HGNC:8711]	-1.35686
ENSG00000276547	PCDHGB5	protocadherin gamma subfamily B, 5 [Source:HGNC Symbol;Acc:HGNC:8712]	-1.35686
ENSG00000134817	APLNR	apelin receptor [Source:HGNC Symbol;Acc:HGNC:339]	-1.33186
ENSG00000117602	RCAN3	RCAN family member 3 [Source:HGNC Symbol;Acc:HGNC:3042]	-1.33166
ENSG00000184022	OR2T10	olfactory receptor, family 2, subfamily T, member 10 [Source:HGNC Symbol;Acc:HGNC:19573]	-1.33144
ENSG00000112276	BVES	blood vessel epicardial substance [Source:HGNC Symbol;Acc:HGNC:1152]	-1.32584
ENSG00000151704	KCNJ1	potassium inwardly-rectifying channel, subfamily J, member 1 [Source:HGNC Symbol;Acc:HGNC:6255]	-1.32468
ENSG00000160888	IER2	immediate early response 2 [Source:HGNC Symbol;Acc:HGNC:28871]	-1.32443
ENSG00000221926	TRIM16	tripartite motif containing 16 [Source:HGNC Symbol;Acc:HGNC:17241]	-1.31845
ENSG00000160223	ICOSLG	inducible T-cell co-stimulator ligand [Source:HGNC Symbol;Acc:HGNC:17087]	-1.30929
ENSG00000154096	THY1	Thy-1 cell surface antigen [Source:HGNC Symbol;Acc:HGNC:11801]	-1.30794
ENSG00000262576	PCDHGA4	Protocadherin gamma-A4 [Source:UniProtKB/Swiss-Prot;Acc:Q9Y5G9]	-1.30565
ENSG00000166033	HTRA1	HtrA serine peptidase 1 [Source:HGNC Symbol;Acc:HGNC:9476]	-1.29896
ENSG00000035720	STAP1	signal transducing adaptor family member 1 [Source:HGNC Symbol;Acc:HGNC:24133]	-1.29788
ENSG00000197381	ADARB1	adenosine deaminase, RNA-specific, B1 [Source:HGNC Symbol;Acc:HGNC:226]	-1.29268
ENSG00000091490	SEL1L3	sel-1 suppressor of lin-12-like 3 (C. elegans) [Source:HGNC Symbol;Acc:HGNC:29108]	-1.29112
ENSG00000105851	PIK3CG	phosphatidylinositol-4,5-bisphosphate 3-kinase, catalytic subunit gamma [Source:HGNC Symbol;Acc:HGNC:8978]	-1.28237
ENSG00000253485	PCDHGA5	protocadherin gamma subfamily A, 5 [Source:HGNC Symbol;Acc:HGNC:8703]	-1.28177
ENSG00000111341	MGP	matrix Gla protein [Source:HGNC Symbol;Acc:HGNC:7060]	-1.28084
ENSG00000168329	CX3CR1	chemokine (C-X3-C motif) receptor 1 [Source:HGNC Symbol;Acc:HGNC:2558]	-1.27592
ENSG00000253305	PCDHGB6	protocadherin gamma subfamily B, 6 [Source:HGNC Symbol;Acc:HGNC:8713]	-1.27427
ENSG00000145632	PLK2	polo-like kinase 2 [Source:HGNC Symbol;Acc:HGNC:19699]	-1.27304
ENSG00000221792	MIR1282	microRNA 1282 [Source:HGNC Symbol;Acc:HGNC:35360]	-1.27297
ENSG00000131773	KHDRBS3	KH domain containing, RNA binding, signal transduction associated 3 [Source:HGNC Symbol;Acc:HGNC:18117]	-1.2727
ENSG00000147642	SYBU	syntabulin (syntaxin-interacting) [Source:HGNC Symbol;Acc:HGNC:26011]	-1.27265
ENSG00000169398	PTK2	protein tyrosine kinase 2 [Source:HGNC Symbol;Acc:HGNC:9611]	-1.26867
ENSG00000134853	PDGFRA	platelet-derived growth factor receptor, alpha polypeptide [Source:HGNC Symbol;Acc:HGNC:8803]	-1.2684
ENSG00000221968	FADS3	fatty acid desaturase 3 [Source:HGNC Symbol;Acc:HGNC:3576]	-1.26664
ENSG00000183801	OLFML1	olfactomedin-like 1 [Source:HGNC Symbol;Acc:HGNC:24473]	-1.26262
ENSG00000147570	DNAJC5B	DnaJ (Hsp40) homolog, subfamily C, member 5 beta [Source:HGNC Symbol;Acc:HGNC:24138]	-1.25442
ENSG00000112902	SEMA5A	sema domain, seven thrombospondin repeats (type 1 and type 1-like), transmembrane domain (TM) and short cytoplasmic domain, (semaphorin) 5A [Source:HGNC Symbol;Acc:HGNC:10736]	-1.25275
ENSG00000050405	LIMA1	LIM domain and actin binding 1 [Source:HGNC Symbol;Acc:HGNC:24636]	-1.25176
ENSG00000075618	FSCN1	fascin actin-bundling protein 1 [Source:HGNC Symbol;Acc:HGNC:11148]	-1.25061
ENSG00000165898	ISCA2	iron-sulfur cluster assembly 2 [Source:HGNC Symbol;Acc:HGNC:19857]	-1.25015
ENSG00000188558	OR2G6	olfactory receptor, family 2, subfamily G, member 6 [Source:HGNC Symbol;Acc:HGNC:27019]	-1.24805
ENSG00000187079	TEAD1	TEA domain family member 1 (SV40 transcriptional enhancer factor) [Source:HGNC Symbol;Acc:HGNC:11714]	-1.24747
ENSG00000253773	C8orf37-AS1	C8orf37 antisense RNA 1 [Source:HGNC Symbol;Acc:HGNC:50444]	-1.23593
ENSG00000106819	ASPN	asporin [Source:HGNC Symbol;Acc:HGNC:14872]	-1.23352
ENSG00000146386	ABRACL	ABRA C-terminal like [Source:HGNC Symbol;Acc:HGNC:21230]	-1.23199
ENSG00000215458	AP001053.11		-1.22552
ENSG00000139329	LUM	lumican [Source:HGNC Symbol;Acc:HGNC:6724]	-1.22526
ENSG00000111846	GCNT2	glucosaminyl (N-acetyl) transferase 2, I-branching enzyme (I blood group) [Source:HGNC Symbol;Acc:HGNC:4204]	-1.21966
ENSG00000143603	KCNN3	potassium intermediate/small conductance calcium-activated channel, subfamily N, member 3 [Source:HGNC Symbol;Acc:HGNC:6292]	-1.20898
ENSG00000120820	GLT8D2	glycosyltransferase 8 domain containing 2 [Source:HGNC Symbol;Acc:HGNC:24890]	-1.20687
ENSG00000116132	PRRX1	paired related homeobox 1 [Source:HGNC Symbol;Acc:HGNC:9142]	-1.20402
ENSG00000129116	PALLD	palladin, cytoskeletal associated protein [Source:HGNC Symbol;Acc:HGNC:17068]	-1.2038
ENSG00000124610	HIST1H1A	histone cluster 1, H1a [Source:HGNC Symbol;Acc:HGNC:4715]	-1.20362
ENSG00000135363	LMO2	LIM domain only 2 (rhombotin-like 1) [Source:HGNC Symbol;Acc:HGNC:6642]	-1.20333
ENSG00000130313	PGLS	6-phosphogluconolactonase [Source:HGNC Symbol;Acc:HGNC:8903]	-1.20156
ENSG00000151240	DIP2C	DIP2 disco-interacting protein 2 homolog C (Drosophila) [Source:HGNC Symbol;Acc:HGNC:29150]	-1.20012
ENSG00000184613	NELL2	NEL-like 2 (chicken) [Source:HGNC Symbol;Acc:HGNC:7751]	-1.19973
ENSG00000079257	LXN	latexin [Source:HGNC Symbol;Acc:HGNC:13347]	-1.19914
ENSG00000137573	SULF1	sulfatase 1 [Source:HGNC Symbol;Acc:HGNC:20391]	-1.19909
ENSG00000187955	COL14A1	collagen, type XIV, alpha 1 [Source:HGNC Symbol;Acc:HGNC:2191]	-1.19567
ENSG00000122679	RAMP3	receptor (G protein-coupled) activity modifying protein 3 [Source:HGNC Symbol;Acc:HGNC:9845]	-1.19358
ENSG00000163006	CCDC138	coiled-coil domain containing 138 [Source:HGNC Symbol;Acc:HGNC:26531]	-1.19337
ENSG00000124225	PMEPA1	prostate transmembrane protein, androgen induced 1 [Source:HGNC Symbol;Acc:HGNC:14107]	-1.19136
ENSG00000117009	KMO	kynurenine 3-monooxygenase (kynurenine 3-hydroxylase) [Source:HGNC Symbol;Acc:HGNC:6381]	-1.18154
ENSG00000107104	KANK1	KN motif and ankyrin repeat domains 1 [Source:HGNC Symbol;Acc:HGNC:19309]	-1.17842
ENSG00000014641	MDH1	malate dehydrogenase 1, NAD (soluble) [Source:HGNC Symbol;Acc:HGNC:6970]	-1.17074
ENSG00000104154	SLC30A4	solute carrier family 30 (zinc transporter), member 4 [Source:HGNC Symbol;Acc:HGNC:11015]	-1.17042
ENSG00000157216	SSBP3	single stranded DNA binding protein 3 [Source:HGNC Symbol;Acc:HGNC:15674]	-1.1661
ENSG00000158321	AUTS2	autism susceptibility candidate 2 [Source:HGNC Symbol;Acc:HGNC:14262]	-1.16387
ENSG00000107719	PALD1	phosphatase domain containing, paladin 1 [Source:HGNC Symbol;Acc:HGNC:23530]	-1.1629
ENSG00000101665	SMAD7	SMAD family member 7 [Source:HGNC Symbol;Acc:HGNC:6773]	-1.15679
ENSG00000148468	FAM171A1	family with sequence similarity 171, member A1 [Source:HGNC Symbol;Acc:HGNC:23522]	-1.15664
ENSG00000169313	P2RY12	purinergic receptor P2Y, G-protein coupled, 12 [Source:HGNC Symbol;Acc:HGNC:18124]	-1.15434
ENSG00000154229	PRKCA	protein kinase C, alpha [Source:HGNC Symbol;Acc:HGNC:9393]	-1.14705
ENSG00000199266	SNORA60	small nucleolar RNA, H/ACA box 60 [Source:HGNC Symbol;Acc:HGNC:32654]	-1.146
ENSG00000173166	RAPH1	Ras association (RalGDS/AF-6) and pleckstrin homology domains 1 [Source:HGNC Symbol;Acc:HGNC:14436]	-1.14357
ENSG00000000003	TSPAN6	tetraspanin 6 [Source:HGNC Symbol;Acc:HGNC:11858]	-1.13862
ENSG00000198832	SELM	Selenoprotein M [Source:UniProtKB/Swiss-Prot;Acc:Q8WWX9]	-1.13766
ENSG00000127838	PNKD	paroxysmal nonkinesigenic dyskinesia [Source:HGNC Symbol;Acc:HGNC:9153]	-1.13688
ENSG00000077232	DNAJC10	DnaJ (Hsp40) homolog, subfamily C, member 10 [Source:HGNC Symbol;Acc:HGNC:24637]	-1.13621
ENSG00000261455	LINC01003	long intergenic non-protein coding RNA 1003 [Source:HGNC Symbol;Acc:HGNC:48957]	-1.12944
ENSG00000207067	SNORA72	small nucleolar RNA, H/ACA box 72 [Source:HGNC Symbol;Acc:HGNC:10234]	-1.12604
ENSG00000124772	CPNE5	copine V [Source:HGNC Symbol;Acc:HGNC:2318]	-1.12412
ENSG00000123096	SSPN	sarcospan [Source:HGNC Symbol;Acc:HGNC:11322]	-1.12381
ENSG00000252808	SCARNA4	small Cajal body-specific RNA 4 [Source:HGNC Symbol;Acc:HGNC:32560]	-1.12362
ENSG00000176971	FIBIN	fin bud initiation factor homolog (zebrafish) [Source:HGNC Symbol;Acc:HGNC:33747]	-1.12354
ENSG00000111907	TPD52L1	tumor protein D52-like 1 [Source:HGNC Symbol;Acc:HGNC:12006]	-1.11087
ENSG00000122592	HOXA7	homeobox A7 [Source:HGNC Symbol;Acc:HGNC:5108]	-1.10616
ENSG00000116299	KIAA1324	KIAA1324 [Source:HGNC Symbol;Acc:HGNC:29618]	-1.10547
ENSG00000196569	LAMA2	laminin, alpha 2 [Source:HGNC Symbol;Acc:HGNC:6482]	-1.1036
ENSG00000173706	HEG1	heart development protein with EGF-like domains 1 [Source:HGNC Symbol;Acc:HGNC:29227]	-1.10031
ENSG00000183011	NAA38	N(alpha)-acetyltransferase 38, NatC auxiliary subunit [Source:HGNC Symbol;Acc:HGNC:28212]	-1.10009
ENSG00000143387	CTSK	cathepsin K [Source:HGNC Symbol;Acc:HGNC:2536]	-1.09796
ENSG00000124406	ATP8A1	ATPase, aminophospholipid transporter (APLT), class I, type 8A, member 1 [Source:HGNC Symbol;Acc:HGNC:13531]	-1.09647
ENSG00000180263	FGD6	FYVE, RhoGEF and PH domain containing 6 [Source:HGNC Symbol;Acc:HGNC:21740]	-1.09644
ENSG00000100320	RBFOX2	RNA binding protein, fox-1 homolog (C. elegans) 2 [Source:HGNC Symbol;Acc:HGNC:9906]	-1.09582
ENSG00000199990	VTRNA1-1	vault RNA 1-1 [Source:HGNC Symbol;Acc:HGNC:12654]	-1.09559
ENSG00000163577	EIF5A2	eukaryotic translation initiation factor 5A2 [Source:HGNC Symbol;Acc:HGNC:3301]	-1.0953
ENSG00000122224	LY9	lymphocyte antigen 9 [Source:HGNC Symbol;Acc:HGNC:6730]	-1.09038
ENSG00000145103	ILDR1	immunoglobulin-like domain containing receptor 1 [Source:HGNC Symbol;Acc:HGNC:28741]	-1.08933
ENSG00000232938	FLJ43681	ribosomal protein L23a pseudogene [Source:EntrezGene;Acc:388574]	-1.0877
ENSG00000111678	C12orf57	chromosome 12 open reading frame 57 [Source:HGNC Symbol;Acc:HGNC:29521]	-1.08696
ENSG00000140937	CDH11	cadherin 11, type 2, OB-cadherin (osteoblast) [Source:HGNC Symbol;Acc:HGNC:1750]	-1.08253
ENSG00000197093	GAL3ST4	galactose-3-O-sulfotransferase 4 [Source:HGNC Symbol;Acc:HGNC:24145]	-1.0811
ENSG00000112799	LY86	lymphocyte antigen 86 [Source:HGNC Symbol;Acc:HGNC:16837]	-1.07716
ENSG00000143320	CRABP2	cellular retinoic acid binding protein 2 [Source:HGNC Symbol;Acc:HGNC:2339]	-1.07712
ENSG00000160062	ZBTB8A	zinc finger and BTB domain containing 8A [Source:HGNC Symbol;Acc:HGNC:24172]	-1.07236
ENSG00000239002	SCARNA10	small Cajal body-specific RNA 10 [Source:HGNC Symbol;Acc:HGNC:32567]	-1.06962
ENSG00000205581	HMGN1	high mobility group nucleosome binding domain 1 [Source:HGNC Symbol;Acc:HGNC:4984]	-1.06748
ENSG00000143248	RGS5	regulator of G-protein signaling 5 [Source:HGNC Symbol;Acc:HGNC:10001]	-1.06252
ENSG00000078081	LAMP3	lysosomal-associated membrane protein 3 [Source:HGNC Symbol;Acc:HGNC:14582]	-1.06191
ENSG00000133818	RRAS2	related RAS viral (r-ras) oncogene homolog 2 [Source:HGNC Symbol;Acc:HGNC:17271]	-1.05765
ENSG00000166741	NNMT	nicotinamide N-methyltransferase [Source:HGNC Symbol;Acc:HGNC:7861]	-1.05746
ENSG00000180530	NRIP1	nuclear receptor interacting protein 1 [Source:HGNC Symbol;Acc:HGNC:8001]	-1.05716
ENSG00000203875	SNHG5	small nucleolar RNA host gene 5 (non-protein coding) [Source:HGNC Symbol;Acc:HGNC:21026]	-1.05109
ENSG00000104921	FCER2	Fc fragment of IgE, low affinity II, receptor for (CD23) [Source:HGNC Symbol;Acc:HGNC:3612]	-1.04878
ENSG00000114013	CD86	CD86 molecule [Source:HGNC Symbol;Acc:HGNC:1705]	-1.04772
ENSG00000106333	PCOLCE	procollagen C-endopeptidase enhancer [Source:HGNC Symbol;Acc:HGNC:8738]	-1.04763
ENSG00000101463	SYNDIG1	synapse differentiation inducing 1 [Source:HGNC Symbol;Acc:HGNC:15885]	-1.04725
ENSG00000138435	CHRNA1	cholinergic receptor, nicotinic, alpha 1 (muscle) [Source:HGNC Symbol;Acc:HGNC:1955]	-1.04538
ENSG00000143341	HMCN1	hemicentin 1 [Source:HGNC Symbol;Acc:HGNC:19194]	-1.04374
ENSG00000108774	RAB5C	RAB5C, member RAS oncogene family [Source:HGNC Symbol;Acc:HGNC:9785]	-1.04102
ENSG00000245848	CEBPA	CCAAT/enhancer binding protein (C/EBP), alpha [Source:HGNC Symbol;Acc:HGNC:1833]	-1.03844
ENSG00000143799	PARP1	poly (ADP-ribose) polymerase 1 [Source:HGNC Symbol;Acc:HGNC:270]	-1.03603
ENSG00000242419	PCDHGC4	protocadherin gamma subfamily C, 4 [Source:HGNC Symbol;Acc:HGNC:8717]	-1.03451
ENSG00000128274	A4GALT	alpha 1,4-galactosyltransferase [Source:HGNC Symbol;Acc:HGNC:18149]	-1.03275
ENSG00000128641	MYO1B	myosin IB [Source:HGNC Symbol;Acc:HGNC:7596]	-1.03256
ENSG00000078114	NEBL	nebulette [Source:HGNC Symbol;Acc:HGNC:16932]	-1.02683
ENSG00000165617	DACT1	dishevelled-binding antagonist of beta-catenin 1 [Source:HGNC Symbol;Acc:HGNC:17748]	-1.02614
ENSG00000086730	LAT2	linker for activation of T cells family, member 2 [Source:HGNC Symbol;Acc:HGNC:12749]	-1.02375
ENSG00000146426	TIAM2	T-cell lymphoma invasion and metastasis 2 [Source:HGNC Symbol;Acc:HGNC:11806]	-1.02232
ENSG00000254122	PCDHGB7	protocadherin gamma subfamily B, 7 [Source:HGNC Symbol;Acc:HGNC:8714]	-1.01978
ENSG00000244165	P2RY11	purinergic receptor P2Y, G-protein coupled, 11 [Source:HGNC Symbol;Acc:HGNC:8540]	-1.01436
ENSG00000111275	ALDH2	aldehyde dehydrogenase 2 family (mitochondrial) [Source:HGNC Symbol;Acc:HGNC:404]	-1.01258
ENSG00000257923	CUX1	cut-like homeobox 1 [Source:HGNC Symbol;Acc:HGNC:2557]	-1.01252
ENSG00000196782	MAML3	mastermind-like 3 (Drosophila) [Source:HGNC Symbol;Acc:HGNC:16272]	-1.01186
ENSG00000159618	GPR114	G protein-coupled receptor 114 [Source:HGNC Symbol;Acc:HGNC:19010]	-1.01008
ENSG00000169504	CLIC4	chloride intracellular channel 4 [Source:HGNC Symbol;Acc:HGNC:13518]	-1.00999
ENSG00000177917	ARL6IP6	ADP-ribosylation factor-like 6 interacting protein 6 [Source:HGNC Symbol;Acc:HGNC:24048]	-1.0088
ENSG00000181817	LSM10	LSM10, U7 small nuclear RNA associated [Source:HGNC Symbol;Acc:HGNC:17562]	-1.00596
ENSG00000140450	ARRDC4	arrestin domain containing 4 [Source:HGNC Symbol;Acc:HGNC:28087]	-1.00532
ENSG00000112782	CLIC5	chloride intracellular channel 5 [Source:HGNC Symbol;Acc:HGNC:13517]	-1.00496
ENSG00000006757	PNPLA4	patatin-like phospholipase domain containing 4 [Source:HGNC Symbol;Acc:HGNC:24887]	-1.00256
ENSG00000177311	ZBTB38	zinc finger and BTB domain containing 38 [Source:HGNC Symbol;Acc:HGNC:26636]	-1.00202
ENSG00000163430	FSTL1	follistatin-like 1 [Source:HGNC Symbol;Acc:HGNC:3972]	-1.00077
ENSG00000102760	RGCC	regulator of cell cycle [Source:HGNC Symbol;Acc:HGNC:20369]	-0.999334
ENSG00000168016	TRANK1	tetratricopeptide repeat and ankyrin repeat containing 1 [Source:HGNC Symbol;Acc:HGNC:29011]	-0.997845
ENSG00000107537	PHYH	phytanoyl-CoA 2-hydroxylase [Source:HGNC Symbol;Acc:HGNC:8940]	-0.997378
ENSG00000153012	LGI2	leucine-rich repeat LGI family, member 2 [Source:HGNC Symbol;Acc:HGNC:18710]	-0.996708
ENSG00000174886	NDUFA11	NADH dehydrogenase (ubiquinone) 1 alpha subcomplex, 11, 14.7kDa [Source:HGNC Symbol;Acc:HGNC:20371]	-0.994172
ENSG00000106823	ECM2	extracellular matrix protein 2, female organ and adipocyte specific [Source:HGNC Symbol;Acc:HGNC:3154]	-0.993814
ENSG00000128268	MGAT3	mannosyl (beta-1,4-)-glycoprotein beta-1,4-N-acetylglucosaminyltransferase [Source:HGNC Symbol;Acc:HGNC:7046]	-0.993458
ENSG00000115828	QPCT	glutaminyl-peptide cyclotransferase [Source:HGNC Symbol;Acc:HGNC:9753]	-0.99168
ENSG00000137571	SLCO5A1	solute carrier organic anion transporter family, member 5A1 [Source:HGNC Symbol;Acc:HGNC:19046]	-0.983954
ENSG00000105996	HOXA2	homeobox A2 [Source:HGNC Symbol;Acc:HGNC:5103]	-0.981631
ENSG00000122870	BICC1	BicC family RNA binding protein 1 [Source:HGNC Symbol;Acc:HGNC:19351]	-0.980787
ENSG00000113916	BCL6	B-cell CLL/lymphoma 6 [Source:HGNC Symbol;Acc:HGNC:1001]	-0.980517
ENSG00000116005	PCYOX1	prenylcysteine oxidase 1 [Source:HGNC Symbol;Acc:HGNC:20588]	-0.980154
ENSG00000116729	WLS	wntless Wnt ligand secretion mediator [Source:HGNC Symbol;Acc:HGNC:30238]	-0.979364
ENSG00000109265	KIAA1211	KIAA1211 [Source:HGNC Symbol;Acc:HGNC:29219]	-0.976909
ENSG00000202111	VTRNA1-2	vault RNA 1-2 [Source:HGNC Symbol;Acc:HGNC:12655]	-0.976408
ENSG00000156136	DCK	deoxycytidine kinase [Source:HGNC Symbol;Acc:HGNC:2704]	-0.975378
ENSG00000150540	HNMT	histamine N-methyltransferase [Source:HGNC Symbol;Acc:HGNC:5028]	-0.971867
ENSG00000105426	PTPRS	protein tyrosine phosphatase, receptor type, S [Source:HGNC Symbol;Acc:HGNC:9681]	-0.968946
ENSG00000146476	C6orf211	chromosome 6 open reading frame 211 [Source:HGNC Symbol;Acc:HGNC:17872]	-0.967039
ENSG00000018408	WWTR1	WW domain containing transcription regulator 1 [Source:HGNC Symbol;Acc:HGNC:24042]	-0.965793
ENSG00000138448	ITGAV	integrin, alpha V [Source:HGNC Symbol;Acc:HGNC:6150]	-0.964029
ENSG00000154153	FAM134B	family with sequence similarity 134, member B [Source:HGNC Symbol;Acc:HGNC:25964]	-0.963853
ENSG00000162692	VCAM1	vascular cell adhesion molecule 1 [Source:HGNC Symbol;Acc:HGNC:12663]	-0.958102
ENSG00000037241	RPL26L1	ribosomal protein L26-like 1 [Source:HGNC Symbol;Acc:HGNC:17050]	-0.95781
ENSG00000198542	ITGBL1	integrin, beta-like 1 (with EGF-like repeat domains) [Source:HGNC Symbol;Acc:HGNC:6164]	-0.957704
ENSG00000206630	SNORD60	small nucleolar RNA, C/D box 60 [Source:HGNC Symbol;Acc:HGNC:10217]	-0.956173
ENSG00000035403	VCL	vinculin [Source:HGNC Symbol;Acc:HGNC:12665]	-0.955768
ENSG00000005243	COPZ2	coatomer protein complex, subunit zeta 2 [Source:HGNC Symbol;Acc:HGNC:19356]	-0.951797
ENSG00000112562	SMOC2	SPARC related modular calcium binding 2 [Source:HGNC Symbol;Acc:HGNC:20323]	-0.950669
ENSG00000120436	GPR31	G protein-coupled receptor 31 [Source:HGNC Symbol;Acc:HGNC:4486]	-0.946727
ENSG00000151692	RNF144A	ring finger protein 144A [Source:HGNC Symbol;Acc:HGNC:20457]	-0.945811
ENSG00000197872	FAM49A	family with sequence similarity 49, member A [Source:HGNC Symbol;Acc:HGNC:25373]	-0.945334
ENSG00000132429	POPDC3	popeye domain containing 3 [Source:HGNC Symbol;Acc:HGNC:17649]	-0.943631
ENSG00000155329	ZCCHC10	zinc finger, CCHC domain containing 10 [Source:HGNC Symbol;Acc:HGNC:25954]	-0.942999
ENSG00000275035	CCDC92	Coiled-coil domain-containing protein 92; cDNA FLJ30118 fis, clone BRACE1000065; cDNA FLJ43878 fis, clone TESTI4008935 [Source:UniProtKB/TrEMBL;Acc:B3KNQ0]	-0.941212
ENSG00000148848	ADAM12	ADAM metallopeptidase domain 12 [Source:HGNC Symbol;Acc:HGNC:190]	-0.939844
ENSG00000049239	H6PD	hexose-6-phosphate dehydrogenase (glucose 1-dehydrogenase) [Source:HGNC Symbol;Acc:HGNC:4795]	-0.938406
ENSG00000160221	C21orf33	chromosome 21 open reading frame 33 [Source:HGNC Symbol;Acc:HGNC:1273]	-0.936188
ENSG00000119681	LTBP2	latent transforming growth factor beta binding protein 2 [Source:HGNC Symbol;Acc:HGNC:6715]	-0.934331
ENSG00000141404	GNAL	guanine nucleotide binding protein (G protein), alpha activating activity polypeptide, olfactory type [Source:HGNC Symbol;Acc:HGNC:4388]	-0.932841
ENSG00000151773	CCDC122	coiled-coil domain containing 122 [Source:HGNC Symbol;Acc:HGNC:26478]	-0.932452
ENSG00000137831	UACA	uveal autoantigen with coiled-coil domains and ankyrin repeats [Source:HGNC Symbol;Acc:HGNC:15947]	-0.932315
ENSG00000156253	RWDD2B	RWD domain containing 2B [Source:HGNC Symbol;Acc:HGNC:1302]	-0.931365
ENSG00000164440	TXLNB	taxilin beta [Source:HGNC Symbol;Acc:HGNC:21617]	-0.930357
ENSG00000125652	ALKBH7	alkB, alkylation repair homolog 7 (E. coli) [Source:HGNC Symbol;Acc:HGNC:21306]	-0.927338
ENSG00000183960	KCNH8	potassium voltage-gated channel, subfamily H (eag-related), member 8 [Source:HGNC Symbol;Acc:HGNC:18864]	-0.923052
ENSG00000147996	CBWD5	COBW domain containing 5 [Source:HGNC Symbol;Acc:HGNC:24584]	-0.922586
ENSG00000176209	SMIM19	small integral membrane protein 19 [Source:HGNC Symbol;Acc:HGNC:25166]	-0.918906
ENSG00000172113	NME6	NME/NM23 nucleoside diphosphate kinase 6 [Source:HGNC Symbol;Acc:HGNC:20567]	-0.918767
ENSG00000162733	DDR2	discoidin domain receptor tyrosine kinase 2 [Source:HGNC Symbol;Acc:HGNC:2731]	-0.917361
ENSG00000169019	COMMD8	COMM domain containing 8 [Source:HGNC Symbol;Acc:HGNC:26036]	-0.917043
ENSG00000172638	EFEMP2	EGF containing fibulin-like extracellular matrix protein 2 [Source:HGNC Symbol;Acc:HGNC:3219]	-0.916858
ENSG00000275565	ALOX5	arachidonate 5-lipoxygenase [Source:HGNC Symbol;Acc:HGNC:435]	-0.914772
ENSG00000004059	ARF5	ADP-ribosylation factor 5 [Source:HGNC Symbol;Acc:HGNC:658]	-0.913553
ENSG00000249242	TMEM150C	transmembrane protein 150C [Source:HGNC Symbol;Acc:HGNC:37263]	-0.912613
ENSG00000012124	CD22	CD22 molecule [Source:HGNC Symbol;Acc:HGNC:1643]	-0.90993
ENSG00000138382	METTL5	methyltransferase like 5 [Source:HGNC Symbol;Acc:HGNC:25006]	-0.909083
ENSG00000118292	C1orf54	chromosome 1 open reading frame 54 [Source:HGNC Symbol;Acc:HGNC:26258]	-0.908277
ENSG00000071909	MYO3B	myosin IIIB [Source:HGNC Symbol;Acc:HGNC:15576]	-0.907816
ENSG00000164414	SLC35A1	solute carrier family 35 (CMP-sialic acid transporter), member A1 [Source:HGNC Symbol;Acc:HGNC:11021]	-0.904766
ENSG00000143977	SNRPG	small nuclear ribonucleoprotein polypeptide G [Source:HGNC Symbol;Acc:HGNC:11163]	-0.90474
ENSG00000170899	GSTA4	glutathione S-transferase alpha 4 [Source:HGNC Symbol;Acc:HGNC:4629]	-0.90434
ENSG00000133597	ADCK2	aarF domain containing kinase 2 [Source:HGNC Symbol;Acc:HGNC:19039]	-0.899897
ENSG00000124570	SERPINB6	serpin peptidase inhibitor, clade B (ovalbumin), member 6 [Source:HGNC Symbol;Acc:HGNC:8950]	-0.899399
ENSG00000106571	GLI3	GLI family zinc finger 3 [Source:HGNC Symbol;Acc:HGNC:4319]	-0.898534
ENSG00000163751	CPA3	carboxypeptidase A3 (mast cell) [Source:HGNC Symbol;Acc:HGNC:2298]	-0.897815
ENSG00000132386	SERPINF1	serpin peptidase inhibitor, clade F (alpha-2 antiplasmin, pigment epithelium derived factor), member 1 [Source:HGNC Symbol;Acc:HGNC:8824]	-0.897716
ENSG00000049323	LTBP1	latent transforming growth factor beta binding protein 1 [Source:HGNC Symbol;Acc:HGNC:6714]	-0.89761
ENSG00000076641	PAG1	phosphoprotein membrane anchor with glycosphingolipid microdomains 1 [Source:HGNC Symbol;Acc:HGNC:30043]	-0.897277
ENSG00000146374	RSPO3	R-spondin 3 [Source:HGNC Symbol;Acc:HGNC:20866]	-0.896798
ENSG00000149639	SOGA1	suppressor of glucose, autophagy associated 1 [Source:HGNC Symbol;Acc:HGNC:16111]	-0.896276
ENSG00000167106	FAM102A	family with sequence similarity 102, member A [Source:HGNC Symbol;Acc:HGNC:31419]	-0.894968
ENSG00000154319	FAM167A	family with sequence similarity 167, member A [Source:HGNC Symbol;Acc:HGNC:15549]	-0.892256
ENSG00000169604	ANTXR1	anthrax toxin receptor 1 [Source:HGNC Symbol;Acc:HGNC:21014]	-0.892185
ENSG00000147434	CHRNA6	cholinergic receptor, nicotinic, alpha 6 (neuronal) [Source:HGNC Symbol;Acc:HGNC:15963]	-0.891847
ENSG00000132329	RAMP1	receptor (G protein-coupled) activity modifying protein 1 [Source:HGNC Symbol;Acc:HGNC:9843]	-0.891357
ENSG00000178075	GRAMD1C	GRAM domain containing 1C [Source:HGNC Symbol;Acc:HGNC:25252]	-0.890493
ENSG00000064989	CALCRL	calcitonin receptor-like [Source:HGNC Symbol;Acc:HGNC:16709]	-0.89015
ENSG00000112695	COX7A2	cytochrome c oxidase subunit VIIa polypeptide 2 (liver) [Source:HGNC Symbol;Acc:HGNC:2288]	-0.887733
ENSG00000121440	PDZRN3	PDZ domain containing ring finger 3 [Source:HGNC Symbol;Acc:HGNC:17704]	-0.887497
ENSG00000176463	SLCO3A1	solute carrier organic anion transporter family, member 3A1 [Source:HGNC Symbol;Acc:HGNC:10952]	-0.886765
ENSG00000175536	LIPT2	lipoyl(octanoyl) transferase 2 (putative) [Source:HGNC Symbol;Acc:HGNC:37216]	-0.885182
ENSG00000148180	GSN	gelsolin [Source:HGNC Symbol;Acc:HGNC:4620]	-0.88408
ENSG00000145431	PDGFC	platelet derived growth factor C [Source:HGNC Symbol;Acc:HGNC:8801]	-0.882989
ENSG00000184897	H1FX	H1 histone family, member X [Source:HGNC Symbol;Acc:HGNC:4722]	-0.880042
ENSG00000154380	ENAH	enabled homolog (Drosophila) [Source:HGNC Symbol;Acc:HGNC:18271]	-0.879174
ENSG00000128886	ELL3	elongation factor RNA polymerase II-like 3 [Source:HGNC Symbol;Acc:HGNC:23113]	-0.877659
ENSG00000185989	RASA3	RAS p21 protein activator 3 [Source:HGNC Symbol;Acc:HGNC:20331]	-0.87286
ENSG00000117519	CNN3	calponin 3, acidic [Source:HGNC Symbol;Acc:HGNC:2157]	-0.87164
ENSG00000157470	FAM81A	family with sequence similarity 81, member A [Source:HGNC Symbol;Acc:HGNC:28379]	-0.871533
ENSG00000133985	TTC9	tetratricopeptide repeat domain 9 [Source:HGNC Symbol;Acc:HGNC:20267]	-0.870539
ENSG00000109790	KLHL5	kelch-like family member 5 [Source:HGNC Symbol;Acc:HGNC:6356]	-0.867782
ENSG00000113448	PDE4D	phosphodiesterase 4D, cAMP-specific [Source:HGNC Symbol;Acc:HGNC:8783]	-0.86772
ENSG00000145685	LHFPL2	lipoma HMGIC fusion partner-like 2 [Source:HGNC Symbol;Acc:HGNC:6588]	-0.866878
ENSG00000111911	HINT3	histidine triad nucleotide binding protein 3 [Source:HGNC Symbol;Acc:HGNC:18468]	-0.865981
ENSG00000180178	FAR2P1	fatty acyl CoA reductase 2 pseudogene 1 [Source:HGNC Symbol;Acc:HGNC:49284]	-0.865345
ENSG00000239402	CYP4F62P	cytochrome P450, family 4, subfamily F, polypeptide 62, pseudogene [Source:HGNC Symbol;Acc:HGNC:39956]	-0.865345
ENSG00000182492	BGN	biglycan [Source:HGNC Symbol;Acc:HGNC:1044]	-0.864743
ENSG00000153714	LURAP1L	leucine rich adaptor protein 1-like [Source:HGNC Symbol;Acc:HGNC:31452]	-0.863207
ENSG00000183130	OR2T11	olfactory receptor, family 2, subfamily T, member 11 (gene/pseudogene) [Source:HGNC Symbol;Acc:HGNC:19574]	-0.861874
ENSG00000165169	DYNLT3	dynein, light chain, Tctex-type 3 [Source:HGNC Symbol;Acc:HGNC:11694]	-0.861809
ENSG00000169439	SDC2	syndecan 2 [Source:HGNC Symbol;Acc:HGNC:10659]	-0.860057
ENSG00000136718	IMP4	IMP4, U3 small nucleolar ribonucleoprotein [Source:HGNC Symbol;Acc:HGNC:30856]	-0.858194
ENSG00000251791	SCARNA6	small Cajal body-specific RNA 6 [Source:HGNC Symbol;Acc:HGNC:32562]	-0.857488
ENSG00000143196	DPT	dermatopontin [Source:HGNC Symbol;Acc:HGNC:3011]	-0.857324
ENSG00000267534	S1PR2	sphingosine-1-phosphate receptor 2 [Source:HGNC Symbol;Acc:HGNC:3169]	-0.856413
ENSG00000108639	SYNGR2	synaptogyrin 2 [Source:HGNC Symbol;Acc:HGNC:11499]	-0.856321
ENSG00000256128	LINC00944	long intergenic non-protein coding RNA 944 [Source:HGNC Symbol;Acc:HGNC:48640]	-0.854724
ENSG00000077092	RARB	retinoic acid receptor, beta [Source:HGNC Symbol;Acc:HGNC:9865]	-0.85378
ENSG00000213889	PPM1N	protein phosphatase, Mg2+/Mn2+ dependent, 1N (putative) [Source:HGNC Symbol;Acc:HGNC:26845]	-0.851885
ENSG00000197594	ENPP1	ectonucleotide pyrophosphatase/phosphodiesterase 1 [Source:HGNC Symbol;Acc:HGNC:3356]	-0.850095
ENSG00000104341	LAPTM4B	lysosomal protein transmembrane 4 beta [Source:HGNC Symbol;Acc:HGNC:13646]	-0.849527
ENSG00000067141	NEO1	neogenin 1 [Source:HGNC Symbol;Acc:HGNC:7754]	-0.848949
ENSG00000172986	GXYLT2	glucoside xylosyltransferase 2 [Source:HGNC Symbol;Acc:HGNC:33383]	-0.848211
ENSG00000151729	SLC25A4	solute carrier family 25 (mitochondrial carrier; adenine nucleotide translocator), member 4 [Source:HGNC Symbol;Acc:HGNC:10990]	-0.847134
ENSG00000245694	CRNDE	colorectal neoplasia differentially expressed (non-protein coding) [Source:HGNC Symbol;Acc:HGNC:37078]	-0.846336
ENSG00000072135	PTPN18	protein tyrosine phosphatase, non-receptor type 18 (brain-derived) [Source:HGNC Symbol;Acc:HGNC:9649]	-0.844795
ENSG00000091409	ITGA6	integrin, alpha 6 [Source:HGNC Symbol;Acc:HGNC:6142]	-0.843828
ENSG00000164176	EDIL3	EGF-like repeats and discoidin I-like domains 3 [Source:HGNC Symbol;Acc:HGNC:3173]	-0.843813
ENSG00000115457	IGFBP2	insulin-like growth factor binding protein 2, 36kDa [Source:HGNC Symbol;Acc:HGNC:5471]	-0.843303
ENSG00000116062	MSH6	mutS homolog 6 [Source:HGNC Symbol;Acc:HGNC:7329]	-0.842818
ENSG00000141552	ANAPC11	anaphase promoting complex subunit 11 [Source:HGNC Symbol;Acc:HGNC:14452]	-0.841351
ENSG00000169047	IRS1	insulin receptor substrate 1 [Source:HGNC Symbol;Acc:HGNC:6125]	-0.839927
ENSG00000173848	NET1	neuroepithelial cell transforming 1 [Source:HGNC Symbol;Acc:HGNC:14592]	-0.83986
ENSG00000116478	HDAC1	histone deacetylase 1 [Source:HGNC Symbol;Acc:HGNC:4852]	-0.839583
ENSG00000129038	LOXL1	lysyl oxidase-like 1 [Source:HGNC Symbol;Acc:HGNC:6665]	-0.83797
ENSG00000183077	AFMID	arylformamidase [Source:HGNC Symbol;Acc:HGNC:20910]	-0.837483
ENSG00000200394	SNORA38B	small nucleolar RNA, H/ACA box 38B [Source:HGNC Symbol;Acc:HGNC:33617]	-0.837233
ENSG00000134321	RSAD2	radical S-adenosyl methionine domain containing 2 [Source:HGNC Symbol;Acc:HGNC:30908]	-0.835604
ENSG00000214530	STARD10	StAR-related lipid transfer (START) domain containing 10 [Source:HGNC Symbol;Acc:HGNC:10666]	-0.835532
ENSG00000157227	MMP14	matrix metallopeptidase 14 (membrane-inserted) [Source:HGNC Symbol;Acc:HGNC:7160]	-0.835201
ENSG00000140416	TPM1	tropomyosin 1 (alpha) [Source:HGNC Symbol;Acc:HGNC:12010]	-0.834898
ENSG00000186075	ZPBP2	zona pellucida binding protein 2 [Source:HGNC Symbol;Acc:HGNC:20678]	-0.834329
ENSG00000197702	PARVA	parvin, alpha [Source:HGNC Symbol;Acc:HGNC:14652]	-0.833971
ENSG00000183853	KIRREL	kin of IRRE like (Drosophila) [Source:HGNC Symbol;Acc:HGNC:15734]	-0.833788
ENSG00000182866	LCK	lymphocyte-specific protein tyrosine kinase [Source:HGNC Symbol;Acc:HGNC:6524]	-0.833741
ENSG00000110492	MDK	midkine (neurite growth-promoting factor 2) [Source:HGNC Symbol;Acc:HGNC:6972]	-0.832693
ENSG00000212135	SNORD67	small nucleolar RNA, C/D box 67 [Source:HGNC Symbol;Acc:HGNC:32728]	-0.832305
ENSG00000106665	CLIP2	CAP-GLY domain containing linker protein 2 [Source:HGNC Symbol;Acc:HGNC:2586]	-0.831148
ENSG00000060762	MPC1	mitochondrial pyruvate carrier 1 [Source:HGNC Symbol;Acc:HGNC:21606]	-0.830851
ENSG00000113140	SPARC	secreted protein, acidic, cysteine-rich (osteonectin) [Source:HGNC Symbol;Acc:HGNC:11219]	-0.829966
ENSG00000169976	SF3B5	splicing factor 3b, subunit 5, 10kDa [Source:HGNC Symbol;Acc:HGNC:21083]	-0.828175
ENSG00000157483	MYO1E	myosin IE [Source:HGNC Symbol;Acc:HGNC:7599]	-0.827589
ENSG00000147394	ZNF185	zinc finger protein 185 (LIM domain) [Source:HGNC Symbol;Acc:HGNC:12976]	-0.827025
ENSG00000168938	PPIC	peptidylprolyl isomerase C (cyclophilin C) [Source:HGNC Symbol;Acc:HGNC:9256]	-0.826746
ENSG00000164932	CTHRC1	collagen triple helix repeat containing 1 [Source:HGNC Symbol;Acc:HGNC:18831]	-0.824875
ENSG00000128040	SPINK2	serine peptidase inhibitor, Kazal type 2 (acrosin-trypsin inhibitor) [Source:HGNC Symbol;Acc:HGNC:11245]	-0.823186
ENSG00000100767	PAPLN	papilin, proteoglycan-like sulfated glycoprotein [Source:HGNC Symbol;Acc:HGNC:19262]	-0.821476
ENSG00000141756	FKBP10	FK506 binding protein 10, 65 kDa [Source:HGNC Symbol;Acc:HGNC:18169]	-0.820677
ENSG00000122986	HVCN1	hydrogen voltage-gated channel 1 [Source:HGNC Symbol;Acc:HGNC:28240]	-0.820663
ENSG00000139970	RTN1	reticulon 1 [Source:HGNC Symbol;Acc:HGNC:10467]	-0.820179
ENSG00000023318	ERP44	endoplasmic reticulum protein 44 [Source:HGNC Symbol;Acc:HGNC:18311]	-0.819939
ENSG00000106689	LHX2	LIM homeobox 2 [Source:HGNC Symbol;Acc:HGNC:6594]	-0.819487
ENSG00000072422	RHOBTB1	Rho-related BTB domain containing 1 [Source:HGNC Symbol;Acc:HGNC:18738]	-0.818382
ENSG00000119280	C1orf198	chromosome 1 open reading frame 198 [Source:HGNC Symbol;Acc:HGNC:25900]	-0.817941
ENSG00000156298	TSPAN7	tetraspanin 7 [Source:HGNC Symbol;Acc:HGNC:11854]	-0.817018
ENSG00000157601	MX1	myxovirus (influenza virus) resistance 1, interferon-inducible protein p78 (mouse) [Source:HGNC Symbol;Acc:HGNC:7532]	-0.816884
ENSG00000154269	ENPP3	ectonucleotide pyrophosphatase/phosphodiesterase 3 [Source:HGNC Symbol;Acc:HGNC:3358]	-0.815875
ENSG00000095303	PTGS1	prostaglandin-endoperoxide synthase 1 (prostaglandin G/H synthase and cyclooxygenase) [Source:HGNC Symbol;Acc:HGNC:9604]	-0.815864
ENSG00000138764	CCNG2	cyclin G2 [Source:HGNC Symbol;Acc:HGNC:1593]	-0.815373
ENSG00000184584	TMEM173	transmembrane protein 173 [Source:HGNC Symbol;Acc:HGNC:27962]	-0.814918
ENSG00000153707	PTPRD	protein tyrosine phosphatase, receptor type, D [Source:HGNC Symbol;Acc:HGNC:9668]	-0.814864
ENSG00000126088	UROD	uroporphyrinogen decarboxylase [Source:HGNC Symbol;Acc:HGNC:12591]	-0.812524
ENSG00000148158	SNX30	sorting nexin family member 30 [Source:HGNC Symbol;Acc:HGNC:23685]	-0.811412
ENSG00000090266	NDUFB2	NADH dehydrogenase (ubiquinone) 1 beta subcomplex, 2, 8kDa [Source:HGNC Symbol;Acc:HGNC:7697]	-0.811162
ENSG00000105404	RABAC1	Rab acceptor 1 (prenylated) [Source:HGNC Symbol;Acc:HGNC:9794]	-0.810606
ENSG00000252010	SCARNA5	small Cajal body-specific RNA 5 [Source:HGNC Symbol;Acc:HGNC:32561]	-0.810449
ENSG00000186310	NAP1L3	nucleosome assembly protein 1-like 3 [Source:HGNC Symbol;Acc:HGNC:7639]	-0.809601
ENSG00000170430	MGMT	O-6-methylguanine-DNA methyltransferase [Source:HGNC Symbol;Acc:HGNC:7059]	-0.809487
ENSG00000068383	INPP5A	inositol polyphosphate-5-phosphatase, 40kDa [Source:HGNC Symbol;Acc:HGNC:6076]	-0.808992
ENSG00000010278	CD9	CD9 molecule [Source:HGNC Symbol;Acc:HGNC:1709]	-0.808093
ENSG00000170365	SMAD1	SMAD family member 1 [Source:HGNC Symbol;Acc:HGNC:6767]	-0.806821
ENSG00000130770	ATPIF1	ATPase inhibitory factor 1 [Source:HGNC Symbol;Acc:HGNC:871]	-0.805274
ENSG00000106538	RARRES2	retinoic acid receptor responder (tazarotene induced) 2 [Source:HGNC Symbol;Acc:HGNC:9868]	-0.804013
ENSG00000085871	MGST2	microsomal glutathione S-transferase 2 [Source:HGNC Symbol;Acc:HGNC:7063]	-0.801907
ENSG00000101846	STS	steroid sulfatase (microsomal), isozyme S [Source:HGNC Symbol;Acc:HGNC:11425]	-0.800933
ENSG00000185630	PBX1	pre-B-cell leukemia homeobox 1 [Source:HGNC Symbol;Acc:HGNC:8632]	-0.799334
ENSG00000185127	C6orf120	chromosome 6 open reading frame 120 [Source:HGNC Symbol;Acc:HGNC:21247]	-0.797577
ENSG00000115414	FN1	fibronectin 1 [Source:HGNC Symbol;Acc:HGNC:3778]	-0.797172
ENSG00000198420	FAM115A	family with sequence similarity 115, member A [Source:HGNC Symbol;Acc:HGNC:22201]	-0.795293
ENSG00000218336	TENM3	teneurin transmembrane protein 3 [Source:HGNC Symbol;Acc:HGNC:29944]	-0.793001
ENSG00000000971	CFH	complement factor H [Source:HGNC Symbol;Acc:HGNC:4883]	-0.792649
ENSG00000148498	PARD3	par-3 family cell polarity regulator [Source:HGNC Symbol;Acc:HGNC:16051]	-0.792227
ENSG00000212464	SNORA12	small nucleolar RNA, H/ACA box 12 [Source:HGNC Symbol;Acc:HGNC:32600]	-0.789073
ENSG00000113578	FGF1	fibroblast growth factor 1 (acidic) [Source:HGNC Symbol;Acc:HGNC:3665]	-0.788474
ENSG00000182195	LDOC1	leucine zipper, down-regulated in cancer 1 [Source:HGNC Symbol;Acc:HGNC:6548]	-0.788445
ENSG00000127184	COX7C	cytochrome c oxidase subunit VIIc [Source:HGNC Symbol;Acc:HGNC:2292]	-0.788105
ENSG00000102931	ARL2BP	ADP-ribosylation factor-like 2 binding protein [Source:HGNC Symbol;Acc:HGNC:17146]	-0.787424
ENSG00000162368	CMPK1	cytidine monophosphate (UMP-CMP) kinase 1, cytosolic [Source:HGNC Symbol;Acc:HGNC:18170]	-0.787355
ENSG00000144366	GULP1	GULP, engulfment adaptor PTB domain containing 1 [Source:HGNC Symbol;Acc:HGNC:18649]	-0.786717
ENSG00000255153	TOLLIP-AS1	TOLLIP antisense RNA 1 (head to head) [Source:HGNC Symbol;Acc:HGNC:27403]	-0.78662
ENSG00000154723	ATP5J	ATP synthase, H+ transporting, mitochondrial Fo complex, subunit F6 [Source:HGNC Symbol;Acc:HGNC:847]	-0.786586
ENSG00000162599	NFIA	nuclear factor I/A [Source:HGNC Symbol;Acc:HGNC:7784]	-0.785432
ENSG00000144369	FAM171B	family with sequence similarity 171, member B [Source:HGNC Symbol;Acc:HGNC:29412]	-0.7854
ENSG00000172380	GNG12	guanine nucleotide binding protein (G protein), gamma 12 [Source:HGNC Symbol;Acc:HGNC:19663]	-0.785275
ENSG00000162614	NEXN	nexilin (F actin binding protein) [Source:HGNC Symbol;Acc:HGNC:29557]	-0.784519
ENSG00000056972	TRAF3IP2	TRAF3 interacting protein 2 [Source:HGNC Symbol;Acc:HGNC:1343]	-0.784512
ENSG00000140545	MFGE8	milk fat globule-EGF factor 8 protein [Source:HGNC Symbol;Acc:HGNC:7036]	-0.783827
ENSG00000168288	MMADHC	methylmalonic aciduria (cobalamin deficiency) cblD type, with homocystinuria [Source:HGNC Symbol;Acc:HGNC:25221]	-0.781009
ENSG00000143772	ITPKB	inositol-trisphosphate 3-kinase B [Source:HGNC Symbol;Acc:HGNC:6179]	-0.780141
ENSG00000115539	PDCL3	phosducin-like 3 [Source:HGNC Symbol;Acc:HGNC:28860]	-0.777929
ENSG00000151090	THRB	thyroid hormone receptor, beta [Source:HGNC Symbol;Acc:HGNC:11799]	-0.776991
ENSG00000105699	LSR	lipolysis stimulated lipoprotein receptor [Source:HGNC Symbol;Acc:HGNC:29572]	-0.774258
ENSG00000145569	FAM105A	family with sequence similarity 105, member A [Source:HGNC Symbol;Acc:HGNC:25629]	-0.772871
ENSG00000227039	ITGB2-AS1	ITGB2 antisense RNA 1 [Source:HGNC Symbol;Acc:HGNC:44304]	-0.772691
ENSG00000127920	GNG11	guanine nucleotide binding protein (G protein), gamma 11 [Source:HGNC Symbol;Acc:HGNC:4403]	-0.771673
ENSG00000105643	ARRDC2	arrestin domain containing 2 [Source:HGNC Symbol;Acc:HGNC:25225]	-0.770684
ENSG00000118418	HMGN3	high mobility group nucleosomal binding domain 3 [Source:HGNC Symbol;Acc:HGNC:12312]	-0.769339
ENSG00000198818	SFT2D1	SFT2 domain containing 1 [Source:HGNC Symbol;Acc:HGNC:21102]	-0.769069
ENSG00000170819	BFSP2	beaded filament structural protein 2, phakinin [Source:HGNC Symbol;Acc:HGNC:1041]	-0.768484
ENSG00000171444	MCC	mutated in colorectal cancers [Source:HGNC Symbol;Acc:HGNC:6935]	-0.768117
ENSG00000150867	PIP4K2A	phosphatidylinositol-5-phosphate 4-kinase, type II, alpha [Source:HGNC Symbol;Acc:HGNC:8997]	-0.765052
ENSG00000115365	LANCL1	LanC lantibiotic synthetase component C-like 1 (bacterial) [Source:HGNC Symbol;Acc:HGNC:6508]	-0.764838
ENSG00000269386	RAB11B-AS1	RAB11B antisense RNA 1 [Source:HGNC Symbol;Acc:HGNC:44178]	-0.764075
ENSG00000136710	CCDC115	coiled-coil domain containing 115 [Source:HGNC Symbol;Acc:HGNC:28178]	-0.762887
ENSG00000131378	RFTN1	raftlin, lipid raft linker 1 [Source:HGNC Symbol;Acc:HGNC:30278]	-0.760798
ENSG00000166173	LARP6	La ribonucleoprotein domain family, member 6 [Source:HGNC Symbol;Acc:HGNC:24012]	-0.759513
ENSG00000252947	SCARNA1	small Cajal body-specific RNA 1 [Source:HGNC Symbol;Acc:HGNC:32555]	-0.759289
ENSG00000136732	GYPC	glycophorin C (Gerbich blood group) [Source:HGNC Symbol;Acc:HGNC:4704]	-0.758747
ENSG00000275365	MMP11	Stromelysin-3 [Source:UniProtKB/TrEMBL;Acc:F8WDI7]	-0.758606
ENSG00000105518	TMEM205	transmembrane protein 205 [Source:HGNC Symbol;Acc:HGNC:29631]	-0.757959
ENSG00000155368	DBI	diazepam binding inhibitor (GABA receptor modulator, acyl-CoA binding protein) [Source:HGNC Symbol;Acc:HGNC:2690]	-0.756946
ENSG00000121898	CPXM2	carboxypeptidase X (M14 family), member 2 [Source:HGNC Symbol;Acc:HGNC:26977]	-0.754685
ENSG00000169403	PTAFR	platelet-activating factor receptor [Source:HGNC Symbol;Acc:HGNC:9582]	-0.753816
ENSG00000115956	PLEK	pleckstrin [Source:HGNC Symbol;Acc:HGNC:9070]	-0.753039
ENSG00000122786	CALD1	caldesmon 1 [Source:HGNC Symbol;Acc:HGNC:1441]	-0.752503
ENSG00000125611	CHCHD5	coiled-coil-helix-coiled-coil-helix domain containing 5 [Source:HGNC Symbol;Acc:HGNC:17840]	-0.752455
ENSG00000252481	SCARNA13	small Cajal body-specific RNA 13 [Source:HGNC Symbol;Acc:HGNC:32570]	-0.751991
ENSG00000208024	MIR199A2	microRNA 199a-2 [Source:HGNC Symbol;Acc:HGNC:31572]	-0.750964
ENSG00000207550	MIR99B	microRNA 99b [Source:HGNC Symbol;Acc:HGNC:31651]	-0.750756
ENSG00000176170	SPHK1	sphingosine kinase 1 [Source:HGNC Symbol;Acc:HGNC:11240]	-0.750091
ENSG00000009844	VTA1	vesicle (multivesicular body) trafficking 1 [Source:HGNC Symbol;Acc:HGNC:20954]	-0.749155
ENSG00000170153	RNF150	ring finger protein 150 [Source:HGNC Symbol;Acc:HGNC:23138]	-0.748667
ENSG00000104324	CPQ	carboxypeptidase Q [Source:HGNC Symbol;Acc:HGNC:16910]	-0.748629
ENSG00000143353	LYPLAL1	lysophospholipase-like 1 [Source:HGNC Symbol;Acc:HGNC:20440]	-0.748025
ENSG00000109686	SH3D19	SH3 domain containing 19 [Source:HGNC Symbol;Acc:HGNC:30418]	-0.74778
ENSG00000162976	PQLC3	PQ loop repeat containing 3 [Source:HGNC Symbol;Acc:HGNC:28503]	-0.747455
ENSG00000128534	LSM8	LSM8 homolog, U6 small nuclear RNA associated (S. cerevisiae) [Source:HGNC Symbol;Acc:HGNC:20471]	-0.746762
ENSG00000149256	TENM4	teneurin transmembrane protein 4 [Source:HGNC Symbol;Acc:HGNC:29945]	-0.745501
ENSG00000183688	FAM101B	family with sequence similarity 101, member B [Source:HGNC Symbol;Acc:HGNC:28705]	-0.744213
ENSG00000064655	EYA2	eyes absent homolog 2 (Drosophila) [Source:HGNC Symbol;Acc:HGNC:3520]	-0.743374
ENSG00000088756	ARHGAP28	Rho GTPase activating protein 28 [Source:HGNC Symbol;Acc:HGNC:25509]	-0.742551
ENSG00000152661	GJA1	gap junction protein, alpha 1, 43kDa [Source:HGNC Symbol;Acc:HGNC:4274]	-0.741447
ENSG00000169599	NFU1	NFU1 iron-sulfur cluster scaffold homolog (S. cerevisiae) [Source:HGNC Symbol;Acc:HGNC:16287]	-0.74127
ENSG00000120910	PPP3CC	protein phosphatase 3, catalytic subunit, gamma isozyme [Source:HGNC Symbol;Acc:HGNC:9316]	-0.740765
ENSG00000146122	DAAM2	dishevelled associated activator of morphogenesis 2 [Source:HGNC Symbol;Acc:HGNC:18143]	-0.739852
ENSG00000134874	DZIP1	DAZ interacting zinc finger protein 1 [Source:HGNC Symbol;Acc:HGNC:20908]	-0.738826
ENSG00000100100	PIK3IP1	phosphoinositide-3-kinase interacting protein 1 [Source:HGNC Symbol;Acc:HGNC:24942]	-0.737884
ENSG00000151914	DST	dystonin [Source:HGNC Symbol;Acc:HGNC:1090]	-0.73691
ENSG00000164543	STK17A	serine/threonine kinase 17a [Source:HGNC Symbol;Acc:HGNC:11395]	-0.735317
ENSG00000119471	HSDL2	hydroxysteroid dehydrogenase like 2 [Source:HGNC Symbol;Acc:HGNC:18572]	-0.73374
ENSG00000180447	GAS1	growth arrest-specific 1 [Source:HGNC Symbol;Acc:HGNC:4165]	-0.73226
ENSG00000182093	WRB	tryptophan rich basic protein [Source:HGNC Symbol;Acc:HGNC:12790]	-0.732045
ENSG00000185070	FLRT2	fibronectin leucine rich transmembrane protein 2 [Source:HGNC Symbol;Acc:HGNC:3761]	-0.731547
ENSG00000158470	B4GALT5	UDP-Gal:betaGlcNAc beta 1,4- galactosyltransferase, polypeptide 5 [Source:HGNC Symbol;Acc:HGNC:928]	-0.731372
ENSG00000136068	FLNB	filamin B, beta [Source:HGNC Symbol;Acc:HGNC:3755]	-0.7309
ENSG00000071054	MAP4K4	mitogen-activated protein kinase kinase kinase kinase 4 [Source:HGNC Symbol;Acc:HGNC:6866]	-0.72866
ENSG00000128872	TMOD2	tropomodulin 2 (neuronal) [Source:HGNC Symbol;Acc:HGNC:11872]	-0.728654
ENSG00000139263	LRIG3	leucine-rich repeats and immunoglobulin-like domains 3 [Source:HGNC Symbol;Acc:HGNC:30991]	-0.727551
ENSG00000128052	KDR	kinase insert domain receptor (a type III receptor tyrosine kinase) [Source:HGNC Symbol;Acc:HGNC:6307]	-0.724661
ENSG00000154240	CEP112	centrosomal protein 112kDa [Source:HGNC Symbol;Acc:HGNC:28514]	-0.724175
ENSG00000125257	ABCC4	ATP-binding cassette, sub-family C (CFTR/MRP), member 4 [Source:HGNC Symbol;Acc:HGNC:55]	-0.724147
ENSG00000168916	ZNF608	zinc finger protein 608 [Source:HGNC Symbol;Acc:HGNC:29238]	-0.723984
ENSG00000133805	AMPD3	adenosine monophosphate deaminase 3 [Source:HGNC Symbol;Acc:HGNC:470]	-0.722661
ENSG00000151458	ANKRD50	ankyrin repeat domain 50 [Source:HGNC Symbol;Acc:HGNC:29223]	-0.722114
ENSG00000250317	SMIM20	small integral membrane protein 20 [Source:HGNC Symbol;Acc:HGNC:37260]	-0.720262
ENSG00000163322	FAM175A	family with sequence similarity 175, member A [Source:HGNC Symbol;Acc:HGNC:25829]	-0.719555
ENSG00000155792	DEPTOR	DEP domain containing MTOR-interacting protein [Source:HGNC Symbol;Acc:HGNC:22953]	-0.719179
ENSG00000203760	CENPW	centromere protein W [Source:HGNC Symbol;Acc:HGNC:21488]	-0.716618
ENSG00000184047	DIABLO	diablo, IAP-binding mitochondrial protein [Source:HGNC Symbol;Acc:HGNC:21528]	-0.716144
ENSG00000117791	MARC2	mitochondrial amidoxime reducing component 2 [Source:HGNC Symbol;Acc:HGNC:26064]	-0.716111
ENSG00000133816	MICAL2	microtubule associated monooxygenase, calponin and LIM domain containing 2 [Source:HGNC Symbol;Acc:HGNC:24693]	-0.71601
ENSG00000115286	NDUFS7	NADH dehydrogenase (ubiquinone) Fe-S protein 7, 20kDa (NADH-coenzyme Q reductase) [Source:HGNC Symbol;Acc:HGNC:7714]	-0.714966
ENSG00000178162	FAR2P2	fatty acyl CoA reductase 2 pseudogene 2 [Source:HGNC Symbol;Acc:HGNC:49279]	-0.713945
ENSG00000111843	TMEM14C	transmembrane protein 14C [Source:HGNC Symbol;Acc:HGNC:20952]	-0.712956
ENSG00000213463	SYNJ2BP	synaptojanin 2 binding protein [Source:HGNC Symbol;Acc:HGNC:18955]	-0.712681
ENSG00000258644	SYNJ2BP-COX16	SYNJ2BP-COX16 readthrough [Source:HGNC Symbol;Acc:HGNC:48350]	-0.712681
ENSG00000069011	PITX1	paired-like homeodomain 1 [Source:HGNC Symbol;Acc:HGNC:9004]	-0.711665
ENSG00000198121	LPAR1	lysophosphatidic acid receptor 1 [Source:HGNC Symbol;Acc:HGNC:3166]	-0.711351
ENSG00000176788	BASP1	brain abundant, membrane attached signal protein 1 [Source:HGNC Symbol;Acc:HGNC:957]	-0.711116
ENSG00000076513	ANKRD13A	ankyrin repeat domain 13A [Source:HGNC Symbol;Acc:HGNC:21268]	-0.710577
ENSG00000105875	WDR91	WD repeat domain 91 [Source:HGNC Symbol;Acc:HGNC:24997]	-0.709816
ENSG00000169020	ATP5I	ATP synthase, H+ transporting, mitochondrial Fo complex, subunit E [Source:HGNC Symbol;Acc:HGNC:846]	-0.709524
ENSG00000062485	CS	citrate synthase [Source:HGNC Symbol;Acc:HGNC:2422]	-0.706911
ENSG00000113721	PDGFRB	platelet-derived growth factor receptor, beta polypeptide [Source:HGNC Symbol;Acc:HGNC:8804]	-0.706462
ENSG00000159958	TNFRSF13C	tumor necrosis factor receptor superfamily, member 13C [Source:HGNC Symbol;Acc:HGNC:17755]	-0.706194
ENSG00000135643	KCNMB4	potassium large conductance calcium-activated channel, subfamily M, beta member 4 [Source:HGNC Symbol;Acc:HGNC:6289]	-0.705296
ENSG00000155906	RMND1	required for meiotic nuclear division 1 homolog (S. cerevisiae) [Source:HGNC Symbol;Acc:HGNC:21176]	-0.704833
ENSG00000135211	TMEM60	transmembrane protein 60 [Source:HGNC Symbol;Acc:HGNC:21754]	-0.704681
ENSG00000131446	MGAT1	mannosyl (alpha-1,3-)-glycoprotein beta-1,2-N-acetylglucosaminyltransferase [Source:HGNC Symbol;Acc:HGNC:7044]	-0.703367
ENSG00000170634	ACYP2	acylphosphatase 2, muscle type [Source:HGNC Symbol;Acc:HGNC:180]	-0.702134
ENSG00000138430	OLA1	Obg-like ATPase 1 [Source:HGNC Symbol;Acc:HGNC:28833]	-0.701974
ENSG00000070190	DAPP1	dual adaptor of phosphotyrosine and 3-phosphoinositides [Source:HGNC Symbol;Acc:HGNC:16500]	-0.701957
ENSG00000115183	TANC1	tetratricopeptide repeat, ankyrin repeat and coiled-coil containing 1 [Source:HGNC Symbol;Acc:HGNC:29364]	-0.701867
ENSG00000164116	GUCY1A3	guanylate cyclase 1, soluble, alpha 3 [Source:HGNC Symbol;Acc:HGNC:4685]	-0.70166
ENSG00000168961	LGALS9	lectin, galactoside-binding, soluble, 9 [Source:HGNC Symbol;Acc:HGNC:6570]	-0.700489
ENSG00000163110	PDLIM5	PDZ and LIM domain 5 [Source:HGNC Symbol;Acc:HGNC:17468]	-0.70018
ENSG00000169193	CCDC126	coiled-coil domain containing 126 [Source:HGNC Symbol;Acc:HGNC:22398]	-0.695114
ENSG00000178977	LINC00324	long intergenic non-protein coding RNA 324 [Source:HGNC Symbol;Acc:HGNC:26628]	-0.693473
ENSG00000044115	CTNNA1	catenin (cadherin-associated protein), alpha 1, 102kDa [Source:HGNC Symbol;Acc:HGNC:2509]	-0.691075
ENSG00000205231	TTLL10-AS1	TTLL10 antisense RNA 1 [Source:HGNC Symbol;Acc:HGNC:41159]	-0.690708
ENSG00000170955	PRKCDBP	protein kinase C, delta binding protein [Source:HGNC Symbol;Acc:HGNC:9400]	-0.688726
ENSG00000187997	C17orf99	chromosome 17 open reading frame 99 [Source:HGNC Symbol;Acc:HGNC:34490]	-0.686595
ENSG00000173545	ZNF622	zinc finger protein 622 [Source:HGNC Symbol;Acc:HGNC:30958]	-0.685925
ENSG00000278461	MRPS36	mitochondrial ribosomal protein S36 [Source:HGNC Symbol;Acc:HGNC:16631]	-0.684897
ENSG00000215712	TMEM242	transmembrane protein 242 [Source:HGNC Symbol;Acc:HGNC:17206]	-0.684781
ENSG00000052126	PLEKHA5	pleckstrin homology domain containing, family A member 5 [Source:HGNC Symbol;Acc:HGNC:30036]	-0.684028
ENSG00000146555	SDK1	sidekick cell adhesion molecule 1 [Source:HGNC Symbol;Acc:HGNC:19307]	-0.683542
ENSG00000156711	MAPK13	mitogen-activated protein kinase 13 [Source:HGNC Symbol;Acc:HGNC:6875]	-0.683066
ENSG00000079950	STX7	syntaxin 7 [Source:HGNC Symbol;Acc:HGNC:11442]	-0.682007
ENSG00000109472	CPE	carboxypeptidase E [Source:HGNC Symbol;Acc:HGNC:2303]	-0.681994
ENSG00000011028	MRC2	mannose receptor, C type 2 [Source:HGNC Symbol;Acc:HGNC:16875]	-0.681075
ENSG00000163689	C3orf67	chromosome 3 open reading frame 67 [Source:HGNC Symbol;Acc:HGNC:24763]	-0.680903
ENSG00000099204	ABLIM1	actin binding LIM protein 1 [Source:HGNC Symbol;Acc:HGNC:78]	-0.680766
ENSG00000138663	COPS4	COP9 signalosome subunit 4 [Source:HGNC Symbol;Acc:HGNC:16702]	-0.679842
ENSG00000155111	CDK19	cyclin-dependent kinase 19 [Source:HGNC Symbol;Acc:HGNC:19338]	-0.679411
ENSG00000170298	LGALS9B	lectin, galactoside-binding, soluble, 9B [Source:HGNC Symbol;Acc:HGNC:24842]	-0.677342
ENSG00000114115	RBP1	retinol binding protein 1, cellular [Source:HGNC Symbol;Acc:HGNC:9919]	-0.677086
ENSG00000154447	SH3RF1	SH3 domain containing ring finger 1 [Source:HGNC Symbol;Acc:HGNC:17650]	-0.677028
ENSG00000131242	RAB11FIP4	RAB11 family interacting protein 4 (class II) [Source:HGNC Symbol;Acc:HGNC:30267]	-0.676162
ENSG00000128045	RASL11B	RAS-like, family 11, member B [Source:HGNC Symbol;Acc:HGNC:23804]	-0.675975
ENSG00000112837	TBX18	T-box 18 [Source:HGNC Symbol;Acc:HGNC:11595]	-0.6748
ENSG00000166833	NAV2	neuron navigator 2 [Source:HGNC Symbol;Acc:HGNC:15997]	-0.674649
ENSG00000276615	KEL	Kell blood group antigen Cellano [Source:UniProtKB/TrEMBL;Acc:Q0KH87]	-0.674054
ENSG00000106683	LIMK1	LIM domain kinase 1 [Source:HGNC Symbol;Acc:HGNC:6613]	-0.673928
ENSG00000165102	HGSNAT	heparan-alpha-glucosaminide N-acetyltransferase [Source:HGNC Symbol;Acc:HGNC:26527]	-0.673872
ENSG00000106537	TSPAN13	tetraspanin 13 [Source:HGNC Symbol;Acc:HGNC:21643]	-0.673712
ENSG00000133789	SWAP70	SWAP switching B-cell complex 70kDa subunit [Source:HGNC Symbol;Acc:HGNC:17070]	-0.673296
ENSG00000105472	CLEC11A	C-type lectin domain family 11, member A [Source:HGNC Symbol;Acc:HGNC:10576]	-0.673205
ENSG00000118508	RAB32	RAB32, member RAS oncogene family [Source:HGNC Symbol;Acc:HGNC:9772]	-0.67246
ENSG00000114573	ATP6V1A	ATPase, H+ transporting, lysosomal 70kDa, V1 subunit A [Source:HGNC Symbol;Acc:HGNC:851]	-0.672322
ENSG00000181284	TMEM102	transmembrane protein 102 [Source:HGNC Symbol;Acc:HGNC:26722]	-0.671127
ENSG00000145246	ATP10D	ATPase, class V, type 10D [Source:HGNC Symbol;Acc:HGNC:13549]	-0.670271
ENSG00000171467	ZNF318	zinc finger protein 318 [Source:HGNC Symbol;Acc:HGNC:13578]	-0.670137
ENSG00000138641	HERC3	HECT and RLD domain containing E3 ubiquitin protein ligase 3 [Source:HGNC Symbol;Acc:HGNC:4876]	-0.668889
ENSG00000221821	C6orf226	chromosome 6 open reading frame 226 [Source:HGNC Symbol;Acc:HGNC:34431]	-0.66797
ENSG00000066629	EML1	echinoderm microtubule associated protein like 1 [Source:HGNC Symbol;Acc:HGNC:3330]	-0.667969
ENSG00000164638	SLC29A4	solute carrier family 29 (equilibrative nucleoside transporter), member 4 [Source:HGNC Symbol;Acc:HGNC:23097]	-0.667818
ENSG00000187866	FAM122A	family with sequence similarity 122A [Source:HGNC Symbol;Acc:HGNC:23490]	-0.667633
ENSG00000214253	FIS1	fission 1 (mitochondrial outer membrane) homolog (S. cerevisiae) [Source:HGNC Symbol;Acc:HGNC:21689]	-0.66722
ENSG00000110900	TSPAN11	tetraspanin 11 [Source:HGNC Symbol;Acc:HGNC:30795]	-0.667079
ENSG00000178662	CSRNP3	cysteine-serine-rich nuclear protein 3 [Source:HGNC Symbol;Acc:HGNC:30729]	-0.666158
ENSG00000122707	RECK	reversion-inducing-cysteine-rich protein with kazal motifs [Source:HGNC Symbol;Acc:HGNC:11345]	-0.664462
ENSG00000108846	ABCC3	ATP-binding cassette, sub-family C (CFTR/MRP), member 3 [Source:HGNC Symbol;Acc:HGNC:54]	-0.663828
ENSG00000071205	ARHGAP10	Rho GTPase activating protein 10 [Source:HGNC Symbol;Acc:HGNC:26099]	-0.663354
ENSG00000164236	ANKRD33B	ankyrin repeat domain 33B [Source:HGNC Symbol;Acc:HGNC:35240]	-0.663031
ENSG00000214654	RP11-27I1.4		-0.660619
ENSG00000113296	THBS4	thrombospondin 4 [Source:HGNC Symbol;Acc:HGNC:11788]	-0.660613
ENSG00000184076	UQCR10	ubiquinol-cytochrome c reductase, complex III subunit X [Source:HGNC Symbol;Acc:HGNC:30863]	-0.660025
ENSG00000008256	CYTH3	cytohesin 3 [Source:HGNC Symbol;Acc:HGNC:9504]	-0.658883
ENSG00000155366	RHOC	ras homolog family member C [Source:HGNC Symbol;Acc:HGNC:669]	-0.656857
ENSG00000061676	NCKAP1	NCK-associated protein 1 [Source:HGNC Symbol;Acc:HGNC:7666]	-0.656013
ENSG00000120913	PDLIM2	PDZ and LIM domain 2 (mystique) [Source:HGNC Symbol;Acc:HGNC:13992]	-0.655883
ENSG00000204922	C11orf83	chromosome 11 open reading frame 83 [Source:HGNC Symbol;Acc:HGNC:34399]	-0.655772
ENSG00000150681	RGS18	regulator of G-protein signaling 18 [Source:HGNC Symbol;Acc:HGNC:14261]	-0.654569
ENSG00000245146	LINC01024	long intergenic non-protein coding RNA 1024 [Source:HGNC Symbol;Acc:HGNC:49009]	-0.652906
ENSG00000134324	LPIN1	lipin 1 [Source:HGNC Symbol;Acc:HGNC:13345]	-0.652601
ENSG00000185760	KCNQ5	potassium voltage-gated channel, KQT-like subfamily, member 5 [Source:HGNC Symbol;Acc:HGNC:6299]	-0.65201
ENSG00000152894	PTPRK	protein tyrosine phosphatase, receptor type, K [Source:HGNC Symbol;Acc:HGNC:9674]	-0.651323
ENSG00000196693	ZNF33B	zinc finger protein 33B [Source:HGNC Symbol;Acc:HGNC:13097]	-0.651117
ENSG00000177556	ATOX1	antioxidant 1 copper chaperone [Source:HGNC Symbol;Acc:HGNC:798]	-0.650835
ENSG00000007933	FMO3	flavin containing monooxygenase 3 [Source:HGNC Symbol;Acc:HGNC:3771]	-0.650519
ENSG00000063127	SLC6A16	solute carrier family 6, member 16 [Source:HGNC Symbol;Acc:HGNC:13622]	-0.650518
ENSG00000183580	FBXL7	F-box and leucine-rich repeat protein 7 [Source:HGNC Symbol;Acc:HGNC:13604]	-0.64948
ENSG00000162627	SNX7	sorting nexin 7 [Source:HGNC Symbol;Acc:HGNC:14971]	-0.649111
ENSG00000156535	CD109	CD109 molecule [Source:HGNC Symbol;Acc:HGNC:21685]	-0.648852
ENSG00000185745	IFIT1	interferon-induced protein with tetratricopeptide repeats 1 [Source:HGNC Symbol;Acc:HGNC:5407]	-0.647392
ENSG00000130787	HIP1R	huntingtin interacting protein 1 related [Source:HGNC Symbol;Acc:HGNC:18415]	-0.645454
ENSG00000135441	BLOC1S1	biogenesis of lysosomal organelles complex-1, subunit 1 [Source:HGNC Symbol;Acc:HGNC:4200]	-0.645189
ENSG00000242386	HLA-DMB	major histocompatibility complex, class II, DM beta [Source:HGNC Symbol;Acc:HGNC:4935]	-0.644791
ENSG00000202031	SNORD38A	small nucleolar RNA, C/D box 38A [Source:HGNC Symbol;Acc:HGNC:30355]	-0.644358
ENSG00000167468	GPX4	glutathione peroxidase 4 [Source:HGNC Symbol;Acc:HGNC:4556]	-0.644145
ENSG00000086015	MAST2	microtubule associated serine/threonine kinase 2 [Source:HGNC Symbol;Acc:HGNC:19035]	-0.64397
ENSG00000182326	C1S	complement component 1, s subcomponent [Source:HGNC Symbol;Acc:HGNC:1247]	-0.643572
ENSG00000108021	FAM208B	family with sequence similarity 208, member B [Source:HGNC Symbol;Acc:HGNC:23484]	-0.640925
ENSG00000204956	PCDHGA1	protocadherin gamma subfamily A, 1 [Source:HGNC Symbol;Acc:HGNC:8696]	-0.640246
ENSG00000179542	SLITRK4	SLIT and NTRK-like family, member 4 [Source:HGNC Symbol;Acc:HGNC:23502]	-0.639895
ENSG00000229117	RPL41	ribosomal protein L41 [Source:HGNC Symbol;Acc:HGNC:10354]	-0.639817
ENSG00000166086	JAM3	junctional adhesion molecule 3 [Source:HGNC Symbol;Acc:HGNC:15532]	-0.637092
ENSG00000142920	AZIN2	antizyme inhibitor 2 [Source:HGNC Symbol;Acc:HGNC:29957]	-0.636633
ENSG00000135269	TES	testis derived transcript (3 LIM domains) [Source:HGNC Symbol;Acc:HGNC:14620]	-0.636249
ENSG00000153936	HS2ST1	heparan sulfate 2-O-sulfotransferase 1 [Source:HGNC Symbol;Acc:HGNC:5193]	-0.635037
ENSG00000167414	GNG8	guanine nucleotide binding protein (G protein), gamma 8 [Source:HGNC Symbol;Acc:HGNC:19664]	-0.634255
ENSG00000175879	HOXD8	homeobox D8 [Source:HGNC Symbol;Acc:HGNC:5139]	-0.633714
ENSG00000240764	PCDHGC5	protocadherin gamma subfamily C, 5 [Source:HGNC Symbol;Acc:HGNC:8718]	-0.633577
ENSG00000187688	TRPV2	transient receptor potential cation channel, subfamily V, member 2 [Source:HGNC Symbol;Acc:HGNC:18082]	-0.632488
ENSG00000163069	SGCB	sarcoglycan, beta (43kDa dystrophin-associated glycoprotein) [Source:HGNC Symbol;Acc:HGNC:10806]	-0.632377
ENSG00000196459	TRAPPC2	trafficking protein particle complex 2 [Source:HGNC Symbol;Acc:HGNC:23068]	-0.630381
ENSG00000092841	MYL6	myosin, light chain 6, alkali, smooth muscle and non-muscle [Source:HGNC Symbol;Acc:HGNC:7587]	-0.629906
ENSG00000237190	CDKN2AIPNL	CDKN2A interacting protein N-terminal like [Source:HGNC Symbol;Acc:HGNC:30545]	-0.629521
ENSG00000152127	MGAT5	mannosyl (alpha-1,6-)-glycoprotein beta-1,6-N-acetyl-glucosaminyltransferase [Source:HGNC Symbol;Acc:HGNC:7049]	-0.62928
ENSG00000153317	ASAP1	ArfGAP with SH3 domain, ankyrin repeat and PH domain 1 [Source:HGNC Symbol;Acc:HGNC:2720]	-0.629184
ENSG00000228254	HLA-DQB2	major histocompatibility complex, class II, DQ beta 2 [Source:HGNC Symbol;Acc:HGNC:4945]	-0.628472
ENSG00000146243	IRAK1BP1	interleukin-1 receptor-associated kinase 1 binding protein 1 [Source:HGNC Symbol;Acc:HGNC:17368]	-0.62795
ENSG00000171425	ZNF581	zinc finger protein 581 [Source:HGNC Symbol;Acc:HGNC:25017]	-0.627667
ENSG00000206989	SNORD63	small nucleolar RNA, C/D box 63 [Source:HGNC Symbol;Acc:HGNC:10220]	-0.626988
ENSG00000120656	TAF12	TAF12 RNA polymerase II, TATA box binding protein (TBP)-associated factor, 20kDa [Source:HGNC Symbol;Acc:HGNC:11545]	-0.626846
ENSG00000091140	DLD	dihydrolipoamide dehydrogenase [Source:HGNC Symbol;Acc:HGNC:2898]	-0.626788
ENSG00000164294	GPX8	glutathione peroxidase 8 (putative) [Source:HGNC Symbol;Acc:HGNC:33100]	-0.626615
ENSG00000159335	PTMS	parathymosin [Source:HGNC Symbol;Acc:HGNC:9629]	-0.62618
ENSG00000115641	FHL2	four and a half LIM domains 2 [Source:HGNC Symbol;Acc:HGNC:3703]	-0.624791
ENSG00000208772	SNORD94	small nucleolar RNA, C/D box 94 [Source:HGNC Symbol;Acc:HGNC:32756]	-0.623209
ENSG00000253846	PCDHGA10	protocadherin gamma subfamily A, 10 [Source:HGNC Symbol;Acc:HGNC:8697]	-0.62237
ENSG00000140995	DEF8	differentially expressed in FDCP 8 homolog (mouse) [Source:HGNC Symbol;Acc:HGNC:25969]	-0.621235
ENSG00000145425	RPS3A	ribosomal protein S3A [Source:HGNC Symbol;Acc:HGNC:10421]	-0.620508
ENSG00000208797	SNORD73A	small nucleolar RNA, C/D box 73A [Source:HGNC Symbol;Acc:HGNC:10235]	-0.620508
ENSG00000139725	RHOF	ras homolog family member F (in filopodia) [Source:HGNC Symbol;Acc:HGNC:15703]	-0.620322
ENSG00000114026	OGG1	8-oxoguanine DNA glycosylase [Source:HGNC Symbol;Acc:HGNC:8125]	-0.620202
ENSG00000202400	SNORD82	small nucleolar RNA, C/D box 82 [Source:HGNC Symbol;Acc:HGNC:10240]	-0.620022
ENSG00000154655	L3MBTL4	l(3)mbt-like 4 (Drosophila) [Source:HGNC Symbol;Acc:HGNC:26677]	-0.619779
ENSG00000081189	MEF2C	myocyte enhancer factor 2C [Source:HGNC Symbol;Acc:HGNC:6996]	-0.619445
ENSG00000105137	SYDE1	synapse defective 1, Rho GTPase, homolog 1 (C. elegans) [Source:HGNC Symbol;Acc:HGNC:25824]	-0.619398
ENSG00000173281	PPP1R3B	protein phosphatase 1, regulatory subunit 3B [Source:HGNC Symbol;Acc:HGNC:14942]	-0.618074
ENSG00000015413	DPEP1	dipeptidase 1 (renal) [Source:HGNC Symbol;Acc:HGNC:3002]	-0.618048
ENSG00000023909	GCLM	glutamate-cysteine ligase, modifier subunit [Source:HGNC Symbol;Acc:HGNC:4312]	-0.617363
ENSG00000130766	SESN2	sestrin 2 [Source:HGNC Symbol;Acc:HGNC:20746]	-0.616688
ENSG00000105366	SIGLEC8	sialic acid binding Ig-like lectin 8 [Source:HGNC Symbol;Acc:HGNC:10877]	-0.616303
ENSG00000241685	ARPC1A	actin related protein 2/3 complex, subunit 1A, 41kDa [Source:HGNC Symbol;Acc:HGNC:703]	-0.61566
ENSG00000162738	VANGL2	VANGL planar cell polarity protein 2 [Source:HGNC Symbol;Acc:HGNC:15511]	-0.61465
ENSG00000239112	SNORD123	small nucleolar RNA, C/D box 123 [Source:HGNC Symbol;Acc:HGNC:33562]	-0.613988
ENSG00000064042	LIMCH1	LIM and calponin homology domains 1 [Source:HGNC Symbol;Acc:HGNC:29191]	-0.61359
ENSG00000138735	PDE5A	phosphodiesterase 5A, cGMP-specific [Source:HGNC Symbol;Acc:HGNC:8784]	-0.611969
ENSG00000152137	HSPB8	heat shock 22kDa protein 8 [Source:HGNC Symbol;Acc:HGNC:30171]	-0.611908
ENSG00000221491	SNORA34	small nucleolar RNA, H/ACA box 34 [Source:HGNC Symbol;Acc:HGNC:32624]	-0.611355
ENSG00000165379	LRFN5	leucine rich repeat and fibronectin type III domain containing 5 [Source:HGNC Symbol;Acc:HGNC:20360]	-0.609813
ENSG00000124243	BCAS4	breast carcinoma amplified sequence 4 [Source:HGNC Symbol;Acc:HGNC:14367]	-0.608712
ENSG00000172037	LAMB2	laminin, beta 2 (laminin S) [Source:HGNC Symbol;Acc:HGNC:6487]	-0.607687
ENSG00000187624	C17orf97	chromosome 17 open reading frame 97 [Source:HGNC Symbol;Acc:HGNC:33800]	-0.606871
ENSG00000049541	RFC2	replication factor C (activator 1) 2, 40kDa [Source:HGNC Symbol;Acc:HGNC:9970]	-0.606284
ENSG00000153201	RANBP2	RAN binding protein 2 [Source:HGNC Symbol;Acc:HGNC:9848]	-0.606214
ENSG00000078018	MAP2	microtubule-associated protein 2 [Source:HGNC Symbol;Acc:HGNC:6839]	-0.604858
ENSG00000137965	IFI44	interferon-induced protein 44 [Source:HGNC Symbol;Acc:HGNC:16938]	-0.604355
ENSG00000184260	HIST2H2AC	histone cluster 2, H2ac [Source:HGNC Symbol;Acc:HGNC:4738]	-0.604132
ENSG00000123352	SPATS2	spermatogenesis associated, serine-rich 2 [Source:HGNC Symbol;Acc:HGNC:18650]	-0.603839
ENSG00000162944	RFTN2	raftlin family member 2 [Source:HGNC Symbol;Acc:HGNC:26402]	-0.603465
ENSG00000115073	ACTR1B	ARP1 actin-related protein 1 homolog B, centractin beta (yeast) [Source:HGNC Symbol;Acc:HGNC:168]	-0.603074
ENSG00000126934	MAP2K2	mitogen-activated protein kinase kinase 2 [Source:HGNC Symbol;Acc:HGNC:6842]	-0.603054
ENSG00000067992	PDK3	pyruvate dehydrogenase kinase, isozyme 3 [Source:HGNC Symbol;Acc:HGNC:8811]	-0.602427
ENSG00000123472	ATPAF1	ATP synthase mitochondrial F1 complex assembly factor 1 [Source:HGNC Symbol;Acc:HGNC:18803]	-0.602217
ENSG00000100412	ACO2	aconitase 2, mitochondrial [Source:HGNC Symbol;Acc:HGNC:118]	-0.601401
ENSG00000142168	SOD1	superoxide dismutase 1, soluble [Source:HGNC Symbol;Acc:HGNC:11179]	-0.600768
ENSG00000164985	PSIP1	PC4 and SFRS1 interacting protein 1 [Source:HGNC Symbol;Acc:HGNC:9527]	-0.600388
ENSG00000039068	CDH1	cadherin 1, type 1, E-cadherin (epithelial) [Source:HGNC Symbol;Acc:HGNC:1748]	-0.600312
ENSG00000167797	CDK2AP2	cyclin-dependent kinase 2 associated protein 2 [Source:HGNC Symbol;Acc:HGNC:30833]	-0.600003
UP-REGULATED
Ensembl Gene ID	Gene Name	Description	fc
ENSG00000150625	GPM6A	glycoprotein M6A [Source:HGNC Symbol;Acc:HGNC:4460]	3.44127
ENSG00000222036	POTEG	POTE ankyrin domain family, member G [Source:HGNC Symbol;Acc:HGNC:33896]	2.97796
ENSG00000167483	FAM129C	family with sequence similarity 129, member C [Source:HGNC Symbol;Acc:HGNC:24130]	2.67871
ENSG00000102445	KIAA0226L	KIAA0226-like [Source:HGNC Symbol;Acc:HGNC:20420]	2.52508
ENSG00000141052	MYOCD	myocardin [Source:HGNC Symbol;Acc:HGNC:16067]	2.4057
ENSG00000187537	POTEM	POTE ankyrin domain family, member M [Source:HGNC Symbol;Acc:HGNC:37096]	2.28552
ENSG00000132704	FCRL2	Fc receptor-like 2 [Source:HGNC Symbol;Acc:HGNC:14875]	1.96886
ENSG00000134460	IL2RA	interleukin 2 receptor, alpha [Source:HGNC Symbol;Acc:HGNC:6008]	1.96702
ENSG00000259834	KCNA3	potassium voltage-gated channel, shaker-related subfamily, member 3 [Source:EntrezGene;Acc:3738]	1.94036
ENSG00000102221	JADE3	jade family PHD finger 3 [Source:HGNC Symbol;Acc:HGNC:22982]	1.92922
ENSG00000263961	C1orf186	chromosome 1 open reading frame 186 [Source:HGNC Symbol;Acc:HGNC:25341]	1.92392
ENSG00000187912	CLEC17A	C-type lectin domain family 17, member A [Source:HGNC Symbol;Acc:HGNC:34520]	1.88584
ENSG00000163564	PYHIN1	pyrin and HIN domain family, member 1 [Source:HGNC Symbol;Acc:HGNC:28894]	1.85743
ENSG00000205358	MT1H	metallothionein 1H [Source:HGNC Symbol;Acc:HGNC:7400]	1.74204
ENSG00000033170	FUT8	fucosyltransferase 8 (alpha (1,6) fucosyltransferase) [Source:HGNC Symbol;Acc:HGNC:4019]	1.73739
ENSG00000162894	FAIM3	Fas apoptotic inhibitory molecule 3 [Source:HGNC Symbol;Acc:HGNC:14315]	1.71076
ENSG00000114861	FOXP1	forkhead box P1 [Source:HGNC Symbol;Acc:HGNC:3823]	1.69072
ENSG00000273092	TAS2R20	taste receptor, type 2, member 20 [Source:HGNC Symbol;Acc:HGNC:19109]	1.61581
ENSG00000058866	DGKG	diacylglycerol kinase, gamma 90kDa [Source:HGNC Symbol;Acc:HGNC:2853]	1.6005
ENSG00000240505	TNFRSF13B	tumor necrosis factor receptor superfamily, member 13B [Source:HGNC Symbol;Acc:HGNC:18153]	1.58712
ENSG00000110848	CD69	CD69 molecule [Source:HGNC Symbol;Acc:HGNC:1694]	1.56393
ENSG00000245532	NEAT1	nuclear paraspeckle assembly transcript 1 (non-protein coding) [Source:HGNC Symbol;Acc:HGNC:30815]	1.55256
ENSG00000273834	MIR612	microRNA 612 [Source:HGNC Symbol;Acc:HGNC:32868]	1.55256
ENSG00000184293	CLECL1	C-type lectin-like 1 [Source:HGNC Symbol;Acc:HGNC:24462]	1.54395
ENSG00000144218	AFF3	AF4/FMR2 family, member 3 [Source:HGNC Symbol;Acc:HGNC:6473]	1.51496
ENSG00000138134	STAMBPL1	STAM binding protein-like 1 [Source:HGNC Symbol;Acc:HGNC:24105]	1.49437
ENSG00000139116	KIF21A	kinesin family member 21A [Source:HGNC Symbol;Acc:HGNC:19349]	1.48212
ENSG00000234883	MIR155HG	MIR155 host gene (non-protein coding) [Source:HGNC Symbol;Acc:HGNC:35460]	1.47267
ENSG00000275402	MIR155	microRNA 155 [Source:HGNC Symbol;Acc:HGNC:31542]	1.47267
ENSG00000102096	PIM2	pim-2 oncogene [Source:HGNC Symbol;Acc:HGNC:8987]	1.46853
ENSG00000197608	ZNF841	zinc finger protein 841 [Source:HGNC Symbol;Acc:HGNC:27611]	1.45704
ENSG00000207870	MIR221	microRNA 221 [Source:HGNC Symbol;Acc:HGNC:31601]	1.44924
ENSG00000137265	IRF4	interferon regulatory factor 4 [Source:HGNC Symbol;Acc:HGNC:6119]	1.43766
ENSG00000143297	FCRL5	Fc receptor-like 5 [Source:HGNC Symbol;Acc:HGNC:18508]	1.4155
ENSG00000134508	CABLES1	Cdk5 and Abl enzyme substrate 1 [Source:HGNC Symbol;Acc:HGNC:25097]	1.33472
ENSG00000125910	S1PR4	sphingosine-1-phosphate receptor 4 [Source:HGNC Symbol;Acc:HGNC:3170]	1.33051
ENSG00000197629	MPEG1	macrophage expressed 1 [Source:HGNC Symbol;Acc:HGNC:29619]	1.32222
ENSG00000165874	FAM35BP	family with sequence similarity 35, member B, pseudogene [Source:HGNC Symbol;Acc:HGNC:31425]	1.32078
ENSG00000178852	EFCAB13	EF-hand calcium binding domain 13 [Source:HGNC Symbol;Acc:HGNC:26864]	1.318
ENSG00000198286	CARD11	caspase recruitment domain family, member 11 [Source:HGNC Symbol;Acc:HGNC:16393]	1.30173
ENSG00000109458	GAB1	GRB2-associated binding protein 1 [Source:HGNC Symbol;Acc:HGNC:4066]	1.29177
ENSG00000134709	HOOK1	hook microtubule-tethering protein 1 [Source:HGNC Symbol;Acc:HGNC:19884]	1.28753
ENSG00000115607	IL18RAP	interleukin 18 receptor accessory protein [Source:HGNC Symbol;Acc:HGNC:5989]	1.28453
ENSG00000168268	NT5DC2	5'-nucleotidase domain containing 2 [Source:HGNC Symbol;Acc:HGNC:25717]	1.26672
ENSG00000131370	SH3BP5	SH3-domain binding protein 5 (BTK-associated) [Source:HGNC Symbol;Acc:HGNC:10827]	1.25419
ENSG00000277974	TBC1D3F	TBC1 domain family, member 3F [Source:HGNC Symbol;Acc:HGNC:18257]	1.24893
ENSG00000138639	ARHGAP24	Rho GTPase activating protein 24 [Source:HGNC Symbol;Acc:HGNC:25361]	1.2386
ENSG00000173198	CYSLTR1	cysteinyl leukotriene receptor 1 [Source:HGNC Symbol;Acc:HGNC:17451]	1.22921
ENSG00000148926	ADM	adrenomedullin [Source:HGNC Symbol;Acc:HGNC:259]	1.22856
ENSG00000119411	BSPRY	B-box and SPRY domain containing [Source:HGNC Symbol;Acc:HGNC:18232]	1.214
ENSG00000214827	MTCP1	mature T-cell proliferation 1 [Source:HGNC Symbol;Acc:HGNC:7423]	1.19817
ENSG00000239014	SNORD108	small nucleolar RNA, C/D box 108 [Source:HGNC Symbol;Acc:HGNC:32772]	1.19101
ENSG00000272805	TAS2R10	taste receptor, type 2, member 10 [Source:HGNC Symbol;Acc:HGNC:14918]	1.19089
ENSG00000163492	CCDC141	coiled-coil domain containing 141 [Source:HGNC Symbol;Acc:HGNC:26821]	1.18968
ENSG00000102174	PHEX	phosphate regulating endopeptidase homolog, X-linked [Source:HGNC Symbol;Acc:HGNC:8918]	1.18769
ENSG00000150627	WDR17	WD repeat domain 17 [Source:HGNC Symbol;Acc:HGNC:16661]	1.18691
ENSG00000261984	TAS2R14	taste receptor, type 2, member 14 [Source:HGNC Symbol;Acc:HGNC:14920]	1.17116
ENSG00000180139	ACTA2-AS1	ACTA2 antisense RNA 1 [Source:HGNC Symbol;Acc:HGNC:45169]	1.17025
ENSG00000184588	PDE4B	phosphodiesterase 4B, cAMP-specific [Source:HGNC Symbol;Acc:HGNC:8781]	1.17022
ENSG00000266315	MIR4668	microRNA 4668 [Source:HGNC Symbol;Acc:HGNC:41545]	1.16777
ENSG00000171208	NETO2	neuropilin (NRP) and tolloid (TLL)-like 2 [Source:HGNC Symbol;Acc:HGNC:14644]	1.16198
ENSG00000095585	BLNK	B-cell linker [Source:HGNC Symbol;Acc:HGNC:14211]	1.16187
ENSG00000215455	KRTAP10-1	keratin associated protein 10-1 [Source:HGNC Symbol;Acc:HGNC:22966]	1.14822
ENSG00000124191	KLRD1	killer cell lectin-like receptor subfamily D, member 1 [Source:HGNC Symbol;Acc:HGNC:6378]	1.14655
ENSG00000155926	SLA	Src-like-adaptor [Source:HGNC Symbol;Acc:HGNC:10902]	1.1437
ENSG00000182158	CREB3L2	cAMP responsive element binding protein 3-like 2 [Source:HGNC Symbol;Acc:HGNC:23720]	1.14193
ENSG00000212694	LINC01089	long intergenic non-protein coding RNA 1089 [Source:HGNC Symbol;Acc:HGNC:27886]	1.14129
ENSG00000179909	ZNF154	zinc finger protein 154 [Source:HGNC Symbol;Acc:HGNC:12939]	1.1278
ENSG00000166845	C18orf54	chromosome 18 open reading frame 54 [Source:HGNC Symbol;Acc:HGNC:13796]	1.10838
ENSG00000126353	CCR7	chemokine (C-C motif) receptor 7 [Source:HGNC Symbol;Acc:HGNC:1608]	1.10516
ENSG00000177426	TGIF1	TGFB-induced factor homeobox 1 [Source:HGNC Symbol;Acc:HGNC:11776]	1.10316
ENSG00000183508	FAM46C	family with sequence similarity 46, member C [Source:HGNC Symbol;Acc:HGNC:24712]	1.10103
ENSG00000188206	HNRNPU-AS1	HNRNPU antisense RNA 1 [Source:HGNC Symbol;Acc:HGNC:27651]	1.09799
ENSG00000156127	BATF	basic leucine zipper transcription factor, ATF-like [Source:HGNC Symbol;Acc:HGNC:958]	1.09746
ENSG00000139083	ETV6	ets variant 6 [Source:HGNC Symbol;Acc:HGNC:3495]	1.09343
ENSG00000188340	OR6N2	olfactory receptor, family 6, subfamily N, member 2 [Source:HGNC Symbol;Acc:HGNC:15035]	1.08302
ENSG00000273431	TAS2R50	taste receptor, type 2, member 50 [Source:HGNC Symbol;Acc:HGNC:18882]	1.08242
ENSG00000222009	BTBD19	BTB (POZ) domain containing 19 [Source:HGNC Symbol;Acc:HGNC:27145]	1.07731
ENSG00000078589	P2RY10	purinergic receptor P2Y, G-protein coupled, 10 [Source:HGNC Symbol;Acc:HGNC:19906]	1.07576
ENSG00000214425	LRRC37A4P	leucine rich repeat containing 37, member A4, pseudogene [Source:HGNC Symbol;Acc:HGNC:25479]	1.07493
ENSG00000130413	STK33	serine/threonine kinase 33 [Source:HGNC Symbol;Acc:HGNC:14568]	1.07282
ENSG00000167604	NFKBID	nuclear factor of kappa light polypeptide gene enhancer in B-cells inhibitor, delta [Source:HGNC Symbol;Acc:HGNC:15671]	1.06867
ENSG00000235621	LINC00494	long intergenic non-protein coding RNA 494 [Source:HGNC Symbol;Acc:HGNC:27657]	1.06446
ENSG00000196396	PTPN1	protein tyrosine phosphatase, non-receptor type 1 [Source:HGNC Symbol;Acc:HGNC:9642]	1.06416
ENSG00000175265	GOLGA8A	golgin A8 family, member A [Source:HGNC Symbol;Acc:HGNC:31972]	1.06241
ENSG00000215252	GOLGA8B	golgin A8 family, member B [Source:HGNC Symbol;Acc:HGNC:31973]	1.06241
ENSG00000207766	MIR626	microRNA 626 [Source:HGNC Symbol;Acc:HGNC:32882]	1.04581
ENSG00000151835	SACS	sacsin molecular chaperone [Source:HGNC Symbol;Acc:HGNC:10519]	1.02971
ENSG00000095739	BAMBI	BMP and activin membrane-bound inhibitor [Source:HGNC Symbol;Acc:HGNC:30251]	1.02971
ENSG00000162433	AK4	adenylate kinase 4 [Source:HGNC Symbol;Acc:HGNC:363]	1.0282
ENSG00000168404	MLKL	mixed lineage kinase domain-like [Source:HGNC Symbol;Acc:HGNC:26617]	1.02024
ENSG00000079263	SP140	SP140 nuclear body protein [Source:HGNC Symbol;Acc:HGNC:17133]	1.01588
ENSG00000095370	SH2D3C	SH2 domain containing 3C [Source:HGNC Symbol;Acc:HGNC:16884]	1.01157
ENSG00000049192	ADAMTS6	ADAM metallopeptidase with thrombospondin type 1 motif, 6 [Source:HGNC Symbol;Acc:HGNC:222]	1.01066
ENSG00000262111	TAS2R30	taste receptor, type 2, member 30 [Source:HGNC Symbol;Acc:HGNC:19112]	1.00771
ENSG00000267121	CTD-2020K17.1		0.999938
ENSG00000263028	TAS2R19	taste receptor, type 2, member 19 [Source:HGNC Symbol;Acc:HGNC:19108]	0.994445
ENSG00000017483	SLC38A5	solute carrier family 38, member 5 [Source:HGNC Symbol;Acc:HGNC:18070]	0.990617
ENSG00000240871	KRTAP4-7	keratin associated protein 4-7 [Source:HGNC Symbol;Acc:HGNC:18898]	0.989831
ENSG00000257176	RP11-996F15.2		0.986847
ENSG00000150593	PDCD4	programmed cell death 4 (neoplastic transformation inhibitor) [Source:HGNC Symbol;Acc:HGNC:8763]	0.981582
ENSG00000265827	MIR4680	microRNA 4680 [Source:HGNC Symbol;Acc:HGNC:41541]	0.981582
ENSG00000171777	RASGRP4	RAS guanyl releasing protein 4 [Source:HGNC Symbol;Acc:HGNC:18958]	0.980932
ENSG00000255986	MT1JP	metallothionein 1J, pseudogene [Source:HGNC Symbol;Acc:HGNC:7402]	0.97356
ENSG00000011590	ZBTB32	zinc finger and BTB domain containing 32 [Source:HGNC Symbol;Acc:HGNC:16763]	0.971566
ENSG00000188848	BEND4	BEN domain containing 4 [Source:HGNC Symbol;Acc:HGNC:23815]	0.965975
ENSG00000230590	FTX	FTX transcript, XIST regulator (non-protein coding) [Source:HGNC Symbol;Acc:HGNC:37190]	0.960678
ENSG00000170396	ZNF804A	zinc finger protein 804A [Source:HGNC Symbol;Acc:HGNC:21711]	0.956116
ENSG00000221923	ZNF880	zinc finger protein 880 [Source:HGNC Symbol;Acc:HGNC:37249]	0.95505
ENSG00000107554	DNMBP	dynamin binding protein [Source:HGNC Symbol;Acc:HGNC:30373]	0.953451
ENSG00000187951	ARHGAP11B	Rho GTPase activating protein 11B [Source:HGNC Symbol;Acc:HGNC:15782]	0.951143
ENSG00000276289	KCNE1	potassium voltage-gated channel, Isk-related family, member 1 [Source:EntrezGene;Acc:3753]	0.949603
ENSG00000214946	TBC1D26	TBC1 domain family, member 26 [Source:HGNC Symbol;Acc:HGNC:28745]	0.947621
ENSG00000255104	ZNF286A	TBC1 domain family member 26 [Source:UniProtKB/Swiss-Prot;Acc:Q86UD7]	0.947621
ENSG00000155330	C16orf87	chromosome 16 open reading frame 87 [Source:HGNC Symbol;Acc:HGNC:33754]	0.941223
ENSG00000232677	LINC00665	long intergenic non-protein coding RNA 665 [Source:HGNC Symbol;Acc:HGNC:44323]	0.941166
ENSG00000150977	RILPL2	Rab interacting lysosomal protein-like 2 [Source:HGNC Symbol;Acc:HGNC:28787]	0.936347
ENSG00000138185	ENTPD1	ectonucleoside triphosphate diphosphohydrolase 1 [Source:HGNC Symbol;Acc:HGNC:3363]	0.931487
ENSG00000198997	MIR107	microRNA 107 [Source:HGNC Symbol;Acc:HGNC:31496]	0.923644
ENSG00000104081	BMF	Bcl2 modifying factor [Source:HGNC Symbol;Acc:HGNC:24132]	0.91873
ENSG00000116017	ARID3A	AT rich interactive domain 3A (BRIGHT-like) [Source:HGNC Symbol;Acc:HGNC:3031]	0.918489
ENSG00000125454	SLC25A19	solute carrier family 25 (mitochondrial thiamine pyrophosphate carrier), member 19 [Source:HGNC Symbol;Acc:HGNC:14409]	0.916254
ENSG00000165996	PTPLA	protein tyrosine phosphatase-like (proline instead of catalytic arginine), member A [Source:HGNC Symbol;Acc:HGNC:9639]	0.909997
ENSG00000057657	PRDM1	PR domain containing 1, with ZNF domain [Source:HGNC Symbol;Acc:HGNC:9346]	0.909356
ENSG00000126970	ZC4H2	zinc finger, C4H2 domain containing [Source:HGNC Symbol;Acc:HGNC:24931]	0.903516
ENSG00000135740	SLC9A5	solute carrier family 9, subfamily A (NHE5, cation proton antiporter 5), member 5 [Source:HGNC Symbol;Acc:HGNC:11078]	0.901359
ENSG00000187045	TMPRSS6	transmembrane protease, serine 6 [Source:HGNC Symbol;Acc:HGNC:16517]	0.895743
ENSG00000107438	PDLIM1	PDZ and LIM domain 1 [Source:HGNC Symbol;Acc:HGNC:2067]	0.89165
ENSG00000186860	KRTAP17-1	keratin associated protein 17-1 [Source:HGNC Symbol;Acc:HGNC:18917]	0.890116
ENSG00000181896	ZNF101	zinc finger protein 101 [Source:HGNC Symbol;Acc:HGNC:12881]	0.886838
ENSG00000149970	CNKSR2	connector enhancer of kinase suppressor of Ras 2 [Source:HGNC Symbol;Acc:HGNC:19701]	0.884991
ENSG00000135976	ANKRD36	ankyrin repeat domain 36 [Source:HGNC Symbol;Acc:HGNC:24079]	0.881838
ENSG00000174501	ANKRD36C	ankyrin repeat domain 36C [Source:HGNC Symbol;Acc:HGNC:32946]	0.881838
ENSG00000176160	HSF5	heat shock transcription factor family member 5 [Source:HGNC Symbol;Acc:HGNC:26862]	0.879356
ENSG00000267058	RP11-15A1.3		0.877809
ENSG00000158164	TMSB15A	thymosin beta 15a [Source:HGNC Symbol;Acc:HGNC:30744]	0.874926
ENSG00000158427	TMSB15B	thymosin beta 15B [Source:HGNC Symbol;Acc:HGNC:28612]	0.874926
ENSG00000207717	MIR551B	microRNA 551b [Source:HGNC Symbol;Acc:HGNC:32807]	0.874361
ENSG00000101104	PABPC1L	poly(A) binding protein, cytoplasmic 1-like [Source:HGNC Symbol;Acc:HGNC:15797]	0.872872
ENSG00000149150	SLC43A1	solute carrier family 43 (amino acid system L transporter), member 1 [Source:HGNC Symbol;Acc:HGNC:9225]	0.872668
ENSG00000184205	TSPYL2	TSPY-like 2 [Source:HGNC Symbol;Acc:HGNC:24358]	0.870168
ENSG00000101336	HCK	hemopoietic cell kinase [Source:HGNC Symbol;Acc:HGNC:4840]	0.867963
ENSG00000187862	TTC24	tetratricopeptide repeat domain 24 [Source:HGNC Symbol;Acc:HGNC:32348]	0.865724
ENSG00000073605	GSDMB	gasdermin B [Source:HGNC Symbol;Acc:HGNC:23690]	0.864745
ENSG00000185869	ZNF829	zinc finger protein 829 [Source:HGNC Symbol;Acc:HGNC:34032]	0.86389
ENSG00000163947	ARHGEF3	Rho guanine nucleotide exchange factor (GEF) 3 [Source:HGNC Symbol;Acc:HGNC:683]	0.856308
ENSG00000189419	SPATA41	spermatogenesis associated 41 (non-protein coding) [Source:HGNC Symbol;Acc:HGNC:48613]	0.848525
ENSG00000236017	ASMTL-AS1	ASMTL antisense RNA 1 [Source:HGNC Symbol;Acc:HGNC:25811]	0.845627
ENSG00000182150	ERCC6L2	excision repair cross-complementation group 6-like 2 [Source:HGNC Symbol;Acc:HGNC:26922]	0.843888
ENSG00000207865	MIR34A	microRNA 34a [Source:HGNC Symbol;Acc:HGNC:31635]	0.843814
ENSG00000213923	CSNK1E	casein kinase 1, epsilon [Source:HGNC Symbol;Acc:HGNC:2453]	0.843719
ENSG00000141682	PMAIP1	phorbol-12-myristate-13-acetate-induced protein 1 [Source:HGNC Symbol;Acc:HGNC:9108]	0.843549
ENSG00000107815	C10orf2	chromosome 10 open reading frame 2 [Source:HGNC Symbol;Acc:HGNC:1160]	0.84005
ENSG00000172650	AGAP5	ArfGAP with GTPase domain, ankyrin repeat and PH domain 5 [Source:HGNC Symbol;Acc:HGNC:23467]	0.838514
ENSG00000204149	AGAP6	ArfGAP with GTPase domain, ankyrin repeat and PH domain 6 [Source:HGNC Symbol;Acc:HGNC:23466]	0.838514
ENSG00000188234	AGAP4	ArfGAP with GTPase domain, ankyrin repeat and PH domain 4 [Source:HGNC Symbol;Acc:HGNC:23459]	0.838514
ENSG00000224189	HAGLR	HOXD antisense growth-associated long non-coding RNA [Source:HGNC Symbol;Acc:HGNC:43755]	0.838139
ENSG00000176624	MEX3C	mex-3 RNA binding family member C [Source:HGNC Symbol;Acc:HGNC:28040]	0.837685
ENSG00000263247	PRR4	proline rich 4 (lacrimal) [Source:HGNC Symbol;Acc:HGNC:18020]	0.83694
ENSG00000137193	PIM1	pim-1 oncogene [Source:HGNC Symbol;Acc:HGNC:8986]	0.831472
ENSG00000167550	RHEBL1	Ras homolog enriched in brain like 1 [Source:HGNC Symbol;Acc:HGNC:21166]	0.829941
ENSG00000259431	THTPA	thiamine triphosphatase [Source:HGNC Symbol;Acc:HGNC:18987]	0.829831
ENSG00000140853	NLRC5	NLR family, CARD domain containing 5 [Source:HGNC Symbol;Acc:HGNC:29933]	0.828357
ENSG00000185262	UBALD2	UBA-like domain containing 2 [Source:HGNC Symbol;Acc:HGNC:28438]	0.825336
ENSG00000197892	KIF13B	kinesin family member 13B [Source:HGNC Symbol;Acc:HGNC:14405]	0.825294
ENSG00000207614	MIR193A	microRNA 193a [Source:HGNC Symbol;Acc:HGNC:31563]	0.824888
ENSG00000014257	ACPP	acid phosphatase, prostate [Source:HGNC Symbol;Acc:HGNC:125]	0.815248
ENSG00000246582	RP11-1149O23.3		0.811526
ENSG00000108848	LUC7L3	LUC7-like 3 (S. cerevisiae) [Source:HGNC Symbol;Acc:HGNC:24309]	0.808244
ENSG00000198894	CIPC	CLOCK-interacting pacemaker [Source:HGNC Symbol;Acc:HGNC:20365]	0.807971
ENSG00000142102	ATHL1	ATH1, acid trehalase-like 1 (yeast) [Source:HGNC Symbol;Acc:HGNC:26210]	0.807919
ENSG00000134490	TMEM241	transmembrane protein 241 [Source:HGNC Symbol;Acc:HGNC:31723]	0.804318
ENSG00000197790	OR52M1	olfactory receptor, family 52, subfamily M, member 1 [Source:HGNC Symbol;Acc:HGNC:15225]	0.803126
ENSG00000101773	RBBP8	retinoblastoma binding protein 8 [Source:HGNC Symbol;Acc:HGNC:9891]	0.801033
ENSG00000196476	C20orf96	chromosome 20 open reading frame 96 [Source:HGNC Symbol;Acc:HGNC:16227]	0.796768
ENSG00000130856	ZNF236	zinc finger protein 236 [Source:HGNC Symbol;Acc:HGNC:13028]	0.795748
ENSG00000265873	MIR4289	microRNA 4289 [Source:HGNC Symbol;Acc:HGNC:38278]	0.794162
ENSG00000173200	PARP15	poly (ADP-ribose) polymerase family, member 15 [Source:HGNC Symbol;Acc:HGNC:26876]	0.792308
ENSG00000169429	CXCL8	chemokine (C-X-C motif) ligand 8 [Source:HGNC Symbol;Acc:HGNC:6025]	0.78634
ENSG00000145703	IQGAP2	IQ motif containing GTPase activating protein 2 [Source:HGNC Symbol;Acc:HGNC:6111]	0.785538
ENSG00000239285	LY6G5B	lymphocyte antigen 6 complex, locus G5B [Source:HGNC Symbol;Acc:HGNC:13931]	0.785253
ENSG00000113319	RASGRF2	Ras protein-specific guanine nucleotide-releasing factor 2 [Source:HGNC Symbol;Acc:HGNC:9876]	0.784598
ENSG00000186329	TMEM212	transmembrane protein 212 [Source:HGNC Symbol;Acc:HGNC:34295]	0.783098
ENSG00000260583	LINC00515	long intergenic non-protein coding RNA 515 [Source:HGNC Symbol;Acc:HGNC:16019]	0.780712
ENSG00000033627	ATP6V0A1	ATPase, H+ transporting, lysosomal V0 subunit a1 [Source:HGNC Symbol;Acc:HGNC:865]	0.773985
ENSG00000271567	PPIAL4F	peptidylprolyl isomerase A (cyclophilin A)-like 4F [Source:HGNC Symbol;Acc:HGNC:33999]	0.771419
ENSG00000270339	PPIAL4E	peptidylprolyl isomerase A (cyclophilin A)-like 4E [Source:HGNC Symbol;Acc:HGNC:33997]	0.771419
ENSG00000263464	PPIAL4C	peptidylprolyl isomerase A (cyclophilin A)-like 4C [Source:HGNC Symbol;Acc:HGNC:33995]	0.771419
ENSG00000159961	OR3A3	olfactory receptor, family 3, subfamily A, member 3 [Source:HGNC Symbol;Acc:HGNC:8284]	0.770462
ENSG00000188629	ZNF177	Zinc finger protein 177 [Source:UniProtKB/Swiss-Prot;Acc:Q13360]	0.770288
ENSG00000137757	CASP5	caspase 5, apoptosis-related cysteine peptidase [Source:HGNC Symbol;Acc:HGNC:1506]	0.767388
ENSG00000244122	UGT1A7	UDP glucuronosyltransferase 1 family, polypeptide A7 [Source:HGNC Symbol;Acc:HGNC:12539]	0.764384
ENSG00000144802	NFKBIZ	nuclear factor of kappa light polypeptide gene enhancer in B-cells inhibitor, zeta [Source:HGNC Symbol;Acc:HGNC:29805]	0.763205
ENSG00000269343	ZNF587B	zinc finger protein 587B [Source:HGNC Symbol;Acc:HGNC:37142]	0.759139
ENSG00000163029	SMC6	structural maintenance of chromosomes 6 [Source:HGNC Symbol;Acc:HGNC:20466]	0.75768
ENSG00000151229	SLC2A13	solute carrier family 2 (facilitated glucose transporter), member 13 [Source:HGNC Symbol;Acc:HGNC:15956]	0.757587
ENSG00000185404	SP140L	SP140 nuclear body protein-like [Source:HGNC Symbol;Acc:HGNC:25105]	0.753199
ENSG00000161692	DBF4B	DBF4 zinc finger B [Source:HGNC Symbol;Acc:HGNC:17883]	0.752853
ENSG00000181026	AEN	apoptosis enhancing nuclease [Source:HGNC Symbol;Acc:HGNC:25722]	0.74982
ENSG00000101596	SMCHD1	structural maintenance of chromosomes flexible hinge domain containing 1 [Source:HGNC Symbol;Acc:HGNC:29090]	0.748321
ENSG00000127311	HELB	helicase (DNA) B [Source:HGNC Symbol;Acc:HGNC:17196]	0.748293
ENSG00000170832	USP32	ubiquitin specific peptidase 32 [Source:HGNC Symbol;Acc:HGNC:19143]	0.747307
ENSG00000167522	ANKRD11	ankyrin repeat domain 11 [Source:HGNC Symbol;Acc:HGNC:21316]	0.746719
ENSG00000213928	IRF9	interferon regulatory factor 9 [Source:HGNC Symbol;Acc:HGNC:6131]	0.7465
ENSG00000160352	ZNF714	zinc finger protein 714 [Source:HGNC Symbol;Acc:HGNC:27124]	0.746488
ENSG00000203668	CHML	choroideremia-like (Rab escort protein 2) [Source:HGNC Symbol;Acc:HGNC:1941]	0.74464
ENSG00000275153	TBC1D3	TBC1 domain family, member 3 [Source:HGNC Symbol;Acc:HGNC:19031]	0.744374
ENSG00000168811	IL12A	interleukin 12A [Source:HGNC Symbol;Acc:HGNC:5969]	0.744146
ENSG00000196628	TCF4	transcription factor 4 [Source:HGNC Symbol;Acc:HGNC:11634]	0.742468
ENSG00000156398	SFXN2	sideroflexin 2 [Source:HGNC Symbol;Acc:HGNC:16086]	0.740018
ENSG00000075826	SEC31B	SEC31 homolog B (S. cerevisiae) [Source:HGNC Symbol;Acc:HGNC:23197]	0.738977
ENSG00000173588	CEP83	centrosomal protein 83kDa [Source:HGNC Symbol;Acc:HGNC:17966]	0.733667
ENSG00000170953	OR8B12	olfactory receptor, family 8, subfamily B, member 12 [Source:HGNC Symbol;Acc:HGNC:15307]	0.73306
ENSG00000179981	TSHZ1	teashirt zinc finger homeobox 1 [Source:HGNC Symbol;Acc:HGNC:10669]	0.730073
ENSG00000273884	LILRA3	leukocyte immunoglobulin-like receptor, subfamily A (without TM domain), member 3 [Source:HGNC Symbol;Acc:HGNC:6604]	0.728195
ENSG00000214198	GNN	Grp94 neighboring nucleotidase pseudogene [Source:EntrezGene;Acc:253724]	0.726916
ENSG00000119969	HELLS	helicase, lymphoid-specific [Source:HGNC Symbol;Acc:HGNC:4861]	0.725835
ENSG00000068831	RASGRP2	RAS guanyl releasing protein 2 (calcium and DAG-regulated) [Source:HGNC Symbol;Acc:HGNC:9879]	0.725538
ENSG00000206530	WDR52	WD repeat domain 52 [Source:HGNC Symbol;Acc:HGNC:25631]	0.724439
ENSG00000272573	MUSTN1	musculoskeletal, embryonic nuclear protein 1 [Source:HGNC Symbol;Acc:HGNC:22144]	0.724394
ENSG00000198283	OR5B21	olfactory receptor, family 5, subfamily B, member 21 [Source:HGNC Symbol;Acc:HGNC:19616]	0.722763
ENSG00000266405	CBX3P2	chromobox homolog 3 pseudogene 2 [Source:HGNC Symbol;Acc:HGNC:42874]	0.721623
ENSG00000182963	GJC1	gap junction protein, gamma 1, 45kDa [Source:HGNC Symbol;Acc:HGNC:4280]	0.717971
ENSG00000118557	PMFBP1	polyamine modulated factor 1 binding protein 1 [Source:HGNC Symbol;Acc:HGNC:17728]	0.717603
ENSG00000258790	KIAA0391	Mitochondrial ribonuclease P protein 3 [Source:UniProtKB/TrEMBL;Acc:S4R416]	0.717426
ENSG00000103021	CCDC113	coiled-coil domain containing 113 [Source:HGNC Symbol;Acc:HGNC:25002]	0.716
ENSG00000111885	MAN1A1	mannosidase, alpha, class 1A, member 1 [Source:HGNC Symbol;Acc:HGNC:6821]	0.713743
ENSG00000258929	RP11-58E21.3		0.712875
ENSG00000144791	LIMD1	LIM domains containing 1 [Source:HGNC Symbol;Acc:HGNC:6612]	0.712384
ENSG00000072858	SIDT1	SID1 transmembrane family, member 1 [Source:HGNC Symbol;Acc:HGNC:25967]	0.711917
ENSG00000173261	PLAC8L1	PLAC8-like 1 [Source:HGNC Symbol;Acc:HGNC:31746]	0.704487
ENSG00000103037	SETD6	SET domain containing 6 [Source:HGNC Symbol;Acc:HGNC:26116]	0.701596
ENSG00000173846	PLK3	polo-like kinase 3 [Source:HGNC Symbol;Acc:HGNC:2154]	0.700996
ENSG00000231305	RP11-723O4.2		0.700871
ENSG00000169826	CSGALNACT2	chondroitin sulfate N-acetylgalactosaminyltransferase 2 [Source:HGNC Symbol;Acc:HGNC:24292]	0.700543
ENSG00000227702	LINC00111	long intergenic non-protein coding RNA 111 [Source:HGNC Symbol;Acc:HGNC:1262]	0.699958
ENSG00000215186	GOLGA6B	golgin A6 family, member B [Source:HGNC Symbol;Acc:HGNC:32205]	0.698244
ENSG00000159289	GOLGA6A	golgin A6 family, member A [Source:HGNC Symbol;Acc:HGNC:13567]	0.698244
ENSG00000167195	GOLGA6C	golgin A6 family, member C [Source:HGNC Symbol;Acc:HGNC:32206]	0.698244
ENSG00000140478	GOLGA6D	golgin A6 family, member D [Source:HGNC Symbol;Acc:HGNC:32204]	0.698244
ENSG00000119508	NR4A3	nuclear receptor subfamily 4, group A, member 3 [Source:HGNC Symbol;Acc:HGNC:7982]	0.697911
ENSG00000223109	MIR1538	microRNA 1538 [Source:HGNC Symbol;Acc:HGNC:35382]	0.696163
ENSG00000181585	TMIE	transmembrane inner ear [Source:HGNC Symbol;Acc:HGNC:30800]	0.694772
ENSG00000205495	OR52J3	olfactory receptor, family 52, subfamily J, member 3 [Source:HGNC Symbol;Acc:HGNC:14799]	0.693665
ENSG00000125449	ARMC7	armadillo repeat containing 7 [Source:HGNC Symbol;Acc:HGNC:26168]	0.692615
ENSG00000152492	CCDC50	coiled-coil domain containing 50 [Source:HGNC Symbol;Acc:HGNC:18111]	0.692554
ENSG00000173715	C11orf80	chromosome 11 open reading frame 80 [Source:HGNC Symbol;Acc:HGNC:26197]	0.691271
ENSG00000108773	KAT2A	K(lysine) acetyltransferase 2A [Source:HGNC Symbol;Acc:HGNC:4201]	0.689748
ENSG00000185811	IKZF1	IKAROS family zinc finger 1 (Ikaros) [Source:HGNC Symbol;Acc:HGNC:13176]	0.689189
ENSG00000251247	ZNF345	zinc finger protein 345 [Source:HGNC Symbol;Acc:HGNC:16367]	0.689021
ENSG00000225291	OR14J1	olfactory receptor, family 14, subfamily J, member 1 [Source:HGNC Symbol;Acc:HGNC:13971]	0.687124
ENSG00000271816	BMS1P4	BMS1 pseudogene 4 [Source:EntrezGene;Acc:729096]	0.685895
ENSG00000012983	MAP4K5	mitogen-activated protein kinase kinase kinase kinase 5 [Source:HGNC Symbol;Acc:HGNC:6867]	0.68471
ENSG00000251396	LINC01301	long intergenic non-protein coding RNA 1301 [Source:HGNC Symbol;Acc:HGNC:50464]	0.684682
ENSG00000107938	EDRF1	erythroid differentiation regulatory factor 1 [Source:HGNC Symbol;Acc:HGNC:24640]	0.68422
ENSG00000169474	SPRR1A	small proline-rich protein 1A [Source:HGNC Symbol;Acc:HGNC:11259]	0.679487
ENSG00000277494	GPIHBP1	glycosylphosphatidylinositol anchored high density lipoprotein binding protein 1 [Source:HGNC Symbol;Acc:HGNC:24945]	0.679364
ENSG00000262180	OCLM	oculomedin [Source:HGNC Symbol;Acc:HGNC:8103]	0.678044
ENSG00000187180	LCE2C	late cornified envelope 2C [Source:HGNC Symbol;Acc:HGNC:29460]	0.677248
ENSG00000258441	LINC00641	long intergenic non-protein coding RNA 641 [Source:HGNC Symbol;Acc:HGNC:27511]	0.676015
ENSG00000196427	NBPF4	neuroblastoma breakpoint family, member 4 [Source:HGNC Symbol;Acc:HGNC:26550]	0.675859
ENSG00000101546	RBFA	ribosome binding factor A (putative) [Source:HGNC Symbol;Acc:HGNC:26120]	0.675736
ENSG00000249138	SLED1	proteoglycan 3 pseudogene [Source:EntrezGene;Acc:643036]	0.67573
ENSG00000178828	RNF186	ring finger protein 186 [Source:HGNC Symbol;Acc:HGNC:25978]	0.675684
ENSG00000100058	CRYBB2P1	crystallin, beta B2 pseudogene 1 [Source:HGNC Symbol;Acc:HGNC:2399]	0.674291
ENSG00000102053	ZC3H12B	zinc finger CCCH-type containing 12B [Source:HGNC Symbol;Acc:HGNC:17407]	0.673474
ENSG00000215421	ZNF407	zinc finger protein 407 [Source:HGNC Symbol;Acc:HGNC:19904]	0.673151
ENSG00000248492	ZFAT-AS1	ZFAT antisense RNA 1 [Source:HGNC Symbol;Acc:HGNC:33992]	0.672796
ENSG00000251562	MALAT1	metastasis associated lung adenocarcinoma transcript 1 (non-protein coding) [Source:HGNC Symbol;Acc:HGNC:29665]	0.669894
ENSG00000109920	FNBP4	formin binding protein 4 [Source:HGNC Symbol;Acc:HGNC:19752]	0.669738
ENSG00000259120	SMIM6	small integral membrane protein 6 [Source:HGNC Symbol;Acc:HGNC:40032]	0.668791
ENSG00000176194	CIDEA	cell death-inducing DFFA-like effector a [Source:HGNC Symbol;Acc:HGNC:1976]	0.667862
ENSG00000099251	HSD17B7P2	hydroxysteroid (17-beta) dehydrogenase 7 pseudogene 2 [Source:HGNC Symbol;Acc:HGNC:28120]	0.662392
ENSG00000247137	RP11-727A23.5		0.661533
ENSG00000198128	OR2L3	olfactory receptor, family 2, subfamily L, member 3 [Source:HGNC Symbol;Acc:HGNC:15009]	0.660836
ENSG00000172349	IL16	interleukin 16 [Source:HGNC Symbol;Acc:HGNC:5980]	0.660314
ENSG00000276458	LENG8	leukocyte receptor cluster (LRC) member 8 [Source:HGNC Symbol;Acc:HGNC:15500]	0.657128
ENSG00000078043	PIAS2	protein inhibitor of activated STAT, 2 [Source:HGNC Symbol;Acc:HGNC:17311]	0.656943
ENSG00000156689	GLYATL2	glycine-N-acyltransferase-like 2 [Source:HGNC Symbol;Acc:HGNC:24178]	0.655838
ENSG00000167194	C16orf92	chromosome 16 open reading frame 92 [Source:HGNC Symbol;Acc:HGNC:26346]	0.654536
ENSG00000179361	ARID3B	AT rich interactive domain 3B (BRIGHT-like) [Source:HGNC Symbol;Acc:HGNC:14350]	0.653047
ENSG00000119401	TRIM32	tripartite motif containing 32 [Source:HGNC Symbol;Acc:HGNC:16380]	0.650868
ENSG00000173926	MARCH3	membrane-associated ring finger (C3HC4) 3, E3 ubiquitin protein ligase [Source:HGNC Symbol;Acc:HGNC:28728]	0.650811
ENSG00000182993	C12orf60	chromosome 12 open reading frame 60 [Source:HGNC Symbol;Acc:HGNC:28726]	0.650373
ENSG00000172878	METAP1D	methionyl aminopeptidase type 1D (mitochondrial) [Source:HGNC Symbol;Acc:HGNC:32583]	0.650237
ENSG00000133657	ATP13A3	ATPase type 13A3 [Source:HGNC Symbol;Acc:HGNC:24113]	0.649983
ENSG00000103089	FA2H	fatty acid 2-hydroxylase [Source:HGNC Symbol;Acc:HGNC:21197]	0.649964
ENSG00000156273	BACH1	BTB and CNC homology 1, basic leucine zipper transcription factor 1 [Source:HGNC Symbol;Acc:HGNC:935]	0.645846
ENSG00000147457	CHMP7	charged multivesicular body protein 7 [Source:HGNC Symbol;Acc:HGNC:28439]	0.642255
ENSG00000160766	GBAP1	glucosidase, beta, acid pseudogene 1 [Source:HGNC Symbol;Acc:HGNC:4178]	0.640528
ENSG00000234787	LINC00458	long intergenic non-protein coding RNA 458 [Source:HGNC Symbol;Acc:HGNC:42807]	0.640271
ENSG00000256525	POLG2	polymerase (DNA directed), gamma 2, accessory subunit [Source:HGNC Symbol;Acc:HGNC:9180]	0.636854
ENSG00000215559	ANKRD20A11P	ankyrin repeat domain 20 family, member A11, pseudogene [Source:HGNC Symbol;Acc:HGNC:42024]	0.636021
ENSG00000175354	PTPN2	protein tyrosine phosphatase, non-receptor type 2 [Source:HGNC Symbol;Acc:HGNC:9650]	0.635353
ENSG00000205015	RP11-46C24.3		0.634872
ENSG00000189067	LITAF	lipopolysaccharide-induced TNF factor [Source:HGNC Symbol;Acc:HGNC:16841]	0.633989
ENSG00000142484	TM4SF5	transmembrane 4 L six family member 5 [Source:HGNC Symbol;Acc:HGNC:11857]	0.632887
ENSG00000186814	ZSCAN30	zinc finger and SCAN domain containing 30 [Source:HGNC Symbol;Acc:HGNC:33517]	0.632874
ENSG00000176953	NFATC2IP	nuclear factor of activated T-cells, cytoplasmic, calcineurin-dependent 2 interacting protein [Source:HGNC Symbol;Acc:HGNC:25906]	0.632766
ENSG00000090924	PLEKHG2	pleckstrin homology domain containing, family G (with RhoGef domain) member 2 [Source:HGNC Symbol;Acc:HGNC:29515]	0.631823
ENSG00000179452	GM140	uncharacterized LOC100287948 [Source:EntrezGene;Acc:100287948]	0.628388
ENSG00000110172	CHORDC1	cysteine and histidine-rich domain (CHORD) containing 1 [Source:HGNC Symbol;Acc:HGNC:14525]	0.627989
ENSG00000182791	CCDC87	coiled-coil domain containing 87 [Source:HGNC Symbol;Acc:HGNC:25579]	0.627461
ENSG00000150636	CCDC102B	coiled-coil domain containing 102B [Source:HGNC Symbol;Acc:HGNC:26295]	0.627404
ENSG00000171484	OR1B1	olfactory receptor, family 1, subfamily B, member 1 [Source:HGNC Symbol;Acc:HGNC:8181]	0.625994
ENSG00000159905	ZNF221	zinc finger protein 221 [Source:HGNC Symbol;Acc:HGNC:13014]	0.624701
ENSG00000179388	EGR3	early growth response 3 [Source:HGNC Symbol;Acc:HGNC:3240]	0.623339
ENSG00000172772	OR10W1	olfactory receptor, family 10, subfamily W, member 1 [Source:HGNC Symbol;Acc:HGNC:15139]	0.622754
ENSG00000248333	CDK11B	cyclin-dependent kinase 11B [Source:HGNC Symbol;Acc:HGNC:1729]	0.617158
ENSG00000008128	CDK11A	cyclin-dependent kinase 11A [Source:HGNC Symbol;Acc:HGNC:1730]	0.617158
ENSG00000180011	ZADH2	zinc binding alcohol dehydrogenase domain containing 2 [Source:HGNC Symbol;Acc:HGNC:28697]	0.615489
ENSG00000168260	C14orf183	chromosome 14 open reading frame 183 [Source:HGNC Symbol;Acc:HGNC:27285]	0.614789
ENSG00000121380	BCL2L14	BCL2-like 14 (apoptosis facilitator) [Source:HGNC Symbol;Acc:HGNC:16657]	0.614279
ENSG00000186407	CD300E	CD300e molecule [Source:HGNC Symbol;Acc:HGNC:28874]	0.613708
ENSG00000153933	DGKE	diacylglycerol kinase, epsilon 64kDa [Source:HGNC Symbol;Acc:HGNC:2852]	0.612712
ENSG00000127366	TAS2R5	taste receptor, type 2, member 5 [Source:HGNC Symbol;Acc:HGNC:14912]	0.61071
ENSG00000188687	SLC4A5	solute carrier family 4 (sodium bicarbonate cotransporter), member 5 [Source:HGNC Symbol;Acc:HGNC:18168]	0.610636
ENSG00000181666	HKR1	HKR1, GLI-Kruppel zinc finger family member [Source:HGNC Symbol;Acc:HGNC:4928]	0.61058
ENSG00000075336	TIMM21	translocase of inner mitochondrial membrane 21 homolog (yeast) [Source:HGNC Symbol;Acc:HGNC:25010]	0.610013
ENSG00000108379	WNT3	wingless-type MMTV integration site family, member 3 [Source:HGNC Symbol;Acc:HGNC:12782]	0.609911
ENSG00000227392	HPN-AS1	HPN antisense RNA 1 [Source:HGNC Symbol;Acc:HGNC:47041]	0.608631
ENSG00000198586	TLK1	tousled-like kinase 1 [Source:HGNC Symbol;Acc:HGNC:11841]	0.607729
ENSG00000198496	NBR2	neighbor of BRCA1 gene 2 (non-protein coding) [Source:HGNC Symbol;Acc:HGNC:20691]	0.606921
ENSG00000254960	KIRREL3-AS2	KIRREL3 antisense RNA 2 [Source:HGNC Symbol;Acc:HGNC:42656]	0.606597
ENSG00000215454	KRTAP10-4	keratin associated protein 10-4 [Source:HGNC Symbol;Acc:HGNC:20521]	0.605595
ENSG00000273457	TAS2R13	taste receptor, type 2, member 13 [Source:HGNC Symbol;Acc:HGNC:14919]	0.603049
ENSG00000212899	KRTAP3-3	keratin associated protein 3-3 [Source:HGNC Symbol;Acc:HGNC:18890]	0.603008
ENSG00000179073	TAAR3	trace amine associated receptor 3 (gene/pseudogene) [Source:HGNC Symbol;Acc:HGNC:4513]	0.60196
ENSG00000186166	CCDC84	coiled-coil domain containing 84 [Source:HGNC Symbol;Acc:HGNC:30460]	0.601237
ENSG00000214686	IQCF6	IQ motif containing F6 [Source:HGNC Symbol;Acc:HGNC:35158]	0.600473
ENSG00000171916	LGALS9C	lectin, galactoside-binding, soluble, 9C [Source:HGNC Symbol;Acc:HGNC:33874]	-0.700489
ENSG00000196873	CBWD3	COBW domain containing 3 [Source:HGNC Symbol;Acc:HGNC:18519]	-0.922586
ENSG00000136682	CBWD2	COBW domain containing 2 [Source:HGNC Symbol;Acc:HGNC:17907]	-0.922586
ENSG00000172785	CBWD1	COBW domain containing 1 [Source:HGNC Symbol;Acc:HGNC:17134]	-0.922586
ENSG00000215126	CBWD7	COBW domain containing 7 [Source:HGNC Symbol;Acc:HGNC:31977]	-0.922586
ENSG00000140264	SERF2	small EDRK-rich factor 2 [Source:HGNC Symbol;Acc:HGNC:10757]	-1.27297
ENSG00000108448	TRIM16L	tripartite motif containing 16-like [Source:HGNC Symbol;Acc:HGNC:32670]	-1.31845
