# Supplementary material for: Alternative splicing discriminates molecular subtypes and has prognostic impact in diffuse large B-cell lymphoma
Source: Blood Cancer J. 2017 Aug 25;7(8):e596–. doi: 10.1038/bcj.2017.71 (PMC5596382; doi:10.1038/bcj.2017.71)
Supplement: Supplementary Table 5 [file bcj201771x6.xlsx]

## Sheet: Sheet1
DOWN-REGULATED
ensembl gene	description	gene	fc
ENSG00000140044	Jun dimerization protein 2 [Source:HGNC Symbol;Acc:HGNC:17546]	JDP2	-6.64029
ENSG00000108312	upstream binding transcription factor, RNA polymerase I [Source:HGNC Symbol;Acc:HGNC:12511]	UBTF	-6.06783
ENSG00000103363	transcription elongation factor B subunit 2 [Source:HGNC Symbol;Acc:HGNC:11619]	TCEB2	-5.7199
ENSG00000234996		RP11-480I12.9	-5.27277
ENSG00000164808	scaffolding protein involved in DNA repair [Source:HGNC Symbol;Acc:HGNC:28971]	SPIDR	-5.20563
ENSG00000015479	matrin 3 [Source:HGNC Symbol;Acc:HGNC:6912]	MATR3	-4.74913
ENSG00000167962	zinc finger protein 598 [Source:HGNC Symbol;Acc:HGNC:28079]	ZNF598	-4.65129
ENSG00000145012	LIM domain containing preferred translocation partner in lipoma [Source:HGNC Symbol;Acc:HGNC:6679]	LPP	-4.61707
ENSG00000100580	transmembrane p24 trafficking protein family member 8 [Source:HGNC Symbol;Acc:HGNC:18633]	TMED8	-4.5998
ENSG00000198794	secretory carrier membrane protein 5 [Source:HGNC Symbol;Acc:HGNC:30386]	SCAMP5	-4.55594
ENSG00000072786	serine/threonine kinase 10 [Source:HGNC Symbol;Acc:HGNC:11388]	STK10	-4.46294
ENSG00000103495	MYC associated zinc finger protein [Source:HGNC Symbol;Acc:HGNC:6914]	MAZ	-4.40033
ENSG00000213047	DENN domain containing 1B [Source:HGNC Symbol;Acc:HGNC:28404]	DENND1B	-4.33313
ENSG00000047346	family with sequence similarity 214 member A [Source:HGNC Symbol;Acc:HGNC:25609]	FAM214A	-4.2915
ENSG00000131143	cytochrome c oxidase subunit 4I1 [Source:HGNC Symbol;Acc:HGNC:2265]	COX4I1	-4.28918
ENSG00000174990	carbonic anhydrase 5A [Source:HGNC Symbol;Acc:HGNC:1377]	CA5A	-4.28316
ENSG00000103647	coronin 2B [Source:HGNC Symbol;Acc:HGNC:2256]	CORO2B	-4.18171
ENSG00000040531	cystinosin, lysosomal cystine transporter [Source:HGNC Symbol;Acc:HGNC:2518]	CTNS	-3.97924
ENSG00000176383	UDP-GlcNAc:betaGal beta-1,3-N-acetylglucosaminyltransferase 4 [Source:HGNC Symbol;Acc:HGNC:15683]	B3GNT4	-3.97673
ENSG00000140479	proprotein convertase subtilisin/kexin type 6 [Source:HGNC Symbol;Acc:HGNC:8569]	PCSK6	-3.83692
ENSG00000204262	collagen type V alpha 2 chain [Source:HGNC Symbol;Acc:HGNC:2210]	COL5A2	-3.80598
ENSG00000167635	zinc finger protein 146 [Source:HGNC Symbol;Acc:HGNC:12931]	ZNF146	-3.72348
ENSG00000162105	SH3 and multiple ankyrin repeat domains 2 [Source:HGNC Symbol;Acc:HGNC:14295]	SHANK2	-3.63288
ENSG00000100368	colony stimulating factor 2 receptor beta common subunit [Source:HGNC Symbol;Acc:HGNC:2436]	CSF2RB	-3.59471
ENSG00000177694	N-acetylated alpha-linked acidic dipeptidase-like 2 [Source:HGNC Symbol;Acc:HGNC:23219]	NAALADL2	-3.57992
ENSG00000245937	long intergenic non-protein coding RNA 1184 [Source:HGNC Symbol;Acc:HGNC:49565]	LINC01184	-3.55923
ENSG00000027075	protein kinase C eta [Source:HGNC Symbol;Acc:HGNC:9403]	PRKCH	-3.54396
ENSG00000093183	SEC22 homolog C, vesicle trafficking protein [Source:HGNC Symbol;Acc:HGNC:16828]	SEC22C	-3.49523
ENSG00000188186	late endosomal/lysosomal adaptor, MAPK and MTOR activator 4 [Source:HGNC Symbol;Acc:HGNC:33772]	LAMTOR4	-3.39789
ENSG00000133401	PDZ domain containing 2 [Source:HGNC Symbol;Acc:HGNC:18486]	PDZD2	-3.35657
ENSG00000154237	leucine rich repeat kinase 1 [Source:HGNC Symbol;Acc:HGNC:18608]	LRRK1	-3.29606
ENSG00000115808	striatin [Source:HGNC Symbol;Acc:HGNC:11424]	STRN	-3.2684
ENSG00000049759	neural precursor cell expressed, developmentally down-regulated 4-like, E3 ubiquitin protein ligase [Source:HGNC Symbol;Acc:HGNC:7728]	NEDD4L	-3.24509
ENSG00000153560	upstream binding protein 1 (LBP-1a) [Source:HGNC Symbol;Acc:HGNC:12507]	UBP1	-3.22497
ENSG00000162337	LDL receptor related protein 5 [Source:HGNC Symbol;Acc:HGNC:6697]	LRP5	-3.21229
ENSG00000183783	potassium channel tetramerization domain containing 8 [Source:HGNC Symbol;Acc:HGNC:22394]	KCTD8	-3.20481
ENSG00000189283	fragile histidine triad [Source:HGNC Symbol;Acc:HGNC:3701]	FHIT	-3.18884
ENSG00000077063	cortactin binding protein 2 [Source:HGNC Symbol;Acc:HGNC:15679]	CTTNBP2	-3.18781
ENSG00000205038	polycystic kidney and hepatic disease 1 (autosomal recessive)-like 1 [Source:HGNC Symbol;Acc:HGNC:20313]	PKHD1L1	-3.13611
ENSG00000160789	lamin A/C [Source:HGNC Symbol;Acc:HGNC:6636]	LMNA	-3.11432
ENSG00000174939	aspartate beta-hydroxylase domain containing 1 [Source:HGNC Symbol;Acc:HGNC:27380]	ASPHD1	-3.11004
ENSG00000163389	protein O-glucosyltransferase 1 [Source:HGNC Symbol;Acc:HGNC:22954]	POGLUT1	-3.10201
ENSG00000115266	APC2, WNT signaling pathway regulator [Source:HGNC Symbol;Acc:HGNC:24036]	APC2	-3.09173
ENSG00000162104	adenylate cyclase 9 [Source:HGNC Symbol;Acc:HGNC:240]	ADCY9	-3.08695
ENSG00000118515	serum/glucocorticoid regulated kinase 1 [Source:HGNC Symbol;Acc:HGNC:10810]	SGK1	-3.08028
ENSG00000274145	Rab interacting lysosomal protein [Source:HGNC Symbol;Acc:HGNC:30266]	RILP	-3.06624
ENSG00000148334	prostaglandin E synthase 2 [Source:HGNC Symbol;Acc:HGNC:17822]	PTGES2	-3.0074
ENSG00000107099	dedicator of cytokinesis 8 [Source:HGNC Symbol;Acc:HGNC:19191]	DOCK8	-2.98686
ENSG00000165801	Rho guanine nucleotide exchange factor 40 [Source:HGNC Symbol;Acc:HGNC:25516]	ARHGEF40	-2.95653
ENSG00000151575	testis expressed 9 [Source:HGNC Symbol;Acc:HGNC:29585]	TEX9	-2.95016
ENSG00000188001	tumor protein p63 regulated 1 [Source:HGNC Symbol;Acc:HGNC:24759]	TPRG1	-2.91016
ENSG00000119715	estrogen related receptor beta [Source:HGNC Symbol;Acc:HGNC:3473]	ESRRB	-2.89483
ENSG00000149269	p21 (RAC1) activated kinase 1 [Source:HGNC Symbol;Acc:HGNC:8590]	PAK1	-2.85989
ENSG00000110717	NADH:ubiquinone oxidoreductase core subunit S8 [Source:HGNC Symbol;Acc:HGNC:7715]	NDUFS8	-2.85715
ENSG00000102878	heat shock transcription factor 4 [Source:HGNC Symbol;Acc:HGNC:5227]	HSF4	-2.85131
ENSG00000092330	TERF1 interacting nuclear factor 2 [Source:HGNC Symbol;Acc:HGNC:11824]	TINF2	-2.83709
ENSG00000111321	lymphotoxin beta receptor [Source:HGNC Symbol;Acc:HGNC:6718]	LTBR	-2.79665
ENSG00000198947	dystrophin [Source:HGNC Symbol;Acc:HGNC:2928]	DMD	-2.71506
ENSG00000066923	stromal antigen 3 [Source:HGNC Symbol;Acc:HGNC:11356]	STAG3	-2.66481
ENSG00000144451	sperm associated antigen 16 [Source:HGNC Symbol;Acc:HGNC:23225]	SPAG16	-2.66422
ENSG00000141526	solute carrier family 16 member 3 [Source:HGNC Symbol;Acc:HGNC:10924]	SLC16A3	-2.65935
ENSG00000117122	microfibrillar associated protein 2 [Source:HGNC Symbol;Acc:HGNC:7033]	MFAP2	-2.65762
ENSG00000150995	inositol 1,4,5-trisphosphate receptor type 1 [Source:HGNC Symbol;Acc:HGNC:6180]	ITPR1	-2.59953
ENSG00000164692	collagen type I alpha 2 chain [Source:HGNC Symbol;Acc:HGNC:2198]	COL1A2	-2.59428
ENSG00000070915	solute carrier family 12 member 3 [Source:HGNC Symbol;Acc:HGNC:10912]	SLC12A3	-2.54447
ENSG00000138767	CCR4-NOT transcription complex subunit 6 like [Source:HGNC Symbol;Acc:HGNC:18042]	CNOT6L	-2.5374
ENSG00000108219	tetraspanin 14 [Source:HGNC Symbol;Acc:HGNC:23303]	TSPAN14	-2.52419
ENSG00000111912	nuclear receptor coactivator 7 [Source:HGNC Symbol;Acc:HGNC:21081]	NCOA7	-2.50827
ENSG00000157613	cAMP responsive element binding protein 3 like 1 [Source:HGNC Symbol;Acc:HGNC:18856]	CREB3L1	-2.48271
ENSG00000108821	collagen type I alpha 1 chain [Source:HGNC Symbol;Acc:HGNC:2197]	COL1A1	-2.48042
ENSG00000105357	myosin heavy chain 14 [Source:HGNC Symbol;Acc:HGNC:23212]	MYH14	-2.46771
ENSG00000196218	ryanodine receptor 1 [Source:HGNC Symbol;Acc:HGNC:10483]	RYR1	-2.43727
ENSG00000172139	solute carrier family 9 member C1 [Source:HGNC Symbol;Acc:HGNC:31401]	SLC9C1	-2.43217
ENSG00000183111	Rho guanine nucleotide exchange factor 37 [Source:HGNC Symbol;Acc:HGNC:34430]	ARHGEF37	-2.42587
ENSG00000282941	transcription elongation factor A3 [Source:HGNC Symbol;Acc:HGNC:11615]	TCEA3	-2.37746
ENSG00000134072	calcium/calmodulin dependent protein kinase I [Source:HGNC Symbol;Acc:HGNC:1459]	CAMK1	-2.37119
ENSG00000114019	angiomotin like 2 [Source:HGNC Symbol;Acc:HGNC:17812]	AMOTL2	-2.36651
ENSG00000130340	sorting nexin 9 [Source:HGNC Symbol;Acc:HGNC:14973]	SNX9	-2.35654
ENSG00000196220	SLIT-ROBO Rho GTPase activating protein 3 [Source:HGNC Symbol;Acc:HGNC:19744]	SRGAP3	-2.32832
ENSG00000134216	chitinase, acidic [Source:HGNC Symbol;Acc:HGNC:17432]	CHIA	-2.31165
ENSG00000169738	dicarbonyl and L-xylulose reductase [Source:HGNC Symbol;Acc:HGNC:18985]	DCXR	-2.30624
ENSG00000165124	sushi, von Willebrand factor type A, EGF and pentraxin domain containing 1 [Source:HGNC Symbol;Acc:HGNC:15985]	SVEP1	-2.28812
ENSG00000170627	gametocyte specific factor 1 [Source:HGNC Symbol;Acc:HGNC:26565]	GTSF1	-2.28374
ENSG00000165633	V-set and transmembrane domain containing 4 [Source:HGNC Symbol;Acc:HGNC:26470]	VSTM4	-2.27259
ENSG00000130635	collagen type V alpha 1 chain [Source:HGNC Symbol;Acc:HGNC:2209]	COL5A1	-2.27167
ENSG00000204852	tectonic family member 1 [Source:HGNC Symbol;Acc:HGNC:26113]	TCTN1	-2.26589
ENSG00000042493	capping actin protein, gelsolin like [Source:HGNC Symbol;Acc:HGNC:1474]	CAPG	-2.26508
ENSG00000154277	ubiquitin C-terminal hydrolase L1 [Source:HGNC Symbol;Acc:HGNC:12513]	UCHL1	-2.24165
ENSG00000092758	collagen type IX alpha 3 chain [Source:HGNC Symbol;Acc:HGNC:2219]	COL9A3	-2.24095
ENSG00000050748	mitogen-activated protein kinase 9 [Source:HGNC Symbol;Acc:HGNC:6886]	MAPK9	-2.23908
ENSG00000103254	family with sequence similarity 173 member A [Source:HGNC Symbol;Acc:HGNC:14152]	FAM173A	-2.21979
ENSG00000185803	solute carrier family 52 member 2 [Source:HGNC Symbol;Acc:HGNC:30224]	SLC52A2	-2.20967
ENSG00000006042	transmembrane protein 98 [Source:HGNC Symbol;Acc:HGNC:24529]	TMEM98	-2.18041
ENSG00000099840	IZUMO family member 4 [Source:HGNC Symbol;Acc:HGNC:26950]	IZUMO4	-2.15064
ENSG00000114745	golgi reassembly stacking protein 1 [Source:HGNC Symbol;Acc:HGNC:16769]	GORASP1	-2.14433
ENSG00000168542	collagen type III alpha 1 chain [Source:HGNC Symbol;Acc:HGNC:2201]	COL3A1	-2.13917
ENSG00000132915	phosphodiesterase 6A [Source:HGNC Symbol;Acc:HGNC:8785]	PDE6A	-2.13701
ENSG00000170615	solute carrier family 26 member 5 [Source:HGNC Symbol;Acc:HGNC:9359]	SLC26A5	-2.13698
ENSG00000122557	HERPUD family member 2 [Source:HGNC Symbol;Acc:HGNC:21915]	HERPUD2	-2.13405
ENSG00000138615	cartilage intermediate layer protein [Source:HGNC Symbol;Acc:HGNC:1980]	CILP	-2.12099
ENSG00000100592	dishevelled associated activator of morphogenesis 1 [Source:HGNC Symbol;Acc:HGNC:18142]	DAAM1	-2.09685
ENSG00000081320	serine/threonine kinase 17b [Source:HGNC Symbol;Acc:HGNC:11396]	STK17B	-2.08838
ENSG00000137674	matrix metallopeptidase 20 [Source:HGNC Symbol;Acc:HGNC:7167]	MMP20	-2.08511
ENSG00000093010	catechol-O-methyltransferase [Source:HGNC Symbol;Acc:HGNC:2228]	COMT	-2.08178
ENSG00000143570	solute carrier family 39 member 1 [Source:HGNC Symbol;Acc:HGNC:12876]	SLC39A1	-2.07767
ENSG00000166825	alanyl aminopeptidase, membrane [Source:HGNC Symbol;Acc:HGNC:500]	ANPEP	-2.07724
ENSG00000163515	resistin like beta [Source:HGNC Symbol;Acc:HGNC:20388]	RETNLB	-2.04524
ENSG00000149761	nudix hydrolase 22 [Source:HGNC Symbol;Acc:HGNC:28189]	NUDT22	-2.04404
ENSG00000196367	transformation/transcription domain associated protein [Source:HGNC Symbol;Acc:HGNC:12347]	TRRAP	-2.01662
ENSG00000178409	BEN domain containing 3 [Source:HGNC Symbol;Acc:HGNC:23040]	BEND3	-2.01097
ENSG00000100075	solute carrier family 25 member 1 [Source:HGNC Symbol;Acc:HGNC:10979]	SLC25A1	-2.00467
ENSG00000185133	inositol polyphosphate-5-phosphatase J [Source:HGNC Symbol;Acc:HGNC:8956]	INPP5J	-2.00239
ENSG00000092978	G-patch domain containing 2 [Source:HGNC Symbol;Acc:HGNC:25499]	GPATCH2	-2.00205
ENSG00000196502	sulfotransferase family 1A member 1 [Source:HGNC Symbol;Acc:HGNC:11453]	SULT1A1	-1.99478
ENSG00000163687	deoxyribonuclease 1 like 3 [Source:HGNC Symbol;Acc:HGNC:2959]	DNASE1L3	-1.99425
ENSG00000205771	cation channel sperm associated 2 pseudogene 1 [Source:HGNC Symbol;Acc:HGNC:31054]	CATSPER2P1	-1.98916
ENSG00000246379		RP11-461O7.1	-1.98624
ENSG00000164197	ring finger protein 180 [Source:HGNC Symbol;Acc:HGNC:27752]	RNF180	-1.98008
ENSG00000122068	forty-two-three domain containing 1 [Source:HGNC Symbol;Acc:HGNC:25407]	FYTTD1	-1.97746
ENSG00000053501	unconventional SNARE in the ER 1 [Source:HGNC Symbol;Acc:HGNC:30882]	USE1	-1.97558
ENSG00000276495	amyloid beta precursor protein binding family A member 2 [Source:HGNC Symbol;Acc:HGNC:579]	APBA2	-1.96751
ENSG00000168952	syntaxin binding protein 6 [Source:HGNC Symbol;Acc:HGNC:19666]	STXBP6	-1.96346
ENSG00000135924	DnaJ heat shock protein family (Hsp40) member B2 [Source:HGNC Symbol;Acc:HGNC:5228]	DNAJB2	-1.95776
ENSG00000111799	collagen type XII alpha 1 chain [Source:HGNC Symbol;Acc:HGNC:2188]	COL12A1	-1.9515
ENSG00000278788	strawberry notch homolog 2 [Source:HGNC Symbol;Acc:HGNC:29158]	SBNO2	-1.93525
ENSG00000153956	calcium voltage-gated channel auxiliary subunit alpha2delta 1 [Source:HGNC Symbol;Acc:HGNC:1399]	CACNA2D1	-1.93362
ENSG00000141510	tumor protein p53 [Source:HGNC Symbol;Acc:HGNC:11998]	TP53	-1.92757
ENSG00000140548	zinc finger protein 710 [Source:HGNC Symbol;Acc:HGNC:25352]	ZNF710	-1.92587
ENSG00000151617	endothelin receptor type A [Source:HGNC Symbol;Acc:HGNC:3179]	EDNRA	-1.91759
ENSG00000132837	dimethylglycine dehydrogenase [Source:HGNC Symbol;Acc:HGNC:24475]	DMGDH	-1.9133
ENSG00000132000	podocan like 1 [Source:HGNC Symbol;Acc:HGNC:26275]	PODNL1	-1.91037
ENSG00000162391	family with sequence similarity 151 member A [Source:HGNC Symbol;Acc:HGNC:25032]	FAM151A	-1.90301
ENSG00000153060	tektin 5 [Source:HGNC Symbol;Acc:HGNC:26554]	TEKT5	-1.89892
ENSG00000137642	sortilin related receptor 1 [Source:HGNC Symbol;Acc:HGNC:11185]	SORL1	-1.88958
ENSG00000109832	DEAD-box helicase 25 [Source:HGNC Symbol;Acc:HGNC:18698]	DDX25	-1.88955
ENSG00000147010	SH3 domain containing kinase binding protein 1 [Source:HGNC Symbol;Acc:HGNC:13867]	SH3KBP1	-1.88828
ENSG00000181035	solute carrier family 25 member 42 [Source:HGNC Symbol;Acc:HGNC:28380]	SLC25A42	-1.88441
ENSG00000165568	aldo-keto reductase family 1 member E2 [Source:HGNC Symbol;Acc:HGNC:23437]	AKR1E2	-1.87894
ENSG00000090621	poly(A) binding protein cytoplasmic 4 [Source:HGNC Symbol;Acc:HGNC:8557]	PABPC4	-1.87266
ENSG00000152601	muscleblind like splicing regulator 1 [Source:HGNC Symbol;Acc:HGNC:6923]	MBNL1	-1.87218
ENSG00000163359	collagen type VI alpha 3 chain [Source:HGNC Symbol;Acc:HGNC:2213]	COL6A3	-1.87087
ENSG00000146477	solute carrier family 22 member 3 [Source:HGNC Symbol;Acc:HGNC:10967]	SLC22A3	-1.86706
ENSG00000172260	neuronal growth regulator 1 [Source:HGNC Symbol;Acc:HGNC:17302]	NEGR1	-1.85664
ENSG00000091129	neuronal cell adhesion molecule [Source:HGNC Symbol;Acc:HGNC:7994]	NRCAM	-1.85305
ENSG00000141698	5'-nucleotidase, cytosolic IIIB [Source:HGNC Symbol;Acc:HGNC:28300]	NT5C3B	-1.84093
ENSG00000158555	glycerophosphodiester phosphodiesterase domain containing 5 [Source:HGNC Symbol;Acc:HGNC:28804]	GDPD5	-1.83202
ENSG00000019102	V-set and immunoglobulin domain containing 2 [Source:HGNC Symbol;Acc:HGNC:17149]	VSIG2	-1.82724
ENSG00000165025	spleen associated tyrosine kinase [Source:HGNC Symbol;Acc:HGNC:11491]	SYK	-1.82502
ENSG00000087245	matrix metallopeptidase 2 [Source:HGNC Symbol;Acc:HGNC:7166]	MMP2	-1.82249
ENSG00000157916	retention in endoplasmic reticulum sorting receptor 1 [Source:HGNC Symbol;Acc:HGNC:30309]	RER1	-1.82076
ENSG00000215356	zinc finger protein 705B [Source:HGNC Symbol;Acc:HGNC:32284]	ZNF705B	-1.81528
ENSG00000169427	potassium two pore domain channel subfamily K member 9 [Source:HGNC Symbol;Acc:HGNC:6283]	KCNK9	-1.81058
ENSG00000138080	elastin microfibril interfacer 1 [Source:HGNC Symbol;Acc:HGNC:19880]	EMILIN1	-1.80494
ENSG00000107518	attractin like 1 [Source:HGNC Symbol;Acc:HGNC:29063]	ATRNL1	-1.80453
ENSG00000114270	collagen type VII alpha 1 chain [Source:HGNC Symbol;Acc:HGNC:2214]	COL7A1	-1.80452
ENSG00000163520	fibulin 2 [Source:HGNC Symbol;Acc:HGNC:3601]	FBLN2	-1.79956
ENSG00000074660	scavenger receptor class F member 1 [Source:HGNC Symbol;Acc:HGNC:16820]	SCARF1	-1.7991
ENSG00000134686	polyhomeotic homolog 2 [Source:HGNC Symbol;Acc:HGNC:3183]	PHC2	-1.79145
ENSG00000172071	eukaryotic translation initiation factor 2 alpha kinase 3 [Source:HGNC Symbol;Acc:HGNC:3255]	EIF2AK3	-1.78546
ENSG00000005249	protein kinase cAMP-dependent type II regulatory subunit beta [Source:HGNC Symbol;Acc:HGNC:9392]	PRKAR2B	-1.78271
ENSG00000163293	NIPA like domain containing 1 [Source:HGNC Symbol;Acc:HGNC:27194]	NIPAL1	-1.76668
ENSG00000083457	integrin subunit alpha E [Source:HGNC Symbol;Acc:HGNC:6147]	ITGAE	-1.76661
ENSG00000156265	MAP3K7 C-terminal like [Source:HGNC Symbol;Acc:HGNC:16457]	MAP3K7CL	-1.76351
ENSG00000196335	serine/threonine kinase 31 [Source:HGNC Symbol;Acc:HGNC:11407]	STK31	-1.75902
ENSG00000140678	integrin subunit alpha X [Source:HGNC Symbol;Acc:HGNC:6152]	ITGAX	-1.75522
ENSG00000282854	ArfGAP with SH3 domain, ankyrin repeat and PH domain 3 [Source:HGNC Symbol;Acc:HGNC:14987]	ASAP3	-1.75263
ENSG00000213918	deoxyribonuclease 1 [Source:HGNC Symbol;Acc:HGNC:2956]	DNASE1	-1.74892
ENSG00000141837	calcium voltage-gated channel subunit alpha1 A [Source:HGNC Symbol;Acc:HGNC:1388]	CACNA1A	-1.7423
ENSG00000196976	L antigen family member 3 [Source:HGNC Symbol;Acc:HGNC:26058]	LAGE3	-1.73157
ENSG00000169851	protocadherin 7 [Source:HGNC Symbol;Acc:HGNC:8659]	PCDH7	-1.72906
ENSG00000146648	epidermal growth factor receptor [Source:HGNC Symbol;Acc:HGNC:3236]	EGFR	-1.72485
ENSG00000142082	sirtuin 3 [Source:HGNC Symbol;Acc:HGNC:14931]	SIRT3	-1.72443
ENSG00000090674	mucolipin 1 [Source:HGNC Symbol;Acc:HGNC:13356]	MCOLN1	-1.72223
ENSG00000155465	solute carrier family 7 member 7 [Source:HGNC Symbol;Acc:HGNC:11065]	SLC7A7	-1.72148
ENSG00000089639	GEM interacting protein [Source:HGNC Symbol;Acc:HGNC:24852]	GMIP	-1.71965
ENSG00000030419	IKAROS family zinc finger 2 [Source:HGNC Symbol;Acc:HGNC:13177]	IKZF2	-1.71885
ENSG00000135929	cytochrome P450 family 27 subfamily A member 1 [Source:HGNC Symbol;Acc:HGNC:2605]	CYP27A1	-1.71696
ENSG00000282873	BCL tumor suppressor 7A [Source:HGNC Symbol;Acc:HGNC:1004]	BCL7A	-1.7127
ENSG00000114631	podocalyxin like 2 [Source:HGNC Symbol;Acc:HGNC:17936]	PODXL2	-1.7126
ENSG00000112062	mitogen-activated protein kinase 14 [Source:HGNC Symbol;Acc:HGNC:6876]	MAPK14	-1.71177
ENSG00000170638	TraB domain containing [Source:HGNC Symbol;Acc:HGNC:28805]	TRABD	-1.70667
ENSG00000149451	ADAM metallopeptidase domain 33 [Source:HGNC Symbol;Acc:HGNC:15478]	ADAM33	-1.7064
ENSG00000170624	sarcoglycan delta [Source:HGNC Symbol;Acc:HGNC:10807]	SGCD	-1.70518
ENSG00000112210	RAB23, member RAS oncogene family [Source:HGNC Symbol;Acc:HGNC:14263]	RAB23	-1.70223
ENSG00000136574	GATA binding protein 4 [Source:HGNC Symbol;Acc:HGNC:4173]	GATA4	-1.69754
ENSG00000161091	major facilitator superfamily domain containing 12 [Source:HGNC Symbol;Acc:HGNC:28299]	MFSD12	-1.69638
ENSG00000138771	shroom family member 3 [Source:HGNC Symbol;Acc:HGNC:30422]	SHROOM3	-1.68855
ENSG00000278718	gasdermin D [Source:HGNC Symbol;Acc:HGNC:25697]	GSDMD	-1.6884
ENSG00000166147	fibrillin 1 [Source:HGNC Symbol;Acc:HGNC:3603]	FBN1	-1.68509
ENSG00000163697	amyloid beta precursor protein binding family B member 2 [Source:HGNC Symbol;Acc:HGNC:582]	APBB2	-1.68405
ENSG00000172172	mitochondrial ribosomal protein L13 [Source:HGNC Symbol;Acc:HGNC:14278]	MRPL13	-1.68129
ENSG00000225164	proline rich coiled-coil 2A [Source:HGNC Symbol;Acc:HGNC:13918]	PRRC2A	-1.67458
ENSG00000099308	microtubule associated serine/threonine kinase 3 [Source:HGNC Symbol;Acc:HGNC:19036]	MAST3	-1.67387
ENSG00000167191	G protein-coupled receptor class C group 5 member B [Source:HGNC Symbol;Acc:HGNC:13308]	GPRC5B	-1.67273
ENSG00000111728	ST8 alpha-N-acetyl-neuraminide alpha-2,8-sialyltransferase 1 [Source:HGNC Symbol;Acc:HGNC:10869]	ST8SIA1	-1.67259
ENSG00000130475	FCH domain only 1 [Source:HGNC Symbol;Acc:HGNC:29002]	FCHO1	-1.67235
ENSG00000135540	NHS like 1 [Source:HGNC Symbol;Acc:HGNC:21021]	NHSL1	-1.67105
ENSG00000160408	ST6 N-acetylgalactosaminide alpha-2,6-sialyltransferase 6 [Source:HGNC Symbol;Acc:HGNC:23364]	ST6GALNAC6	-1.66971
ENSG00000177300	claudin 22 [Source:HGNC Symbol;Acc:HGNC:2044]	CLDN22	-1.66691
ENSG00000151718	WW and C2 domain containing 2 [Source:HGNC Symbol;Acc:HGNC:24148]	WWC2	-1.66691
ENSG00000089094	lysine demethylase 2B [Source:HGNC Symbol;Acc:HGNC:13610]	KDM2B	-1.66199
ENSG00000152763	WD repeat domain 78 [Source:HGNC Symbol;Acc:HGNC:26252]	WDR78	-1.66103
ENSG00000158483	family with sequence similarity 86 member C1 [Source:HGNC Symbol;Acc:HGNC:25561]	FAM86C1	-1.65764
ENSG00000165338	HECT domain E3 ubiquitin protein ligase 2 [Source:HGNC Symbol;Acc:HGNC:26736]	HECTD2	-1.65676
ENSG00000006747	scinderin [Source:HGNC Symbol;Acc:HGNC:21695]	SCIN	-1.65627
ENSG00000162341	two pore segment channel 2 [Source:HGNC Symbol;Acc:HGNC:20820]	TPCN2	-1.65559
ENSG00000070371	clathrin heavy chain like 1 [Source:HGNC Symbol;Acc:HGNC:2093]	CLTCL1	-1.65543
ENSG00000182871	collagen type XVIII alpha 1 chain [Source:HGNC Symbol;Acc:HGNC:2195]	COL18A1	-1.65485
ENSG00000117266	cyclin dependent kinase 18 [Source:HGNC Symbol;Acc:HGNC:8751]	CDK18	-1.65422
ENSG00000137693	Yes associated protein 1 [Source:HGNC Symbol;Acc:HGNC:16262]	YAP1	-1.6527
ENSG00000178445	glycine decarboxylase [Source:HGNC Symbol;Acc:HGNC:4313]	GLDC	-1.6521
ENSG00000152558	transmembrane protein 123 [Source:HGNC Symbol;Acc:HGNC:30138]	TMEM123	-1.64415
ENSG00000185614	family with sequence similarity 212 member A [Source:HGNC Symbol;Acc:HGNC:32480]	FAM212A	-1.6406
ENSG00000224184	MIR3681 host gene [Source:HGNC Symbol;Acc:HGNC:52001]	MIR3681HG	-1.63773
ENSG00000169756	LIM zinc finger domain containing 1 [Source:HGNC Symbol;Acc:HGNC:6616]	LIMS1	-1.63439
ENSG00000082781	integrin subunit beta 5 [Source:HGNC Symbol;Acc:HGNC:6160]	ITGB5	-1.63328
ENSG00000277086	myotubularin related protein 10 [Source:HGNC Symbol;Acc:HGNC:25999]	MTMR10	-1.63152
ENSG00000166444	suppression of tumorigenicity 5 [Source:HGNC Symbol;Acc:HGNC:11350]	ST5	-1.63063
ENSG00000164188	RAN binding protein 3 like [Source:HGNC Symbol;Acc:HGNC:26353]	RANBP3L	-1.63062
ENSG00000115884	syndecan 1 [Source:HGNC Symbol;Acc:HGNC:10658]	SDC1	-1.62768
ENSG00000142798	heparan sulfate proteoglycan 2 [Source:HGNC Symbol;Acc:HGNC:5273]	HSPG2	-1.62553
ENSG00000112237	cyclin C [Source:HGNC Symbol;Acc:HGNC:1581]	CCNC	-1.62155
ENSG00000173868	phosphoethanolamine/phosphocholine phosphatase [Source:HGNC Symbol;Acc:HGNC:16815]	PHOSPHO1	-1.62038
ENSG00000128602	smoothened, frizzled class receptor [Source:HGNC Symbol;Acc:HGNC:11119]	SMO	-1.62013
ENSG00000176927	EF-hand calcium binding domain 5 [Source:HGNC Symbol;Acc:HGNC:24801]	EFCAB5	-1.61869
ENSG00000138411	HECT, C2 and WW domain containing E3 ubiquitin protein ligase 2 [Source:HGNC Symbol;Acc:HGNC:29853]	HECW2	-1.61363
ENSG00000188783	proline and arginine rich end leucine rich repeat protein [Source:HGNC Symbol;Acc:HGNC:9357]	PRELP	-1.61349
ENSG00000172262	zinc finger protein 131 [Source:HGNC Symbol;Acc:HGNC:12915]	ZNF131	-1.61112
ENSG00000184009	actin gamma 1 [Source:HGNC Symbol;Acc:HGNC:144]	ACTG1	-1.61085
ENSG00000073711	protein phosphatase 2 regulatory subunit B''alpha [Source:HGNC Symbol;Acc:HGNC:9307]	PPP2R3A	-1.61069
ENSG00000166145	serine peptidase inhibitor, Kunitz type 1 [Source:HGNC Symbol;Acc:HGNC:11246]	SPINT1	-1.60717
ENSG00000150687	protease, serine 23 [Source:HGNC Symbol;Acc:HGNC:14370]	PRSS23	-1.60337
ENSG00000145362	ankyrin 2, neuronal [Source:HGNC Symbol;Acc:HGNC:493]	ANK2	-1.60276
ENSG00000172927	myeloma overexpressed [Source:HGNC Symbol;Acc:HGNC:7563]	MYEOV	-1.60253
ENSG00000137880	GTP cyclohydrolase I feedback regulator [Source:HGNC Symbol;Acc:HGNC:4194]	GCHFR	-1.60251
ENSG00000106772	prune homolog 2 [Source:HGNC Symbol;Acc:HGNC:25209]	PRUNE2	-1.60088
ENSG00000172663	transmembrane protein 134 [Source:HGNC Symbol;Acc:HGNC:26142]	TMEM134	-1.59916
ENSG00000071564	transcription factor 3 [Source:HGNC Symbol;Acc:HGNC:11633]	TCF3	-1.59901
ENSG00000137203	transcription factor AP-2 alpha [Source:HGNC Symbol;Acc:HGNC:11742]	TFAP2A	-1.59756
ENSG00000197046	sialic acid binding Ig like lectin 15 [Source:HGNC Symbol;Acc:HGNC:27596]	SIGLEC15	-1.59688
ENSG00000181143	mucin 16, cell surface associated [Source:HGNC Symbol;Acc:HGNC:15582]	MUC16	-1.59678
ENSG00000065618	collagen type XVII alpha 1 chain [Source:HGNC Symbol;Acc:HGNC:2194]	COL17A1	-1.59327
ENSG00000164485	interleukin 22 receptor subunit alpha 2 [Source:HGNC Symbol;Acc:HGNC:14901]	IL22RA2	-1.59303
ENSG00000062038	cadherin 3 [Source:HGNC Symbol;Acc:HGNC:1762]	CDH3	-1.59149
ENSG00000172239	poly(A) binding protein interacting protein 1 [Source:HGNC Symbol;Acc:HGNC:16945]	PAIP1	-1.58899
ENSG00000146285	sex comb on midleg-like 4 (Drosophila) [Source:HGNC Symbol;Acc:HGNC:21397]	SCML4	-1.5887
ENSG00000183814	lin-9 DREAM MuvB core complex component [Source:HGNC Symbol;Acc:HGNC:30830]	LIN9	-1.58761
ENSG00000205837	long intergenic non-protein coding RNA 487 [Source:HGNC Symbol;Acc:HGNC:42947]	LINC00487	-1.58626
ENSG00000169071	receptor tyrosine kinase like orphan receptor 2 [Source:HGNC Symbol;Acc:HGNC:10257]	ROR2	-1.58024
ENSG00000113263	IL2 inducible T-cell kinase [Source:HGNC Symbol;Acc:HGNC:6171]	ITK	-1.57785
ENSG00000083857	FAT atypical cadherin 1 [Source:HGNC Symbol;Acc:HGNC:3595]	FAT1	-1.57553
ENSG00000157368	interleukin 34 [Source:HGNC Symbol;Acc:HGNC:28529]	IL34	-1.57457
ENSG00000186648	capping protein regulator and myosin 1 linker 3 [Source:HGNC Symbol;Acc:HGNC:20272]	CARMIL3	-1.5738
ENSG00000197579	TOP1 binding arginine/serine rich protein [Source:HGNC Symbol;Acc:HGNC:21653]	TOPORS	-1.57324
ENSG00000183034	otopetrin 2 [Source:HGNC Symbol;Acc:HGNC:19657]	OTOP2	-1.57217
ENSG00000026559	potassium voltage-gated channel modifier subfamily G member 1 [Source:HGNC Symbol;Acc:HGNC:6248]	KCNG1	-1.57151
ENSG00000139531	sulfite oxidase [Source:HGNC Symbol;Acc:HGNC:11460]	SUOX	-1.57093
ENSG00000114859	chloride voltage-gated channel 2 [Source:HGNC Symbol;Acc:HGNC:2020]	CLCN2	-1.56801
ENSG00000159212	chloride intracellular channel 6 [Source:HGNC Symbol;Acc:HGNC:2065]	CLIC6	-1.56773
ENSG00000159840	zyxin [Source:HGNC Symbol;Acc:HGNC:13200]	ZYX	-1.56094
ENSG00000058404	calcium/calmodulin dependent protein kinase II beta [Source:HGNC Symbol;Acc:HGNC:1461]	CAMK2B	-1.56053
ENSG00000064225	ST3 beta-galactoside alpha-2,3-sialyltransferase 6 [Source:HGNC Symbol;Acc:HGNC:18080]	ST3GAL6	-1.56021
ENSG00000153208	MER proto-oncogene, tyrosine kinase [Source:HGNC Symbol;Acc:HGNC:7027]	MERTK	-1.55698
ENSG00000214022	replication initiator 1 [Source:HGNC Symbol;Acc:HGNC:17922]	REPIN1	-1.55689
ENSG00000173960	UBX domain protein 2A [Source:HGNC Symbol;Acc:HGNC:27265]	UBXN2A	-1.55598
ENSG00000086991	NADPH oxidase 4 [Source:HGNC Symbol;Acc:HGNC:7891]	NOX4	-1.55563
ENSG00000135824	regulator of G-protein signaling 8 [Source:HGNC Symbol;Acc:HGNC:16810]	RGS8	-1.55433
ENSG00000012660	ELOVL fatty acid elongase 5 [Source:HGNC Symbol;Acc:HGNC:21308]	ELOVL5	-1.54897
ENSG00000130558	olfactomedin 1 [Source:HGNC Symbol;Acc:HGNC:17187]	OLFM1	-1.54846
ENSG00000237765	family with sequence similarity 200 member B [Source:HGNC Symbol;Acc:HGNC:27740]	FAM200B	-1.54843
ENSG00000174348	podocan [Source:HGNC Symbol;Acc:HGNC:23174]	PODN	-1.54709
ENSG00000124104	sorting nexin family member 21 [Source:HGNC Symbol;Acc:HGNC:16154]	SNX21	-1.54676
ENSG00000142675	connector enhancer of kinase suppressor of Ras 1 [Source:HGNC Symbol;Acc:HGNC:19700]	CNKSR1	-1.54522
ENSG00000177182	clavesin 1 [Source:HGNC Symbol;Acc:HGNC:23139]	CLVS1	-1.54455
ENSG00000162458	filamin binding LIM protein 1 [Source:HGNC Symbol;Acc:HGNC:24686]	FBLIM1	-1.5429
ENSG00000132341	RAN, member RAS oncogene family [Source:HGNC Symbol;Acc:HGNC:9846]	RAN	-1.54207
ENSG00000214063	tetraspanin 4 [Source:HGNC Symbol;Acc:HGNC:11859]	TSPAN4	-1.54181
ENSG00000100565	leucine rich repeat containing 74A [Source:HGNC Symbol;Acc:HGNC:23346]	LRRC74A	-1.53379
ENSG00000172817	cytochrome P450 family 7 subfamily B member 1 [Source:HGNC Symbol;Acc:HGNC:2652]	CYP7B1	-1.53367
ENSG00000281320	dual specificity tyrosine phosphorylation regulated kinase 1B [Source:HGNC Symbol;Acc:HGNC:3092]	DYRK1B	-1.53308
ENSG00000162878	protein kinase domain containing, cytoplasmic [Source:HGNC Symbol;Acc:HGNC:25123]	PKDCC	-1.53272
ENSG00000189223	PAX8 antisense RNA 1 [Source:HGNC Symbol;Acc:HGNC:49271]	PAX8-AS1	-1.53105
ENSG00000184867	armadillo repeat containing, X-linked 2 [Source:HGNC Symbol;Acc:HGNC:16869]	ARMCX2	-1.52948
ENSG00000137834	SMAD family member 6 [Source:HGNC Symbol;Acc:HGNC:6772]	SMAD6	-1.52893
ENSG00000014216	calpain 1 [Source:HGNC Symbol;Acc:HGNC:1476]	CAPN1	-1.52891
ENSG00000155085	adenylate kinase 9 [Source:HGNC Symbol;Acc:HGNC:33814]	AK9	-1.52718
ENSG00000169891	RALBP1 associated Eps domain containing 2 [Source:HGNC Symbol;Acc:HGNC:9963]	REPS2	-1.52615
ENSG00000029534	ankyrin 1 [Source:HGNC Symbol;Acc:HGNC:492]	ANK1	-1.52579
ENSG00000116703	phosducin [Source:HGNC Symbol;Acc:HGNC:8759]	PDC	-1.52545
ENSG00000115211	eukaryotic translation initiation factor 2B subunit delta [Source:HGNC Symbol;Acc:HGNC:3260]	EIF2B4	-1.52514
ENSG00000144036	exocyst complex component 6B [Source:HGNC Symbol;Acc:HGNC:17085]	EXOC6B	-1.52324
ENSG00000147160	acyl-CoA wax alcohol acyltransferase 2 [Source:HGNC Symbol;Acc:HGNC:23251]	AWAT2	-1.52304
ENSG00000130477	unc-13 homolog A [Source:HGNC Symbol;Acc:HGNC:23150]	UNC13A	-1.522
ENSG00000132932	ATPase phospholipid transporting 8A2 [Source:HGNC Symbol;Acc:HGNC:13533]	ATP8A2	-1.51631
ENSG00000153132	calmegin [Source:HGNC Symbol;Acc:HGNC:2060]	CLGN	-1.51255
ENSG00000107968	mitogen-activated protein kinase kinase kinase 8 [Source:HGNC Symbol;Acc:HGNC:6860]	MAP3K8	-1.51233
ENSG00000149809	transmembrane 7 superfamily member 2 [Source:HGNC Symbol;Acc:HGNC:11863]	TM7SF2	-1.51036
ENSG00000176531	pleckstrin homology like domain family B member 3 [Source:HGNC Symbol;Acc:HGNC:30499]	PHLDB3	-1.50984
ENSG00000168096	ankyrin repeat and sterile alpha motif domain containing 3 [Source:HGNC Symbol;Acc:HGNC:29422]	ANKS3	-1.50936
ENSG00000184860	short chain dehydrogenase/reductase family 42E, member 1 [Source:HGNC Symbol;Acc:HGNC:29834]	SDR42E1	-1.50858
ENSG00000012223	lactotransferrin [Source:HGNC Symbol;Acc:HGNC:6720]	LTF	-1.50626
ENSG00000108001	early B-cell factor 3 [Source:HGNC Symbol;Acc:HGNC:19087]	EBF3	-1.5061
ENSG00000112655	protein tyrosine kinase 7 (inactive) [Source:HGNC Symbol;Acc:HGNC:9618]	PTK7	-1.50433
ENSG00000112640	protein phosphatase 2 regulatory subunit B'delta [Source:HGNC Symbol;Acc:HGNC:9312]	PPP2R5D	-1.50298
ENSG00000130653	patatin like phospholipase domain containing 7 [Source:HGNC Symbol;Acc:HGNC:24768]	PNPLA7	-1.50116
ENSG00000185482	SH3 and cysteine rich domain 3 [Source:HGNC Symbol;Acc:HGNC:28423]	STAC3	-1.50057
ENSG00000091831	estrogen receptor 1 [Source:HGNC Symbol;Acc:HGNC:3467]	ESR1	-1.49897
ENSG00000274205	mitogen-activated protein kinase 15 [Source:HGNC Symbol;Acc:HGNC:24667]	MAPK15	-1.49575
ENSG00000186340	thrombospondin 2 [Source:HGNC Symbol;Acc:HGNC:11786]	THBS2	-1.4943
ENSG00000145365	TRAF interacting protein with forkhead associated domain [Source:HGNC Symbol;Acc:HGNC:19075]	TIFA	-1.49369
ENSG00000167074	TEF, PAR bZIP transcription factor [Source:HGNC Symbol;Acc:HGNC:11722]	TEF	-1.49334
ENSG00000023892	DEF6, guanine nucleotide exchange factor [Source:HGNC Symbol;Acc:HGNC:2760]	DEF6	-1.49091
ENSG00000134247	prostaglandin F2 receptor inhibitor [Source:HGNC Symbol;Acc:HGNC:9601]	PTGFRN	-1.48958
ENSG00000124092	CCCTC-binding factor like [Source:HGNC Symbol;Acc:HGNC:16234]	CTCFL	-1.4881
ENSG00000197746	prosaposin [Source:HGNC Symbol;Acc:HGNC:9498]	PSAP	-1.48198
ENSG00000121690	DEP domain containing 7 [Source:HGNC Symbol;Acc:HGNC:29899]	DEPDC7	-1.48114
ENSG00000164684	zinc finger protein 704 [Source:HGNC Symbol;Acc:HGNC:32291]	ZNF704	-1.47978
ENSG00000160209	pyridoxal (pyridoxine, vitamin B6) kinase [Source:HGNC Symbol;Acc:HGNC:8819]	PDXK	-1.47461
ENSG00000183117	CUB and Sushi multiple domains 1 [Source:HGNC Symbol;Acc:HGNC:14026]	CSMD1	-1.47337
ENSG00000129595	erythrocyte membrane protein band 4.1 like 4A [Source:HGNC Symbol;Acc:HGNC:13278]	EPB41L4A	-1.4707
ENSG00000169696	ASPSCR1, UBX domain containing tether for SLC2A4 [Source:HGNC Symbol;Acc:HGNC:13825]	ASPSCR1	-1.46935
ENSG00000110811	prolyl 3-hydroxylase 3 [Source:HGNC Symbol;Acc:HGNC:19318]	P3H3	-1.46675
ENSG00000100029	pescadillo ribosomal biogenesis factor 1 [Source:HGNC Symbol;Acc:HGNC:8848]	PES1	-1.46424
ENSG00000183617	mitochondrial ribosomal protein L54 [Source:HGNC Symbol;Acc:HGNC:16685]	MRPL54	-1.46383
ENSG00000053254	forkhead box N3 [Source:HGNC Symbol;Acc:HGNC:1928]	FOXN3	-1.46247
ENSG00000186174	B-cell CLL/lymphoma 9-like [Source:HGNC Symbol;Acc:HGNC:23688]	BCL9L	-1.46129
ENSG00000133216	EPH receptor B2 [Source:HGNC Symbol;Acc:HGNC:3393]	EPHB2	-1.45992
ENSG00000096996	interleukin 12 receptor subunit beta 1 [Source:HGNC Symbol;Acc:HGNC:5971]	IL12RB1	-1.45846
ENSG00000197928	zinc finger protein 677 [Source:HGNC Symbol;Acc:HGNC:28730]	ZNF677	-1.45638
ENSG00000141576	ring finger protein 157 [Source:HGNC Symbol;Acc:HGNC:29402]	RNF157	-1.45565
ENSG00000140092	fibulin 5 [Source:HGNC Symbol;Acc:HGNC:3602]	FBLN5	-1.45477
ENSG00000231028	long intergenic non-protein coding RNA 271 [Source:HGNC Symbol;Acc:HGNC:32526]	LINC00271	-1.45319
ENSG00000162927	pseudouridylate synthase 10 [Source:HGNC Symbol;Acc:HGNC:26505]	PUS10	-1.45105
ENSG00000163071	spermatogenesis associated 18 [Source:HGNC Symbol;Acc:HGNC:29579]	SPATA18	-1.44991
ENSG00000112096	superoxide dismutase 2, mitochondrial [Source:HGNC Symbol;Acc:HGNC:11180]	SOD2	-1.44926
ENSG00000007341	suppression of tumorigenicity 7 like [Source:HGNC Symbol;Acc:HGNC:18441]	ST7L	-1.44573
ENSG00000115896	phospholipase C like 1 [Source:HGNC Symbol;Acc:HGNC:9063]	PLCL1	-1.44486
ENSG00000049249	TNF receptor superfamily member 9 [Source:HGNC Symbol;Acc:HGNC:11924]	TNFRSF9	-1.44234
ENSG00000185651	ubiquitin conjugating enzyme E2 L3 [Source:HGNC Symbol;Acc:HGNC:12488]	UBE2L3	-1.4423
ENSG00000124006	obscurin like 1 [Source:HGNC Symbol;Acc:HGNC:29092]	OBSL1	-1.44198
ENSG00000185361	TNF alpha induced protein 8 like 1 [Source:HGNC Symbol;Acc:HGNC:28279]	TNFAIP8L1	-1.44052
ENSG00000114956	deoxyguanosine kinase [Source:HGNC Symbol;Acc:HGNC:2858]	DGUOK	-1.44032
ENSG00000171502	collagen type XXIV alpha 1 chain [Source:HGNC Symbol;Acc:HGNC:20821]	COL24A1	-1.43821
ENSG00000163374	YY1 associated protein 1 [Source:HGNC Symbol;Acc:HGNC:30935]	YY1AP1	-1.43806
ENSG00000182568	SATB homeobox 1 [Source:HGNC Symbol;Acc:HGNC:10541]	SATB1	-1.4371
ENSG00000062524	leukocyte receptor tyrosine kinase [Source:HGNC Symbol;Acc:HGNC:6721]	LTK	-1.43698
ENSG00000197256	KN motif and ankyrin repeat domains 2 [Source:HGNC Symbol;Acc:HGNC:29300]	KANK2	-1.43486
ENSG00000136842	tropomodulin 1 [Source:HGNC Symbol;Acc:HGNC:11871]	TMOD1	-1.4346
ENSG00000229315	MCHR2 antisense RNA 1 [Source:HGNC Symbol;Acc:HGNC:48980]	MCHR2-AS1	-1.43395
ENSG00000160191	phosphodiesterase 9A [Source:HGNC Symbol;Acc:HGNC:8795]	PDE9A	-1.43255
ENSG00000125744	reticulon 2 [Source:HGNC Symbol;Acc:HGNC:10468]	RTN2	-1.43119
ENSG00000090612	zinc finger protein 268 [Source:HGNC Symbol;Acc:HGNC:13061]	ZNF268	-1.43109
ENSG00000107331	ATP binding cassette subfamily A member 2 [Source:HGNC Symbol;Acc:HGNC:32]	ABCA2	-1.43053
ENSG00000141429	polypeptide N-acetylgalactosaminyltransferase 1 [Source:HGNC Symbol;Acc:HGNC:4123]	GALNT1	-1.43047
ENSG00000164707	solute carrier family 13 member 4 [Source:HGNC Symbol;Acc:HGNC:15827]	SLC13A4	-1.42925
ENSG00000186642	phosphodiesterase 2A [Source:HGNC Symbol;Acc:HGNC:8777]	PDE2A	-1.42917
ENSG00000085276	MDS1 and EVI1 complex locus [Source:HGNC Symbol;Acc:HGNC:3498]	MECOM	-1.42839
ENSG00000085831	tetratricopeptide repeat domain 39A [Source:HGNC Symbol;Acc:HGNC:18657]	TTC39A	-1.42771
ENSG00000081052	collagen type IV alpha 4 chain [Source:HGNC Symbol;Acc:HGNC:2206]	COL4A4	-1.423
ENSG00000113504	solute carrier family 12 member 7 [Source:HGNC Symbol;Acc:HGNC:10915]	SLC12A7	-1.42266
ENSG00000101004	ninein like [Source:HGNC Symbol;Acc:HGNC:29163]	NINL	-1.42213
ENSG00000139219	collagen type II alpha 1 chain [Source:HGNC Symbol;Acc:HGNC:2200]	COL2A1	-1.42184
ENSG00000145147	slit guidance ligand 2 [Source:HGNC Symbol;Acc:HGNC:11086]	SLIT2	-1.42012
ENSG00000184985	sortilin related VPS10 domain containing receptor 2 [Source:HGNC Symbol;Acc:HGNC:16698]	SORCS2	-1.41933
ENSG00000102710	SPT20 homolog, SAGA complex component [Source:HGNC Symbol;Acc:HGNC:20596]	SUPT20H	-1.4192
ENSG00000188807	transmembrane protein 201 [Source:HGNC Symbol;Acc:HGNC:33719]	TMEM201	-1.4181
ENSG00000121904	CUB and Sushi multiple domains 2 [Source:HGNC Symbol;Acc:HGNC:19290]	CSMD2	-1.41809
ENSG00000153391	INO80 complex subunit C [Source:HGNC Symbol;Acc:HGNC:26994]	INO80C	-1.41758
ENSG00000054148	phosphohistidine phosphatase 1 [Source:HGNC Symbol;Acc:HGNC:30033]	PHPT1	-1.41707
ENSG00000070778	protein tyrosine phosphatase, non-receptor type 21 [Source:HGNC Symbol;Acc:HGNC:9651]	PTPN21	-1.41585
ENSG00000060718	collagen type XI alpha 1 chain [Source:HGNC Symbol;Acc:HGNC:2186]	COL11A1	-1.41476
ENSG00000272670	double C2 domain beta [Source:HGNC Symbol;Acc:HGNC:2986]	DOC2B	-1.41467
ENSG00000070366	SMG6, nonsense mediated mRNA decay factor [Source:HGNC Symbol;Acc:HGNC:17809]	SMG6	-1.41407
ENSG00000177675	CD163 molecule like 1 [Source:HGNC Symbol;Acc:HGNC:30375]	CD163L1	-1.41388
ENSG00000108852	membrane palmitoylated protein 2 [Source:HGNC Symbol;Acc:HGNC:7220]	MPP2	-1.41388
ENSG00000168528	serine incorporator 2 [Source:HGNC Symbol;Acc:HGNC:23231]	SERINC2	-1.41084
ENSG00000281230	SERTA domain containing 4 [Source:HGNC Symbol;Acc:HGNC:25236]	SERTAD4	-1.41064
ENSG00000162594	interleukin 23 receptor [Source:HGNC Symbol;Acc:HGNC:19100]	IL23R	-1.41061
ENSG00000159692	C-terminal binding protein 1 [Source:HGNC Symbol;Acc:HGNC:2494]	CTBP1	-1.41044
ENSG00000128849	cingulin like 1 [Source:HGNC Symbol;Acc:HGNC:25931]	CGNL1	-1.41029
ENSG00000106034	cadherin like and PC-esterase domain containing 1 [Source:HGNC Symbol;Acc:HGNC:26159]	CPED1	-1.40841
ENSG00000134986	neuronal regeneration related protein [Source:HGNC Symbol;Acc:HGNC:16834]	NREP	-1.40834
ENSG00000114030	karyopherin subunit alpha 1 [Source:HGNC Symbol;Acc:HGNC:6394]	KPNA1	-1.40765
ENSG00000114251	Wnt family member 5A [Source:HGNC Symbol;Acc:HGNC:12784]	WNT5A	-1.40729
ENSG00000180957	phosphatidylinositol transfer protein beta [Source:HGNC Symbol;Acc:HGNC:9002]	PITPNB	-1.40728
ENSG00000105997	homeobox A3 [Source:HGNC Symbol;Acc:HGNC:5104]	HOXA3	-1.40588
ENSG00000268869	espin pseudogene [Source:HGNC Symbol;Acc:HGNC:23285]	ESPNP	-1.40255
ENSG00000153214	transmembrane protein 87B [Source:HGNC Symbol;Acc:HGNC:25913]	TMEM87B	-1.40177
ENSG00000151062	calcium voltage-gated channel auxiliary subunit alpha2delta 4 [Source:HGNC Symbol;Acc:HGNC:20202]	CACNA2D4	-1.40104
ENSG00000123815	coenzyme Q8B [Source:HGNC Symbol;Acc:HGNC:19041]	COQ8B	-1.39844
ENSG00000147481	syntrophin gamma 1 [Source:HGNC Symbol;Acc:HGNC:13740]	SNTG1	-1.39778
ENSG00000230876	long intergenic non-protein coding RNA 486 [Source:HGNC Symbol;Acc:HGNC:42946]	LINC00486	-1.39583
ENSG00000077782	fibroblast growth factor receptor 1 [Source:HGNC Symbol;Acc:HGNC:3688]	FGFR1	-1.3955
ENSG00000126457	protein arginine methyltransferase 1 [Source:HGNC Symbol;Acc:HGNC:5187]	PRMT1	-1.39432
ENSG00000101210	eukaryotic translation elongation factor 1 alpha 2 [Source:HGNC Symbol;Acc:HGNC:3192]	EEF1A2	-1.39416
ENSG00000146830	GRB10 interacting GYF protein 1 [Source:HGNC Symbol;Acc:HGNC:9126]	GIGYF1	-1.3938
ENSG00000169946	zinc finger protein, FOG family member 2 [Source:HGNC Symbol;Acc:HGNC:16700]	ZFPM2	-1.39365
ENSG00000114107	centrosomal protein 70 [Source:HGNC Symbol;Acc:HGNC:29972]	CEP70	-1.39351
ENSG00000126016	angiomotin [Source:HGNC Symbol;Acc:HGNC:17810]	AMOT	-1.39304
ENSG00000142552	reticulocalbin 3 [Source:HGNC Symbol;Acc:HGNC:21145]	RCN3	-1.39211
ENSG00000283448	G protein-coupled receptor 1 [Source:HGNC Symbol;Acc:HGNC:4463]	GPR1	-1.38918
ENSG00000197321	supervillin [Source:HGNC Symbol;Acc:HGNC:11480]	SVIL	-1.38714
ENSG00000198034	ribosomal protein S4, X-linked [Source:HGNC Symbol;Acc:HGNC:10424]	RPS4X	-1.38431
ENSG00000180251	solute carrier family 9 member A4 [Source:HGNC Symbol;Acc:HGNC:11077]	SLC9A4	-1.38402
ENSG00000181350	leucine rich repeat containing 75A [Source:HGNC Symbol;Acc:HGNC:32403]	LRRC75A	-1.3838
ENSG00000161653	N-acetylglutamate synthase [Source:HGNC Symbol;Acc:HGNC:17996]	NAGS	-1.38132
ENSG00000100263	rhomboid domain containing 3 [Source:HGNC Symbol;Acc:HGNC:1308]	RHBDD3	-1.38129
ENSG00000169607	cytoskeleton associated protein 2 like [Source:HGNC Symbol;Acc:HGNC:26877]	CKAP2L	-1.38082
ENSG00000231453	long intergenic non-protein coding RNA 1305 [Source:HGNC Symbol;Acc:HGNC:27690]	LINC01305	-1.37859
ENSG00000072840	EvC ciliary complex subunit 1 [Source:HGNC Symbol;Acc:HGNC:3497]	EVC	-1.37792
ENSG00000138074	solute carrier family 5 member 6 [Source:HGNC Symbol;Acc:HGNC:11041]	SLC5A6	-1.37721
ENSG00000196878	laminin subunit beta 3 [Source:HGNC Symbol;Acc:HGNC:6490]	LAMB3	-1.37664
ENSG00000178950	cyclin G associated kinase [Source:HGNC Symbol;Acc:HGNC:4113]	GAK	-1.37647
ENSG00000137745	matrix metallopeptidase 13 [Source:HGNC Symbol;Acc:HGNC:7159]	MMP13	-1.37599
ENSG00000154917	RAB6B, member RAS oncogene family [Source:HGNC Symbol;Acc:HGNC:14902]	RAB6B	-1.37451
ENSG00000183696	uridine phosphorylase 1 [Source:HGNC Symbol;Acc:HGNC:12576]	UPP1	-1.37434
ENSG00000118640	vesicle associated membrane protein 8 [Source:HGNC Symbol;Acc:HGNC:12647]	VAMP8	-1.37264
ENSG00000167110	golgin A2 [Source:HGNC Symbol;Acc:HGNC:4425]	GOLGA2	-1.37166
ENSG00000100997	abhydrolase domain containing 12 [Source:HGNC Symbol;Acc:HGNC:15868]	ABHD12	-1.37051
ENSG00000266437	microRNA 4746 [Source:HGNC Symbol;Acc:HGNC:41904]	MIR4746	-1.36988
ENSG00000167671	UBX domain protein 6 [Source:HGNC Symbol;Acc:HGNC:14928]	UBXN6	-1.36988
ENSG00000082014	SWI/SNF related, matrix associated, actin dependent regulator of chromatin, subfamily d, member 3 [Source:HGNC Symbol;Acc:HGNC:11108]	SMARCD3	-1.36965
ENSG00000152952	procollagen-lysine,2-oxoglutarate 5-dioxygenase 2 [Source:HGNC Symbol;Acc:HGNC:9082]	PLOD2	-1.36847
ENSG00000128655	phosphodiesterase 11A [Source:HGNC Symbol;Acc:HGNC:8773]	PDE11A	-1.36476
ENSG00000122861	plasminogen activator, urokinase [Source:HGNC Symbol;Acc:HGNC:9052]	PLAU	-1.36459
ENSG00000156170	NADH:ubiquinone oxidoreductase complex assembly factor 6 [Source:HGNC Symbol;Acc:HGNC:28625]	NDUFAF6	-1.36409
ENSG00000106460	transmembrane protein 106B [Source:HGNC Symbol;Acc:HGNC:22407]	TMEM106B	-1.3637
ENSG00000134901	KDEL motif containing 1 [Source:HGNC Symbol;Acc:HGNC:19350]	KDELC1	-1.36294
ENSG00000116251	ribosomal protein L22 [Source:HGNC Symbol;Acc:HGNC:10315]	RPL22	-1.36268
ENSG00000140280	LysM domain containing 2 [Source:HGNC Symbol;Acc:HGNC:28571]	LYSMD2	-1.36265
ENSG00000171962	dynein regulatory complex subunit 3 [Source:HGNC Symbol;Acc:HGNC:25384]	DRC3	-1.36249
ENSG00000110080	ST3 beta-galactoside alpha-2,3-sialyltransferase 4 [Source:HGNC Symbol;Acc:HGNC:10864]	ST3GAL4	-1.36199
ENSG00000088881	early B-cell factor 4 [Source:HGNC Symbol;Acc:HGNC:29278]	EBF4	-1.36141
ENSG00000034677	ring finger protein 19A, RBR E3 ubiquitin protein ligase [Source:HGNC Symbol;Acc:HGNC:13432]	RNF19A	-1.36018
ENSG00000198780	family with sequence similarity 169 member A [Source:HGNC Symbol;Acc:HGNC:29138]	FAM169A	-1.3601
ENSG00000143553	SNAP associated protein [Source:HGNC Symbol;Acc:HGNC:17145]	SNAPIN	-1.35864
ENSG00000280873	diacylglycerol kinase delta [Source:HGNC Symbol;Acc:HGNC:2851]	DGKD	-1.35635
ENSG00000107485	GATA binding protein 3 [Source:HGNC Symbol;Acc:HGNC:4172]	GATA3	-1.35193
ENSG00000105355	perilipin 3 [Source:HGNC Symbol;Acc:HGNC:16893]	PLIN3	-1.35162
ENSG00000174132	family with sequence similarity 174 member A [Source:HGNC Symbol;Acc:HGNC:24943]	FAM174A	-1.35008
ENSG00000153558	F-box and leucine rich repeat protein 2 [Source:HGNC Symbol;Acc:HGNC:13598]	FBXL2	-1.3497
ENSG00000198130	3-hydroxyisobutyryl-CoA hydrolase [Source:HGNC Symbol;Acc:HGNC:4908]	HIBCH	-1.34868
ENSG00000020577	sterile alpha motif domain containing 4A [Source:HGNC Symbol;Acc:HGNC:23023]	SAMD4A	-1.34782
ENSG00000261879		RP11-333E1.1	-1.34624
ENSG00000106789	coronin 2A [Source:HGNC Symbol;Acc:HGNC:2255]	CORO2A	-1.34525
ENSG00000010704	hemochromatosis [Source:HGNC Symbol;Acc:HGNC:4886]	HFE	-1.34483
ENSG00000013288	mannosidase alpha class 2B member 2 [Source:HGNC Symbol;Acc:HGNC:29623]	MAN2B2	-1.3434
ENSG00000023697	deoxyribose-phosphate aldolase [Source:HGNC Symbol;Acc:HGNC:24269]	DERA	-1.34291
ENSG00000186522	septin 10 [Source:HGNC Symbol;Acc:HGNC:14349]	SEPT10	-1.34218
ENSG00000143013	LIM domain only 4 [Source:HGNC Symbol;Acc:HGNC:6644]	LMO4	-1.34198
ENSG00000154274	chromosome 4 open reading frame 19 [Source:HGNC Symbol;Acc:HGNC:25618]	C4orf19	-1.34167
ENSG00000111052	lin-7 homolog A, crumbs cell polarity complex component [Source:HGNC Symbol;Acc:HGNC:17787]	LIN7A	-1.3411
ENSG00000115594	interleukin 1 receptor type 1 [Source:HGNC Symbol;Acc:HGNC:5993]	IL1R1	-1.33814
ENSG00000003989	solute carrier family 7 member 2 [Source:HGNC Symbol;Acc:HGNC:11060]	SLC7A2	-1.33782
ENSG00000008853	Rho related BTB domain containing 2 [Source:HGNC Symbol;Acc:HGNC:18756]	RHOBTB2	-1.33645
ENSG00000164830	oxidation resistance 1 [Source:HGNC Symbol;Acc:HGNC:15822]	OXR1	-1.33592
ENSG00000187091	phospholipase C delta 1 [Source:HGNC Symbol;Acc:HGNC:9060]	PLCD1	-1.33544
ENSG00000078269	synaptojanin 2 [Source:HGNC Symbol;Acc:HGNC:11504]	SYNJ2	-1.33537
ENSG00000141736	erb-b2 receptor tyrosine kinase 2 [Source:HGNC Symbol;Acc:HGNC:3430]	ERBB2	-1.33431
ENSG00000132622	heat shock protein family A (Hsp70) member 12B [Source:HGNC Symbol;Acc:HGNC:16193]	HSPA12B	-1.33331
ENSG00000145491	rhophilin associated tail protein 1 like [Source:HGNC Symbol;Acc:HGNC:24060]	ROPN1L	-1.333
ENSG00000198336	myosin light chain 4 [Source:HGNC Symbol;Acc:HGNC:7585]	MYL4	-1.33211
ENSG00000154646	transmembrane protease, serine 15 [Source:HGNC Symbol;Acc:HGNC:9490]	TMPRSS15	-1.33188
ENSG00000159433	StAR related lipid transfer domain containing 9 [Source:HGNC Symbol;Acc:HGNC:19162]	STARD9	-1.33015
ENSG00000107957	SH3 and PX domains 2A [Source:HGNC Symbol;Acc:HGNC:23664]	SH3PXD2A	-1.32958
ENSG00000158683	polycystin 1 like 1, transient receptor potential channel interacting [Source:HGNC Symbol;Acc:HGNC:18053]	PKD1L1	-1.32786
ENSG00000177595	p53-induced death domain protein 1 [Source:HGNC Symbol;Acc:HGNC:16491]	PIDD1	-1.3271
ENSG00000282848	myosin XVI [Source:HGNC Symbol;Acc:HGNC:29822]	MYO16	-1.32669
ENSG00000043039	BARX homeobox 2 [Source:HGNC Symbol;Acc:HGNC:956]	BARX2	-1.32575
ENSG00000102387	TATA-box binding protein associated factor 7 like [Source:HGNC Symbol;Acc:HGNC:11548]	TAF7L	-1.32332
ENSG00000171105	insulin receptor [Source:HGNC Symbol;Acc:HGNC:6091]	INSR	-1.32223
ENSG00000181264	transmembrane protein 136 [Source:HGNC Symbol;Acc:HGNC:28280]	TMEM136	-1.32077
ENSG00000123143	protein kinase N1 [Source:HGNC Symbol;Acc:HGNC:9405]	PKN1	-1.31908
ENSG00000102362	synaptotagmin like 4 [Source:HGNC Symbol;Acc:HGNC:15588]	SYTL4	-1.31789
ENSG00000160691	SHC adaptor protein 1 [Source:HGNC Symbol;Acc:HGNC:10840]	SHC1	-1.31751
ENSG00000157445	calcium voltage-gated channel auxiliary subunit alpha2delta 3 [Source:HGNC Symbol;Acc:HGNC:15460]	CACNA2D3	-1.31651
ENSG00000121005	cysteine rich secretory protein LCCL domain containing 1 [Source:HGNC Symbol;Acc:HGNC:18206]	CRISPLD1	-1.31571
ENSG00000140326	codanin 1 [Source:HGNC Symbol;Acc:HGNC:1713]	CDAN1	-1.31518
ENSG00000136206	speedy/RINGO cell cycle regulator family member E1 [Source:HGNC Symbol;Acc:HGNC:16408]	SPDYE1	-1.31494
ENSG00000170092	speedy/RINGO cell cycle regulator family member E5 [Source:HGNC Symbol;Acc:HGNC:35464]	SPDYE5	-1.31494
ENSG00000213949	integrin subunit alpha 1 [Source:HGNC Symbol;Acc:HGNC:6134]	ITGA1	-1.31493
ENSG00000143450	ornithine decarboxylase antizyme 3 [Source:HGNC Symbol;Acc:HGNC:8097]	OAZ3	-1.31487
ENSG00000162849	kinesin family member 26B [Source:HGNC Symbol;Acc:HGNC:25484]	KIF26B	-1.31422
ENSG00000184979	ubiquitin specific peptidase 18 [Source:HGNC Symbol;Acc:HGNC:12616]	USP18	-1.31349
ENSG00000100897	DDB1 and CUL4 associated factor 11 [Source:HGNC Symbol;Acc:HGNC:20258]	DCAF11	-1.31267
ENSG00000169129	actin filament associated protein 1 like 2 [Source:HGNC Symbol;Acc:HGNC:25901]	AFAP1L2	-1.31222
ENSG00000137274	biphenyl hydrolase like [Source:HGNC Symbol;Acc:HGNC:1094]	BPHL	-1.3122
ENSG00000203666	EF-hand calcium binding domain 2 [Source:HGNC Symbol;Acc:HGNC:28166]	EFCAB2	-1.3114
ENSG00000185008	roundabout guidance receptor 2 [Source:HGNC Symbol;Acc:HGNC:10250]	ROBO2	-1.30948
ENSG00000070759	testis-specific kinase 2 [Source:HGNC Symbol;Acc:HGNC:11732]	TESK2	-1.30872
ENSG00000183873	sodium voltage-gated channel alpha subunit 5 [Source:HGNC Symbol;Acc:HGNC:10593]	SCN5A	-1.30869
ENSG00000155367	protein phosphatase, Mg2+/Mn2+ dependent 1J [Source:HGNC Symbol;Acc:HGNC:20785]	PPM1J	-1.30857
ENSG00000162521	RB binding protein 4, chromatin remodeling factor [Source:HGNC Symbol;Acc:HGNC:9887]	RBBP4	-1.3067
ENSG00000164035	endomucin [Source:HGNC Symbol;Acc:HGNC:16041]	EMCN	-1.30495
ENSG00000105419	Meis homeobox 3 [Source:HGNC Symbol;Acc:HGNC:29537]	MEIS3	-1.30434
ENSG00000127080	inositol-pentakisphosphate 2-kinase [Source:HGNC Symbol;Acc:HGNC:14645]	IPPK	-1.30388
ENSG00000099875	MAP kinase interacting serine/threonine kinase 2 [Source:HGNC Symbol;Acc:HGNC:7111]	MKNK2	-1.30362
ENSG00000113231	phosphodiesterase 8B [Source:HGNC Symbol;Acc:HGNC:8794]	PDE8B	-1.30315
ENSG00000108523	ring finger protein 167 [Source:HGNC Symbol;Acc:HGNC:24544]	RNF167	-1.30136
ENSG00000117682	dehydrodolichyl diphosphate synthase subunit [Source:HGNC Symbol;Acc:HGNC:20603]	DHDDS	-1.30108
ENSG00000125355	transmembrane protein 255A [Source:HGNC Symbol;Acc:HGNC:26086]	TMEM255A	-1.2995
ENSG00000163900	transmembrane protein 41A [Source:HGNC Symbol;Acc:HGNC:30544]	TMEM41A	-1.29928
ENSG00000183723	CKLF like MARVEL transmembrane domain containing 4 [Source:HGNC Symbol;Acc:HGNC:19175]	CMTM4	-1.29886
ENSG00000172671	zinc finger AN1-type containing 4 [Source:HGNC Symbol;Acc:HGNC:23504]	ZFAND4	-1.29827
ENSG00000276187	ER membrane associated RNA degradation [Source:HGNC Symbol;Acc:HGNC:21056]	ERMARD	-1.2975
ENSG00000169896	integrin subunit alpha M [Source:HGNC Symbol;Acc:HGNC:6149]	ITGAM	-1.29533
ENSG00000163864	nicotinamide nucleotide adenylyltransferase 3 [Source:HGNC Symbol;Acc:HGNC:20989]	NMNAT3	-1.29294
ENSG00000179477	arachidonate 12-lipoxygenase, 12R type [Source:HGNC Symbol;Acc:HGNC:430]	ALOX12B	-1.29285
ENSG00000065057	nth like DNA glycosylase 1 [Source:HGNC Symbol;Acc:HGNC:8028]	NTHL1	-1.29116
ENSG00000075391	RAS protein activator like 2 [Source:HGNC Symbol;Acc:HGNC:9874]	RASAL2	-1.2903
ENSG00000203710	complement component 3b/4b receptor 1 (Knops blood group) [Source:HGNC Symbol;Acc:HGNC:2334]	CR1	-1.28931
ENSG00000004975	dishevelled segment polarity protein 2 [Source:HGNC Symbol;Acc:HGNC:3086]	DVL2	-1.28931
ENSG00000106009	BRCA1 associated ATM activator 1 [Source:HGNC Symbol;Acc:HGNC:21701]	BRAT1	-1.28777
ENSG00000091136	laminin subunit beta 1 [Source:HGNC Symbol;Acc:HGNC:6486]	LAMB1	-1.28775
ENSG00000160050	coiled-coil domain containing 28B [Source:HGNC Symbol;Acc:HGNC:28163]	CCDC28B	-1.2874
ENSG00000198668	calmodulin 1 [Source:HGNC Symbol;Acc:HGNC:1442]	CALM1	-1.28627
ENSG00000160014	calmodulin 3 [Source:HGNC Symbol;Acc:HGNC:1449]	CALM3	-1.28627
ENSG00000134243	sortilin 1 [Source:HGNC Symbol;Acc:HGNC:11186]	SORT1	-1.28615
ENSG00000176723	zinc finger protein 843 [Source:HGNC Symbol;Acc:HGNC:28710]	ZNF843	-1.2838
ENSG00000103067	epithelial splicing regulatory protein 2 [Source:HGNC Symbol;Acc:HGNC:26152]	ESRP2	-1.28305
ENSG00000166321	nudix hydrolase 13 [Source:HGNC Symbol;Acc:HGNC:18827]	NUDT13	-1.28285
ENSG00000161714	phospholipase C delta 3 [Source:HGNC Symbol;Acc:HGNC:9061]	PLCD3	-1.28273
ENSG00000087303	nidogen 2 [Source:HGNC Symbol;Acc:HGNC:13389]	NID2	-1.28206
ENSG00000134871	collagen type IV alpha 2 chain [Source:HGNC Symbol;Acc:HGNC:2203]	COL4A2	-1.28117
ENSG00000176623	regulator of microtubule dynamics 1 [Source:HGNC Symbol;Acc:HGNC:24285]	RMDN1	-1.28112
ENSG00000108679	galectin 3 binding protein [Source:HGNC Symbol;Acc:HGNC:6564]	LGALS3BP	-1.28032
ENSG00000196141	spermatogenesis associated serine rich 2 like [Source:HGNC Symbol;Acc:HGNC:24574]	SPATS2L	-1.27992
ENSG00000198131	zinc finger protein 544 [Source:HGNC Symbol;Acc:HGNC:16759]	ZNF544	-1.27896
ENSG00000118507	A-kinase anchoring protein 7 [Source:HGNC Symbol;Acc:HGNC:377]	AKAP7	-1.2785
ENSG00000100583	sterile alpha motif domain containing 15 [Source:HGNC Symbol;Acc:HGNC:18631]	SAMD15	-1.27817
ENSG00000278488	nicotinate phosphoribosyltransferase [Source:HGNC Symbol;Acc:HGNC:30450]	NAPRT	-1.27739
ENSG00000118997	dynein axonemal heavy chain 7 [Source:HGNC Symbol;Acc:HGNC:18661]	DNAH7	-1.27654
ENSG00000099998	gamma-glutamyltransferase 5 [Source:HGNC Symbol;Acc:HGNC:4260]	GGT5	-1.27639
ENSG00000163618	calcium dependent secretion activator [Source:HGNC Symbol;Acc:HGNC:1426]	CADPS	-1.27343
ENSG00000132031	matrilin 3 [Source:HGNC Symbol;Acc:HGNC:6909]	MATN3	-1.27328
ENSG00000135597	RALBP1 associated Eps domain containing 1 [Source:HGNC Symbol;Acc:HGNC:15578]	REPS1	-1.2728
ENSG00000198561	catenin delta 1 [Source:HGNC Symbol;Acc:HGNC:2515]	CTNND1	-1.27279
ENSG00000106245	BUD31 homolog [Source:HGNC Symbol;Acc:HGNC:29629]	BUD31	-1.2717
ENSG00000131899	LLGL1, scribble cell polarity complex component [Source:HGNC Symbol;Acc:HGNC:6628]	LLGL1	-1.27034
ENSG00000137868	stimulated by retinoic acid 6 [Source:HGNC Symbol;Acc:HGNC:30650]	STRA6	-1.26939
ENSG00000134248	late endosomal/lysosomal adaptor, MAPK and MTOR activator 5 [Source:HGNC Symbol;Acc:HGNC:17955]	LAMTOR5	-1.26842
ENSG00000070182	spectrin beta, erythrocytic [Source:HGNC Symbol;Acc:HGNC:11274]	SPTB	-1.26797
ENSG00000103942	homer scaffolding protein 2 [Source:HGNC Symbol;Acc:HGNC:17513]	HOMER2	-1.26753
ENSG00000025423	hydroxysteroid 17-beta dehydrogenase 6 [Source:HGNC Symbol;Acc:HGNC:23316]	HSD17B6	-1.26733
ENSG00000111880	RNA guanylyltransferase and 5'-phosphatase [Source:HGNC Symbol;Acc:HGNC:10073]	RNGTT	-1.26704
ENSG00000196465	myosin light chain 6B [Source:HGNC Symbol;Acc:HGNC:29823]	MYL6B	-1.26699
ENSG00000012171	semaphorin 3B [Source:HGNC Symbol;Acc:HGNC:10724]	SEMA3B	-1.26628
ENSG00000109099	peripheral myelin protein 22 [Source:HGNC Symbol;Acc:HGNC:9118]	PMP22	-1.2647
ENSG00000166046	t-complex 11 like 2 [Source:HGNC Symbol;Acc:HGNC:28627]	TCP11L2	-1.26444
ENSG00000174080	cathepsin F [Source:HGNC Symbol;Acc:HGNC:2531]	CTSF	-1.26428
ENSG00000173068	basonuclin 2 [Source:HGNC Symbol;Acc:HGNC:30988]	BNC2	-1.26396
ENSG00000136010	aldehyde dehydrogenase 1 family member L2 [Source:HGNC Symbol;Acc:HGNC:26777]	ALDH1L2	-1.26279
ENSG00000049769	protein phosphatase 1 regulatory subunit 3F [Source:HGNC Symbol;Acc:HGNC:14944]	PPP1R3F	-1.26276
ENSG00000111860	centrosomal protein 85 like [Source:HGNC Symbol;Acc:HGNC:21638]	CEP85L	-1.2625
ENSG00000164078	macrophage stimulating 1 receptor [Source:HGNC Symbol;Acc:HGNC:7381]	MST1R	-1.26178
ENSG00000198648	serine/threonine kinase 39 [Source:HGNC Symbol;Acc:HGNC:17717]	STK39	-1.26091
ENSG00000161905	arachidonate 15-lipoxygenase [Source:HGNC Symbol;Acc:HGNC:433]	ALOX15	-1.26028
ENSG00000075213	semaphorin 3A [Source:HGNC Symbol;Acc:HGNC:10723]	SEMA3A	-1.25835
ENSG00000064651	solute carrier family 12 member 2 [Source:HGNC Symbol;Acc:HGNC:10911]	SLC12A2	-1.25592
ENSG00000155561	nucleoporin 205 [Source:HGNC Symbol;Acc:HGNC:18658]	NUP205	-1.25565
ENSG00000139211	adhesion molecule with Ig like domain 2 [Source:HGNC Symbol;Acc:HGNC:24073]	AMIGO2	-1.25563
ENSG00000170606	heat shock protein family A (Hsp70) member 4 [Source:HGNC Symbol;Acc:HGNC:5237]	HSPA4	-1.25467
ENSG00000179403	von Willebrand factor A domain containing 1 [Source:HGNC Symbol;Acc:HGNC:30910]	VWA1	-1.25416
ENSG00000146592	cAMP responsive element binding protein 5 [Source:HGNC Symbol;Acc:HGNC:16844]	CREB5	-1.25403
ENSG00000101883	Rhox homeobox family member 1 [Source:HGNC Symbol;Acc:HGNC:29993]	RHOXF1	-1.25331
ENSG00000074047	GLI family zinc finger 2 [Source:HGNC Symbol;Acc:HGNC:4318]	GLI2	-1.25197
ENSG00000157214	STEAP2 metalloreductase [Source:HGNC Symbol;Acc:HGNC:17885]	STEAP2	-1.25189
ENSG00000196591	histone deacetylase 2 [Source:HGNC Symbol;Acc:HGNC:4853]	HDAC2	-1.25177
ENSG00000118777	ATP binding cassette subfamily G member 2 (Junior blood group) [Source:HGNC Symbol;Acc:HGNC:74]	ABCG2	-1.25169
ENSG00000106976	dynamin 1 [Source:HGNC Symbol;Acc:HGNC:2972]	DNM1	-1.25081
ENSG00000137872	semaphorin 6D [Source:HGNC Symbol;Acc:HGNC:16770]	SEMA6D	-1.24979
ENSG00000130429	actin related protein 2/3 complex subunit 1B [Source:HGNC Symbol;Acc:HGNC:704]	ARPC1B	-1.24851
ENSG00000168067	mitogen-activated protein kinase kinase kinase kinase 2 [Source:HGNC Symbol;Acc:HGNC:6864]	MAP4K2	-1.24754
ENSG00000111540	RAB5B, member RAS oncogene family [Source:HGNC Symbol;Acc:HGNC:9784]	RAB5B	-1.24714
ENSG00000176978	dipeptidyl peptidase 7 [Source:HGNC Symbol;Acc:HGNC:14892]	DPP7	-1.24654
ENSG00000106733	nicotinamide riboside kinase 1 [Source:HGNC Symbol;Acc:HGNC:26057]	NMRK1	-1.24399
ENSG00000131788	protein inhibitor of activated STAT 3 [Source:HGNC Symbol;Acc:HGNC:16861]	PIAS3	-1.24343
ENSG00000163945	UV stimulated scaffold protein A [Source:HGNC Symbol;Acc:HGNC:29304]	UVSSA	-1.24303
ENSG00000125879	otoraplin [Source:HGNC Symbol;Acc:HGNC:8517]	OTOR	-1.2424
ENSG00000117472	tetraspanin 1 [Source:HGNC Symbol;Acc:HGNC:20657]	TSPAN1	-1.24211
ENSG00000131100	ATPase H+ transporting V1 subunit E1 [Source:HGNC Symbol;Acc:HGNC:857]	ATP6V1E1	-1.24039
ENSG00000100403	zinc finger CCCH-type containing 7B [Source:HGNC Symbol;Acc:HGNC:30869]	ZC3H7B	-1.24006
ENSG00000139910	NOVA alternative splicing regulator 1 [Source:HGNC Symbol;Acc:HGNC:7886]	NOVA1	-1.23951
ENSG00000160999	SH2B adaptor protein 2 [Source:HGNC Symbol;Acc:HGNC:17381]	SH2B2	-1.23899
ENSG00000148700	adducin 3 [Source:HGNC Symbol;Acc:HGNC:245]	ADD3	-1.23744
ENSG00000174839	DENN domain containing 6A [Source:HGNC Symbol;Acc:HGNC:26635]	DENND6A	-1.23689
ENSG00000124334	interleukin 9 receptor [Source:HGNC Symbol;Acc:HGNC:6030]	IL9R	-1.23628
ENSG00000166946	cyclin D1 binding protein 1 [Source:HGNC Symbol;Acc:HGNC:1587]	CCNDBP1	-1.23499
ENSG00000101132	prefoldin subunit 4 [Source:HGNC Symbol;Acc:HGNC:8868]	PFDN4	-1.23493
ENSG00000018236	contactin 1 [Source:HGNC Symbol;Acc:HGNC:2171]	CNTN1	-1.23384
ENSG00000122642	FK506 binding protein 9 [Source:HGNC Symbol;Acc:HGNC:3725]	FKBP9	-1.23261
ENSG00000175756	aurora kinase A interacting protein 1 [Source:HGNC Symbol;Acc:HGNC:24114]	AURKAIP1	-1.23201
ENSG00000131459	glutamine-fructose-6-phosphate transaminase 2 [Source:HGNC Symbol;Acc:HGNC:4242]	GFPT2	-1.23115
ENSG00000163558	protein kinase C iota [Source:HGNC Symbol;Acc:HGNC:9404]	PRKCI	-1.23034
ENSG00000196208	growth regulation by estrogen in breast cancer 1 [Source:HGNC Symbol;Acc:HGNC:24885]	GREB1	-1.23007
ENSG00000106804	complement component 5 [Source:HGNC Symbol;Acc:HGNC:1331]	C5	-1.22967
ENSG00000209480	small nucleolar RNA, C/D box 83B [Source:HGNC Symbol;Acc:HGNC:17132]	SNORD83B	-1.22963
ENSG00000100316	ribosomal protein L3 [Source:HGNC Symbol;Acc:HGNC:10332]	RPL3	-1.22963
ENSG00000061918	guanylate cyclase 1 soluble subunit beta [Source:HGNC Symbol;Acc:HGNC:4687]	GUCY1B3	-1.22883
ENSG00000157992	keratinocyte associated protein 3 [Source:HGNC Symbol;Acc:HGNC:28943]	KRTCAP3	-1.22764
ENSG00000274891	trafficking protein particle complex 12 [Source:HGNC Symbol;Acc:HGNC:24284]	TRAPPC12	-1.22743
ENSG00000182389	calcium voltage-gated channel auxiliary subunit beta 4 [Source:HGNC Symbol;Acc:HGNC:1404]	CACNB4	-1.2265
ENSG00000196531	nascent polypeptide-associated complex alpha subunit [Source:HGNC Symbol;Acc:HGNC:7629]	NACA	-1.22634
ENSG00000055163	cytoplasmic FMR1 interacting protein 2 [Source:HGNC Symbol;Acc:HGNC:13760]	CYFIP2	-1.22567
ENSG00000084636	collagen type XVI alpha 1 chain [Source:HGNC Symbol;Acc:HGNC:2193]	COL16A1	-1.22538
ENSG00000125170	docking protein 4 [Source:HGNC Symbol;Acc:HGNC:19868]	DOK4	-1.22516
ENSG00000123136	DEAD-box helicase 39A [Source:HGNC Symbol;Acc:HGNC:17821]	DDX39A	-1.22463
ENSG00000170312	cyclin dependent kinase 1 [Source:HGNC Symbol;Acc:HGNC:1722]	CDK1	-1.22436
ENSG00000165060	frataxin [Source:HGNC Symbol;Acc:HGNC:3951]	FXN	-1.22398
ENSG00000171161	zinc finger protein 672 [Source:HGNC Symbol;Acc:HGNC:26179]	ZNF672	-1.22385
ENSG00000130147	SH3 domain binding protein 4 [Source:HGNC Symbol;Acc:HGNC:10826]	SH3BP4	-1.22226
ENSG00000102241	HIV-1 Tat specific factor 1 [Source:HGNC Symbol;Acc:HGNC:5276]	HTATSF1	-1.21985
ENSG00000151067	calcium voltage-gated channel subunit alpha1 C [Source:HGNC Symbol;Acc:HGNC:1390]	CACNA1C	-1.21886
ENSG00000188026	Rab interacting lysosomal protein like 1 [Source:HGNC Symbol;Acc:HGNC:26814]	RILPL1	-1.21814
ENSG00000196872	KIAA1211 like [Source:HGNC Symbol;Acc:HGNC:33454]	KIAA1211L	-1.2177
ENSG00000162374	ELAV like neuron-specific RNA binding protein 4 [Source:HGNC Symbol;Acc:HGNC:3315]	ELAVL4	-1.21765
ENSG00000075240	GRAM domain containing 4 [Source:HGNC Symbol;Acc:HGNC:29113]	GRAMD4	-1.21754
ENSG00000152767	FERM, ARH/RhoGEF and pleckstrin domain protein 1 [Source:HGNC Symbol;Acc:HGNC:3591]	FARP1	-1.21739
ENSG00000011426	anillin actin binding protein [Source:HGNC Symbol;Acc:HGNC:14082]	ANLN	-1.21723
ENSG00000087266	SH3 domain binding protein 2 [Source:HGNC Symbol;Acc:HGNC:10825]	SH3BP2	-1.2141
ENSG00000152700	secretion associated Ras related GTPase 1B [Source:HGNC Symbol;Acc:HGNC:10535]	SAR1B	-1.21251
ENSG00000213853	epithelial membrane protein 2 [Source:HGNC Symbol;Acc:HGNC:3334]	EMP2	-1.21076
ENSG00000171603	calsyntenin 1 [Source:HGNC Symbol;Acc:HGNC:17447]	CLSTN1	-1.21017
ENSG00000187676	beta 3-glucosyltransferase [Source:HGNC Symbol;Acc:HGNC:20207]	B3GLCT	-1.20924
ENSG00000186652	proteoglycan 2, pro eosinophil major basic protein [Source:HGNC Symbol;Acc:HGNC:9362]	PRG2	-1.20886
ENSG00000170571	embigin [Source:HGNC Symbol;Acc:HGNC:30465]	EMB	-1.20843
ENSG00000164929	brain and acute leukemia, cytoplasmic [Source:HGNC Symbol;Acc:HGNC:14333]	BAALC	-1.20838
ENSG00000136932	tRNA methyltransferase O [Source:HGNC Symbol;Acc:HGNC:30967]	TRMO	-1.20774
ENSG00000079462	platelet activating factor acetylhydrolase 1b catalytic subunit 3 [Source:HGNC Symbol;Acc:HGNC:8576]	PAFAH1B3	-1.20729
ENSG00000164749	hepatocyte nuclear factor 4 gamma [Source:HGNC Symbol;Acc:HGNC:5026]	HNF4G	-1.20622
ENSG00000223823	long intergenic non-protein coding RNA 1342 [Source:HGNC Symbol;Acc:HGNC:50551]	LINC01342	-1.2055
ENSG00000137807	kinesin family member 23 [Source:HGNC Symbol;Acc:HGNC:6392]	KIF23	-1.20531
ENSG00000105397	tyrosine kinase 2 [Source:HGNC Symbol;Acc:HGNC:12440]	TYK2	-1.20497
ENSG00000160255	integrin subunit beta 2 [Source:HGNC Symbol;Acc:HGNC:6155]	ITGB2	-1.20466
ENSG00000186132	chromosome 2 open reading frame 76 [Source:HGNC Symbol;Acc:HGNC:27017]	C2orf76	-1.20414
ENSG00000103174	N-acetylglucosamine-1-phosphodiester alpha-N-acetylglucosaminidase [Source:HGNC Symbol;Acc:HGNC:17378]	NAGPA	-1.2039
ENSG00000064419	transportin 3 [Source:HGNC Symbol;Acc:HGNC:17103]	TNPO3	-1.20344
ENSG00000089693	myeloid leukemia factor 2 [Source:HGNC Symbol;Acc:HGNC:7126]	MLF2	-1.2034
ENSG00000138678	glycerol-3-phosphate acyltransferase 3 [Source:HGNC Symbol;Acc:HGNC:28157]	GPAT3	-1.20286
ENSG00000137857	dual oxidase 1 [Source:HGNC Symbol;Acc:HGNC:3062]	DUOX1	-1.20218
ENSG00000181481	ring finger protein 135 [Source:HGNC Symbol;Acc:HGNC:21158]	RNF135	-1.20165
ENSG00000074181	notch 3 [Source:HGNC Symbol;Acc:HGNC:7883]	NOTCH3	-1.20159
ENSG00000114948	ADAM metallopeptidase domain 23 [Source:HGNC Symbol;Acc:HGNC:202]	ADAM23	-1.20146
ENSG00000221909	family with sequence similarity 200 member A [Source:HGNC Symbol;Acc:HGNC:25401]	FAM200A	-1.20139
ENSG00000105676	armadillo repeat containing 6 [Source:HGNC Symbol;Acc:HGNC:25049]	ARMC6	-1.19861
ENSG00000276618	RAD17 checkpoint clamp loader component [Source:HGNC Symbol;Acc:HGNC:9807]	RAD17	-1.19856
ENSG00000126391	FERM domain containing 8 [Source:HGNC Symbol;Acc:HGNC:25462]	FRMD8	-1.1976
ENSG00000185522	lamin tail domain containing 2 [Source:HGNC Symbol;Acc:HGNC:28561]	LMNTD2	-1.19687
ENSG00000123243	inter-alpha-trypsin inhibitor heavy chain family member 5 [Source:HGNC Symbol;Acc:HGNC:21449]	ITIH5	-1.19483
ENSG00000139793	muscleblind like splicing regulator 2 [Source:HGNC Symbol;Acc:HGNC:16746]	MBNL2	-1.19421
ENSG00000053524	MCF.2 cell line derived transforming sequence-like 2 [Source:HGNC Symbol;Acc:HGNC:30319]	MCF2L2	-1.19419
ENSG00000119865	cannabinoid receptor interacting protein 1 [Source:HGNC Symbol;Acc:HGNC:24546]	CNRIP1	-1.19282
ENSG00000138375	SWI/SNF related, matrix associated, actin dependent regulator of chromatin, subfamily a like 1 [Source:HGNC Symbol;Acc:HGNC:11102]	SMARCAL1	-1.19144
ENSG00000168758	semaphorin 4C [Source:HGNC Symbol;Acc:HGNC:10731]	SEMA4C	-1.19072
ENSG00000184937	Wilms tumor 1 [Source:HGNC Symbol;Acc:HGNC:12796]	WT1	-1.19046
ENSG00000156966	UDP-GlcNAc:betaGal beta-1,3-N-acetylglucosaminyltransferase 7 [Source:HGNC Symbol;Acc:HGNC:18811]	B3GNT7	-1.18927
ENSG00000089472	hephaestin [Source:HGNC Symbol;Acc:HGNC:4866]	HEPH	-1.18891
ENSG00000164741	DLC1 Rho GTPase activating protein [Source:HGNC Symbol;Acc:HGNC:2897]	DLC1	-1.18839
ENSG00000132669	Ras and Rab interactor 2 [Source:HGNC Symbol;Acc:HGNC:18750]	RIN2	-1.18828
ENSG00000188747	NADPH oxidase activator 1 [Source:HGNC Symbol;Acc:HGNC:10668]	NOXA1	-1.18765
ENSG00000171130	ATPase H+ transporting V0 subunit e2 [Source:HGNC Symbol;Acc:HGNC:21723]	ATP6V0E2	-1.18742
ENSG00000283447	NADH:ubiquinone oxidoreductase core subunit S1 [Source:HGNC Symbol;Acc:HGNC:7707]	NDUFS1	-1.18718
ENSG00000169679	BUB1 mitotic checkpoint serine/threonine kinase [Source:HGNC Symbol;Acc:HGNC:1148]	BUB1	-1.18716
ENSG00000158089	polypeptide N-acetylgalactosaminyltransferase 14 [Source:HGNC Symbol;Acc:HGNC:22946]	GALNT14	-1.18691
ENSG00000269556	transmembrane protein 185A [Source:HGNC Symbol;Acc:HGNC:17125]	TMEM185A	-1.18686
ENSG00000168079	scavenger receptor class A member 5 [Source:HGNC Symbol;Acc:HGNC:28701]	SCARA5	-1.18617
ENSG00000104213	platelet derived growth factor receptor like [Source:HGNC Symbol;Acc:HGNC:8805]	PDGFRL	-1.18568
ENSG00000168702	LDL receptor related protein 1B [Source:HGNC Symbol;Acc:HGNC:6693]	LRP1B	-1.18544
ENSG00000134198	tetraspanin 2 [Source:HGNC Symbol;Acc:HGNC:20659]	TSPAN2	-1.18533
ENSG00000111530	cullin associated and neddylation dissociated 1 [Source:HGNC Symbol;Acc:HGNC:30688]	CAND1	-1.18444
ENSG00000277276	OTU deubiquitinase, ubiquitin aldehyde binding 2 [Source:HGNC Symbol;Acc:HGNC:20351]	OTUB2	-1.18424
ENSG00000136111	TBC1 domain family member 4 [Source:HGNC Symbol;Acc:HGNC:19165]	TBC1D4	-1.18367
ENSG00000124588	NAD(P)H quinone dehydrogenase 2 [Source:HGNC Symbol;Acc:HGNC:7856]	NQO2	-1.1836
ENSG00000162591	multiple EGF like domains 6 [Source:HGNC Symbol;Acc:HGNC:3232]	MEGF6	-1.1834
ENSG00000112769	laminin subunit alpha 4 [Source:HGNC Symbol;Acc:HGNC:6484]	LAMA4	-1.18264
ENSG00000116990	v-myc avian myelocytomatosis viral oncogene lung carcinoma derived homolog [Source:HGNC Symbol;Acc:HGNC:7555]	MYCL	-1.1807
ENSG00000151552	quinoid dihydropteridine reductase [Source:HGNC Symbol;Acc:HGNC:9752]	QDPR	-1.17871
ENSG00000235715	proteasome subunit beta 8 [Source:HGNC Symbol;Acc:HGNC:9545]	PSMB8	-1.17809
ENSG00000113580	nuclear receptor subfamily 3 group C member 1 [Source:HGNC Symbol;Acc:HGNC:7978]	NR3C1	-1.17775
ENSG00000182771	glutamate ionotropic receptor delta type subunit 1 [Source:HGNC Symbol;Acc:HGNC:4575]	GRID1	-1.17664
ENSG00000108179	peptidylprolyl isomerase F [Source:HGNC Symbol;Acc:HGNC:9259]	PPIF	-1.17588
ENSG00000184304	protein kinase D1 [Source:HGNC Symbol;Acc:HGNC:9407]	PRKD1	-1.17576
ENSG00000188157	agrin [Source:HGNC Symbol;Acc:HGNC:329]	AGRN	-1.17557
ENSG00000066056	tyrosine kinase with immunoglobulin like and EGF like domains 1 [Source:HGNC Symbol;Acc:HGNC:11809]	TIE1	-1.17488
ENSG00000088387	dedicator of cytokinesis 9 [Source:HGNC Symbol;Acc:HGNC:14132]	DOCK9	-1.17476
ENSG00000101017	CD40 molecule [Source:HGNC Symbol;Acc:HGNC:11919]	CD40	-1.17476
ENSG00000131375	calpain 7 [Source:HGNC Symbol;Acc:HGNC:1484]	CAPN7	-1.174
ENSG00000145901	TNFAIP3 interacting protein 1 [Source:HGNC Symbol;Acc:HGNC:16903]	TNIP1	-1.17323
ENSG00000135549	protein kinase (cAMP-dependent, catalytic) inhibitor beta [Source:HGNC Symbol;Acc:HGNC:9018]	PKIB	-1.17112
ENSG00000127948	cytochrome p450 oxidoreductase [Source:HGNC Symbol;Acc:HGNC:9208]	POR	-1.17106
ENSG00000141519	coiled-coil domain containing 40 [Source:HGNC Symbol;Acc:HGNC:26090]	CCDC40	-1.17019
ENSG00000025039	Ras related GTP binding D [Source:HGNC Symbol;Acc:HGNC:19903]	RRAGD	-1.16966
ENSG00000112697	transmembrane protein 30A [Source:HGNC Symbol;Acc:HGNC:16667]	TMEM30A	-1.16953
ENSG00000132664	RNA polymerase III subunit F [Source:HGNC Symbol;Acc:HGNC:15763]	POLR3F	-1.16923
ENSG00000115484	chaperonin containing TCP1 subunit 4 [Source:HGNC Symbol;Acc:HGNC:1617]	CCT4	-1.16922
ENSG00000161381	plexin domain containing 1 [Source:HGNC Symbol;Acc:HGNC:20945]	PLXDC1	-1.1692
ENSG00000118257	neuropilin 2 [Source:HGNC Symbol;Acc:HGNC:8005]	NRP2	-1.16899
ENSG00000197826	chromosome 4 open reading frame 22 [Source:HGNC Symbol;Acc:HGNC:28554]	C4orf22	-1.16841
ENSG00000135736	coiled-coil domain containing 102A [Source:HGNC Symbol;Acc:HGNC:28097]	CCDC102A	-1.16729
ENSG00000006756	arylsulfatase D [Source:HGNC Symbol;Acc:HGNC:717]	ARSD	-1.16724
ENSG00000135299	ankyrin repeat domain 6 [Source:HGNC Symbol;Acc:HGNC:17280]	ANKRD6	-1.16697
ENSG00000173482	protein tyrosine phosphatase, receptor type M [Source:HGNC Symbol;Acc:HGNC:9675]	PTPRM	-1.16597
ENSG00000078814	myosin heavy chain 7B [Source:HGNC Symbol;Acc:HGNC:15906]	MYH7B	-1.16592
ENSG00000155849	engulfment and cell motility 1 [Source:HGNC Symbol;Acc:HGNC:16286]	ELMO1	-1.16558
ENSG00000148948	leucine rich repeat containing 4C [Source:HGNC Symbol;Acc:HGNC:29317]	LRRC4C	-1.16506
ENSG00000171617	ectodermal-neural cortex 1 [Source:HGNC Symbol;Acc:HGNC:3345]	ENC1	-1.1646
ENSG00000144034	TP53RK binding protein [Source:HGNC Symbol;Acc:HGNC:24259]	TPRKB	-1.16419
ENSG00000163481	ring finger protein 25 [Source:HGNC Symbol;Acc:HGNC:14662]	RNF25	-1.1627
ENSG00000101842	V-set and immunoglobulin domain containing 1 [Source:HGNC Symbol;Acc:HGNC:28675]	VSIG1	-1.16055
ENSG00000116586	late endosomal/lysosomal adaptor, MAPK and MTOR activator 2 [Source:HGNC Symbol;Acc:HGNC:29796]	LAMTOR2	-1.15943
ENSG00000125775	syndecan binding protein 2 [Source:HGNC Symbol;Acc:HGNC:15756]	SDCBP2	-1.15937
ENSG00000124831	LRR binding FLII interacting protein 1 [Source:HGNC Symbol;Acc:HGNC:6702]	LRRFIP1	-1.15936
ENSG00000144810	collagen type VIII alpha 1 chain [Source:HGNC Symbol;Acc:HGNC:2215]	COL8A1	-1.15885
ENSG00000283396	Golgin subfamily A member 3 [Source:UniProtKB/Swiss-Prot;Acc:Q08378]	AC127070.1	-1.1585
ENSG00000134202	glutathione S-transferase mu 3 [Source:HGNC Symbol;Acc:HGNC:4635]	GSTM3	-1.15843
ENSG00000138829	fibrillin 2 [Source:HGNC Symbol;Acc:HGNC:3604]	FBN2	-1.15739
ENSG00000137491	solute carrier organic anion transporter family member 2B1 [Source:HGNC Symbol;Acc:HGNC:10962]	SLCO2B1	-1.15701
ENSG00000153044	centromere protein H [Source:HGNC Symbol;Acc:HGNC:17268]	CENPH	-1.15699
ENSG00000127946	huntingtin interacting protein 1 [Source:HGNC Symbol;Acc:HGNC:4913]	HIP1	-1.15517
ENSG00000106025	tetraspanin 12 [Source:HGNC Symbol;Acc:HGNC:21641]	TSPAN12	-1.15488
ENSG00000282185	protein tyrosine phosphatase, receptor type N2 [Source:HGNC Symbol;Acc:HGNC:9677]	PTPRN2	-1.15447
ENSG00000007384	rhomboid 5 homolog 1 [Source:HGNC Symbol;Acc:HGNC:20561]	RHBDF1	-1.15407
ENSG00000120498	testis expressed 11 [Source:HGNC Symbol;Acc:HGNC:11733]	TEX11	-1.15336
ENSG00000203485	inverted formin, FH2 and WH2 domain containing [Source:HGNC Symbol;Acc:HGNC:23791]	INF2	-1.15269
ENSG00000184787	ubiquitin conjugating enzyme E2 G2 [Source:HGNC Symbol;Acc:HGNC:12483]	UBE2G2	-1.15261
ENSG00000106624	AE binding protein 1 [Source:HGNC Symbol;Acc:HGNC:303]	AEBP1	-1.15232
ENSG00000058804	NDC1 transmembrane nucleoporin [Source:HGNC Symbol;Acc:HGNC:25525]	NDC1	-1.15215
ENSG00000015285	Wiskott-Aldrich syndrome [Source:HGNC Symbol;Acc:HGNC:12731]	WAS	-1.15208
ENSG00000107159	carbonic anhydrase 9 [Source:HGNC Symbol;Acc:HGNC:1383]	CA9	-1.15144
ENSG00000100926	transmembrane 9 superfamily member 1 [Source:HGNC Symbol;Acc:HGNC:11864]	TM9SF1	-1.15133
ENSG00000182054	isocitrate dehydrogenase (NADP(+)) 2, mitochondrial [Source:HGNC Symbol;Acc:HGNC:5383]	IDH2	-1.15083
ENSG00000168461	RAB31, member RAS oncogene family [Source:HGNC Symbol;Acc:HGNC:9771]	RAB31	-1.15057
ENSG00000157017	ghrelin/obestatin prepropeptide [Source:HGNC Symbol;Acc:HGNC:18129]	GHRL	-1.14925
ENSG00000112541	phosphodiesterase 10A [Source:HGNC Symbol;Acc:HGNC:8772]	PDE10A	-1.14892
ENSG00000163794	urocortin [Source:HGNC Symbol;Acc:HGNC:12516]	UCN	-1.14868
ENSG00000156886	integrin subunit alpha D [Source:HGNC Symbol;Acc:HGNC:6146]	ITGAD	-1.14729
ENSG00000135341	mitogen-activated protein kinase kinase kinase 7 [Source:HGNC Symbol;Acc:HGNC:6859]	MAP3K7	-1.14721
ENSG00000005189	Putative RNA exonuclease NEF-sp [Source:UniProtKB/Swiss-Prot;Acc:Q96IC2]	AC004381.6	-1.14673
ENSG00000133106	epithelial stromal interaction 1 (breast) [Source:HGNC Symbol;Acc:HGNC:16465]	EPSTI1	-1.14659
ENSG00000152359	POC5 centriolar protein [Source:HGNC Symbol;Acc:HGNC:26658]	POC5	-1.14536
ENSG00000067182	TNF receptor superfamily member 1A [Source:HGNC Symbol;Acc:HGNC:11916]	TNFRSF1A	-1.145
ENSG00000187398	leucine zipper protein 2 [Source:HGNC Symbol;Acc:HGNC:23206]	LUZP2	-1.14486
ENSG00000131018	spectrin repeat containing nuclear envelope protein 1 [Source:HGNC Symbol;Acc:HGNC:17089]	SYNE1	-1.14372
ENSG00000130270	ATPase phospholipid transporting 8B3 [Source:HGNC Symbol;Acc:HGNC:13535]	ATP8B3	-1.14368
ENSG00000110076	neurexin 2 [Source:HGNC Symbol;Acc:HGNC:8009]	NRXN2	-1.14242
ENSG00000173040	EvC ciliary complex subunit 2 [Source:HGNC Symbol;Acc:HGNC:19747]	EVC2	-1.14185
ENSG00000198626	ryanodine receptor 2 [Source:HGNC Symbol;Acc:HGNC:10484]	RYR2	-1.14089
ENSG00000138835	regulator of G-protein signaling 3 [Source:HGNC Symbol;Acc:HGNC:9999]	RGS3	-1.14031
ENSG00000133612	ArfGAP with GTPase domain, ankyrin repeat and PH domain 3 [Source:HGNC Symbol;Acc:HGNC:16923]	AGAP3	-1.13963
ENSG00000100280	adaptor related protein complex 1 beta 1 subunit [Source:HGNC Symbol;Acc:HGNC:554]	AP1B1	-1.13911
ENSG00000183230	catenin alpha 3 [Source:HGNC Symbol;Acc:HGNC:2511]	CTNNA3	-1.13886
ENSG00000135919	serpin family E member 2 [Source:HGNC Symbol;Acc:HGNC:8951]	SERPINE2	-1.1388
ENSG00000126756	ubiquitously expressed prefoldin like chaperone [Source:HGNC Symbol;Acc:HGNC:12641]	UXT	-1.13874
ENSG00000163629	protein tyrosine phosphatase, non-receptor type 13 [Source:HGNC Symbol;Acc:HGNC:9646]	PTPN13	-1.13874
ENSG00000143156	NME/NM23 family member 7 [Source:HGNC Symbol;Acc:HGNC:20461]	NME7	-1.13817
ENSG00000069020	microtubule associated serine/threonine kinase family member 4 [Source:HGNC Symbol;Acc:HGNC:19037]	MAST4	-1.13665
ENSG00000128591	filamin C [Source:HGNC Symbol;Acc:HGNC:3756]	FLNC	-1.13647
ENSG00000092964	dihydropyrimidinase like 2 [Source:HGNC Symbol;Acc:HGNC:3014]	DPYSL2	-1.13588
ENSG00000181031	rabphilin 3A-like (without C2 domains) [Source:HGNC Symbol;Acc:HGNC:10296]	RPH3AL	-1.13569
ENSG00000095380	N-acetylneuraminate synthase [Source:HGNC Symbol;Acc:HGNC:19237]	NANS	-1.13545
ENSG00000169918	OTU deubiquitinase 7A [Source:HGNC Symbol;Acc:HGNC:20718]	OTUD7A	-1.13487
ENSG00000179604	CDC42 effector protein 4 [Source:HGNC Symbol;Acc:HGNC:17147]	CDC42EP4	-1.13326
ENSG00000100196	KDEL endoplasmic reticulum protein retention receptor 3 [Source:HGNC Symbol;Acc:HGNC:6306]	KDELR3	-1.13322
ENSG00000221914	protein phosphatase 2 regulatory subunit Balpha [Source:HGNC Symbol;Acc:HGNC:9304]	PPP2R2A	-1.13294
ENSG00000221823	protein phosphatase 3 regulatory subunit B, alpha [Source:HGNC Symbol;Acc:HGNC:9317]	PPP3R1	-1.13272
ENSG00000100319	zinc finger matrin-type 5 [Source:HGNC Symbol;Acc:HGNC:28046]	ZMAT5	-1.13181
ENSG00000006704	GTF2I repeat domain containing 1 [Source:HGNC Symbol;Acc:HGNC:4661]	GTF2IRD1	-1.13156
ENSG00000197712	family with sequence similarity 114 member A1 [Source:HGNC Symbol;Acc:HGNC:25087]	FAM114A1	-1.13149
ENSG00000164944	KIAA1429 [Source:HGNC Symbol;Acc:HGNC:24500]	KIAA1429	-1.13108
ENSG00000117724	centromere protein F [Source:HGNC Symbol;Acc:HGNC:1857]	CENPF	-1.13083
ENSG00000020181	adhesion G protein-coupled receptor A2 [Source:HGNC Symbol;Acc:HGNC:17849]	ADGRA2	-1.13033
ENSG00000131379	chromosome 3 open reading frame 20 [Source:HGNC Symbol;Acc:HGNC:25320]	C3orf20	-1.12919
ENSG00000241313	WWTR1 antisense RNA 1 [Source:HGNC Symbol;Acc:HGNC:41035]	WWTR1-AS1	-1.12894
ENSG00000071246	vasohibin 1 [Source:HGNC Symbol;Acc:HGNC:19964]	VASH1	-1.12876
ENSG00000122565	chromobox 3 [Source:HGNC Symbol;Acc:HGNC:1553]	CBX3	-1.1286
ENSG00000132305	inner membrane mitochondrial protein [Source:HGNC Symbol;Acc:HGNC:6047]	IMMT	-1.12838
ENSG00000127415	iduronidase, alpha-L- [Source:HGNC Symbol;Acc:HGNC:5391]	IDUA	-1.12805
ENSG00000168487	bone morphogenetic protein 1 [Source:HGNC Symbol;Acc:HGNC:1067]	BMP1	-1.12771
ENSG00000120896	sorbin and SH3 domain containing 3 [Source:HGNC Symbol;Acc:HGNC:30907]	SORBS3	-1.12733
ENSG00000196408	NADPH oxidase organizer 1 [Source:HGNC Symbol;Acc:HGNC:19404]	NOXO1	-1.12705
ENSG00000114554	plexin A1 [Source:HGNC Symbol;Acc:HGNC:9099]	PLXNA1	-1.12692
ENSG00000170473	PYM homolog 1, exon junction complex associated factor [Source:HGNC Symbol;Acc:HGNC:30258]	PYM1	-1.12664
ENSG00000019144	pleckstrin homology like domain family B member 1 [Source:HGNC Symbol;Acc:HGNC:23697]	PHLDB1	-1.12633
ENSG00000112874	nudix hydrolase 12 [Source:HGNC Symbol;Acc:HGNC:18826]	NUDT12	-1.12625
ENSG00000133138	TBC1 domain family member 8B [Source:HGNC Symbol;Acc:HGNC:24715]	TBC1D8B	-1.12595
ENSG00000117859	oxysterol binding protein like 9 [Source:HGNC Symbol;Acc:HGNC:16386]	OSBPL9	-1.12551
ENSG00000089101	cilia and flagella associated protein 61 [Source:HGNC Symbol;Acc:HGNC:15872]	CFAP61	-1.12532
ENSG00000130529	transient receptor potential cation channel subfamily M member 4 [Source:HGNC Symbol;Acc:HGNC:17993]	TRPM4	-1.12494
ENSG00000184500	protein S (alpha) [Source:HGNC Symbol;Acc:HGNC:9456]	PROS1	-1.12488
ENSG00000189058	apolipoprotein D [Source:HGNC Symbol;Acc:HGNC:612]	APOD	-1.1247
ENSG00000196937	family with sequence similarity 3 member C [Source:HGNC Symbol;Acc:HGNC:18664]	FAM3C	-1.12377
ENSG00000006459	lysine demethylase 7A [Source:HGNC Symbol;Acc:HGNC:22224]	KDM7A	-1.12344
ENSG00000005471	ATP binding cassette subfamily B member 4 [Source:HGNC Symbol;Acc:HGNC:45]	ABCB4	-1.12322
ENSG00000278741	active BCR-related [Source:HGNC Symbol;Acc:HGNC:81]	ABR	-1.12306
ENSG00000109332	ubiquitin conjugating enzyme E2 D3 [Source:HGNC Symbol;Acc:HGNC:12476]	UBE2D3	-1.12192
ENSG00000132359	RAP1 GTPase activating protein 2 [Source:HGNC Symbol;Acc:HGNC:29176]	RAP1GAP2	-1.12156
ENSG00000167733	hydroxysteroid 11-beta dehydrogenase 1 like [Source:HGNC Symbol;Acc:HGNC:30419]	HSD11B1L	-1.12122
ENSG00000143850	pleckstrin homology domain containing A6 [Source:HGNC Symbol;Acc:HGNC:17053]	PLEKHA6	-1.12114
ENSG00000157152	synapsin II [Source:HGNC Symbol;Acc:HGNC:11495]	SYN2	-1.12097
ENSG00000073331	alpha kinase 1 [Source:HGNC Symbol;Acc:HGNC:20917]	ALPK1	-1.11994
ENSG00000182107	transmembrane protein 30B [Source:HGNC Symbol;Acc:HGNC:27254]	TMEM30B	-1.11984
ENSG00000145335	synuclein alpha [Source:HGNC Symbol;Acc:HGNC:11138]	SNCA	-1.11955
ENSG00000064309	cell adhesion associated, oncogene regulated [Source:HGNC Symbol;Acc:HGNC:17104]	CDON	-1.11949
ENSG00000214140	progressive rod-cone degeneration [Source:HGNC Symbol;Acc:HGNC:32528]	PRCD	-1.11915
ENSG00000103145	host cell factor C1 regulator 1 [Source:HGNC Symbol;Acc:HGNC:21198]	HCFC1R1	-1.11851
ENSG00000105679	glyceraldehyde-3-phosphate dehydrogenase, spermatogenic [Source:HGNC Symbol;Acc:HGNC:24864]	GAPDHS	-1.11838
ENSG00000146834	methylphosphate capping enzyme [Source:HGNC Symbol;Acc:HGNC:20247]	MEPCE	-1.11813
ENSG00000132185	Fc receptor like A [Source:HGNC Symbol;Acc:HGNC:18504]	FCRLA	-1.11753
ENSG00000184640	septin 9 [Source:HGNC Symbol;Acc:HGNC:7323]	SEPT9	-1.11742
ENSG00000117069	ST6 N-acetylgalactosaminide alpha-2,6-sialyltransferase 5 [Source:HGNC Symbol;Acc:HGNC:19342]	ST6GALNAC5	-1.11653
ENSG00000198722	unc-13 homolog B [Source:HGNC Symbol;Acc:HGNC:12566]	UNC13B	-1.1162
ENSG00000166118	spermatogenesis associated 19 [Source:HGNC Symbol;Acc:HGNC:30614]	SPATA19	-1.11537
ENSG00000093144	ethylmalonyl-CoA decarboxylase 1 [Source:HGNC Symbol;Acc:HGNC:21489]	ECHDC1	-1.11478
ENSG00000170271	fatty acid hydroxylase domain containing 2 [Source:HGNC Symbol;Acc:HGNC:1334]	FAXDC2	-1.11431
ENSG00000153406	NmrA like redox sensor 1 [Source:HGNC Symbol;Acc:HGNC:24987]	NMRAL1	-1.11331
ENSG00000178585	catenin beta interacting protein 1 [Source:HGNC Symbol;Acc:HGNC:16913]	CTNNBIP1	-1.1132
ENSG00000092931	major facilitator superfamily domain containing 11 [Source:HGNC Symbol;Acc:HGNC:25458]	MFSD11	-1.11216
ENSG00000108381	aspartoacylase [Source:HGNC Symbol;Acc:HGNC:756]	ASPA	-1.11183
ENSG00000158411	microtubule interacting and trafficking domain containing 1 [Source:HGNC Symbol;Acc:HGNC:25207]	MITD1	-1.11172
ENSG00000142621	forkhead associated phosphopeptide binding domain 1 [Source:HGNC Symbol;Acc:HGNC:29408]	FHAD1	-1.11168
ENSG00000169031	collagen type IV alpha 3 chain [Source:HGNC Symbol;Acc:HGNC:2204]	COL4A3	-1.11111
ENSG00000065615	cytochrome b5 reductase 4 [Source:HGNC Symbol;Acc:HGNC:20147]	CYB5R4	-1.11076
ENSG00000104388	RAB2A, member RAS oncogene family [Source:HGNC Symbol;Acc:HGNC:9763]	RAB2A	-1.11003
ENSG00000137547	mitochondrial ribosomal protein L15 [Source:HGNC Symbol;Acc:HGNC:14054]	MRPL15	-1.10875
ENSG00000151726	acyl-CoA synthetase long-chain family member 1 [Source:HGNC Symbol;Acc:HGNC:3569]	ACSL1	-1.10605
ENSG00000006788	myosin heavy chain 13 [Source:HGNC Symbol;Acc:HGNC:7571]	MYH13	-1.10566
ENSG00000129946	SHC adaptor protein 2 [Source:HGNC Symbol;Acc:HGNC:29869]	SHC2	-1.10515
ENSG00000185585	olfactomedin like 2A [Source:HGNC Symbol;Acc:HGNC:27270]	OLFML2A	-1.10474
ENSG00000136878	ubiquitin specific peptidase 20 [Source:HGNC Symbol;Acc:HGNC:12619]	USP20	-1.10456
ENSG00000164989	coiled-coil domain containing 171 [Source:HGNC Symbol;Acc:HGNC:29828]	CCDC171	-1.10448
ENSG00000205302	sorting nexin 2 [Source:HGNC Symbol;Acc:HGNC:11173]	SNX2	-1.10415
ENSG00000128594	leucine rich repeat containing 4 [Source:HGNC Symbol;Acc:HGNC:15586]	LRRC4	-1.1039
ENSG00000103253	hydroxyacylglutathione hydrolase-like [Source:HGNC Symbol;Acc:HGNC:14177]	HAGHL	-1.10345
ENSG00000117448	aldo-keto reductase family 1 member A1 [Source:HGNC Symbol;Acc:HGNC:380]	AKR1A1	-1.10194
ENSG00000176406	regulating synaptic membrane exocytosis 2 [Source:HGNC Symbol;Acc:HGNC:17283]	RIMS2	-1.10164
ENSG00000158023	WD repeat domain 66 [Source:HGNC Symbol;Acc:HGNC:28506]	WDR66	-1.10159
ENSG00000110446	solute carrier family 15 member 3 [Source:HGNC Symbol;Acc:HGNC:18068]	SLC15A3	-1.10064
ENSG00000171446	keratin 27 [Source:HGNC Symbol;Acc:HGNC:30841]	KRT27	-1.10057
ENSG00000112759	solute carrier family 29 member 1 (Augustine blood group) [Source:HGNC Symbol;Acc:HGNC:11003]	SLC29A1	-1.10012
ENSG00000082293	collagen type XIX alpha 1 chain [Source:HGNC Symbol;Acc:HGNC:2196]	COL19A1	-1.1001
ENSG00000049130	KIT ligand [Source:HGNC Symbol;Acc:HGNC:6343]	KITLG	-1.0999
ENSG00000086967	myosin binding protein C, fast type [Source:HGNC Symbol;Acc:HGNC:7550]	MYBPC2	-1.09972
ENSG00000215021	prohibitin 2 [Source:HGNC Symbol;Acc:HGNC:30306]	PHB2	-1.09971
ENSG00000120725	SIL1 nucleotide exchange factor [Source:HGNC Symbol;Acc:HGNC:24624]	SIL1	-1.09958
ENSG00000127603	microtubule-actin crosslinking factor 1 [Source:HGNC Symbol;Acc:HGNC:13664]	MACF1	-1.09949
ENSG00000135454	beta-1,4-N-acetyl-galactosaminyltransferase 1 [Source:HGNC Symbol;Acc:HGNC:4117]	B4GALNT1	-1.09944
ENSG00000122783	chromosome 7 open reading frame 49 [Source:HGNC Symbol;Acc:HGNC:22432]	C7orf49	-1.09931
ENSG00000197483	zinc finger protein 628 [Source:HGNC Symbol;Acc:HGNC:28054]	ZNF628	-1.09889
ENSG00000165097	lysine demethylase 1B [Source:HGNC Symbol;Acc:HGNC:21577]	KDM1B	-1.09826
ENSG00000184368	MAP7 domain containing 2 [Source:HGNC Symbol;Acc:HGNC:25899]	MAP7D2	-1.09825
ENSG00000277131	membrane metallo-endopeptidase-like 1 [Source:HGNC Symbol;Acc:HGNC:14668]	MMEL1	-1.09793
ENSG00000100346	calcium voltage-gated channel subunit alpha1 I [Source:HGNC Symbol;Acc:HGNC:1396]	CACNA1I	-1.09712
ENSG00000283182	growth arrest specific 8 [Source:HGNC Symbol;Acc:HGNC:4166]	GAS8	-1.0969
ENSG00000178202	KDEL motif containing 2 [Source:HGNC Symbol;Acc:HGNC:28496]	KDELC2	-1.09634
ENSG00000137809	integrin subunit alpha 11 [Source:HGNC Symbol;Acc:HGNC:6136]	ITGA11	-1.09548
ENSG00000087085	acetylcholinesterase (Cartwright blood group) [Source:HGNC Symbol;Acc:HGNC:108]	ACHE	-1.09417
ENSG00000198795	zinc finger protein 521 [Source:HGNC Symbol;Acc:HGNC:24605]	ZNF521	-1.09374
ENSG00000138738	PR/SET domain 5 [Source:HGNC Symbol;Acc:HGNC:9349]	PRDM5	-1.09362
ENSG00000078295	adenylate cyclase 2 [Source:HGNC Symbol;Acc:HGNC:233]	ADCY2	-1.0935
ENSG00000186952	transmembrane protein 232 [Source:HGNC Symbol;Acc:HGNC:37270]	TMEM232	-1.09348
ENSG00000071073	mannosyl (alpha-1,3-)-glycoprotein beta-1,4-N-acetylglucosaminyltransferase, isozyme A [Source:HGNC Symbol;Acc:HGNC:7047]	MGAT4A	-1.09169
ENSG00000187796	caspase recruitment domain family member 9 [Source:HGNC Symbol;Acc:HGNC:16391]	CARD9	-1.09016
ENSG00000054793	ATPase phospholipid transporting 9A (putative) [Source:HGNC Symbol;Acc:HGNC:13540]	ATP9A	-1.0901
ENSG00000166535	alpha-2-macroglobulin like 1 [Source:HGNC Symbol;Acc:HGNC:23336]	A2ML1	-1.08942
ENSG00000158113	leucine rich repeat containing 43 [Source:HGNC Symbol;Acc:HGNC:28562]	LRRC43	-1.08772
ENSG00000177879	adaptor related protein complex 3 sigma 1 subunit [Source:HGNC Symbol;Acc:HGNC:2013]	AP3S1	-1.0874
ENSG00000166211	Spi-C transcription factor [Source:HGNC Symbol;Acc:HGNC:29549]	SPIC	-1.08712
ENSG00000185432	methyltransferase like 7A [Source:HGNC Symbol;Acc:HGNC:24550]	METTL7A	-1.08628
ENSG00000164506	syntaxin binding protein 5 [Source:HGNC Symbol;Acc:HGNC:19665]	STXBP5	-1.08627
ENSG00000130734	autophagy related 4D cysteine peptidase [Source:HGNC Symbol;Acc:HGNC:20789]	ATG4D	-1.08569
ENSG00000065534	myosin light chain kinase [Source:HGNC Symbol;Acc:HGNC:7590]	MYLK	-1.08502
ENSG00000134326	cytidine/uridine monophosphate kinase 2 [Source:HGNC Symbol;Acc:HGNC:27015]	CMPK2	-1.085
ENSG00000167123	cerebral endothelial cell adhesion molecule [Source:HGNC Symbol;Acc:HGNC:23723]	CERCAM	-1.08464
ENSG00000180891	CUE domain containing 1 [Source:HGNC Symbol;Acc:HGNC:31350]	CUEDC1	-1.0845
ENSG00000091039	oxysterol binding protein like 8 [Source:HGNC Symbol;Acc:HGNC:16396]	OSBPL8	-1.08422
ENSG00000205890		RP11-473M20.5	-1.08421
ENSG00000008311	aminoadipate-semialdehyde synthase [Source:HGNC Symbol;Acc:HGNC:17366]	AASS	-1.08396
ENSG00000137103	transmembrane protein 8B [Source:HGNC Symbol;Acc:HGNC:21427]	TMEM8B	-1.08307
ENSG00000164855	transmembrane protein 184A [Source:HGNC Symbol;Acc:HGNC:28797]	TMEM184A	-1.0828
ENSG00000154358	obscurin, cytoskeletal calmodulin and titin-interacting RhoGEF [Source:HGNC Symbol;Acc:HGNC:15719]	OBSCN	-1.08241
ENSG00000158477	CD1a molecule [Source:HGNC Symbol;Acc:HGNC:1634]	CD1A	-1.08208
ENSG00000277571	elastase, neutrophil expressed [Source:HGNC Symbol;Acc:HGNC:3309]	ELANE	-1.08167
ENSG00000173137	aarF domain containing kinase 5 [Source:HGNC Symbol;Acc:HGNC:21738]	ADCK5	-1.08159
ENSG00000172985	SH3 domain containing ring finger 3 [Source:HGNC Symbol;Acc:HGNC:24699]	SH3RF3	-1.08126
ENSG00000003147	islet cell autoantigen 1 [Source:HGNC Symbol;Acc:HGNC:5343]	ICA1	-1.08067
ENSG00000223638	ret finger protein like 4A [Source:HGNC Symbol;Acc:HGNC:16449]	RFPL4A	-1.07989
ENSG00000229292	ret finger protein like 4A like 1 [Source:HGNC Symbol;Acc:HGNC:45147]	RFPL4AL1	-1.07989
ENSG00000110171	tripartite motif containing 3 [Source:HGNC Symbol;Acc:HGNC:10064]	TRIM3	-1.07801
ENSG00000182179	ubiquitin like modifier activating enzyme 7 [Source:HGNC Symbol;Acc:HGNC:12471]	UBA7	-1.07674
ENSG00000133250	zinc finger protein 414 [Source:HGNC Symbol;Acc:HGNC:20630]	ZNF414	-1.07671
ENSG00000196159	FAT atypical cadherin 4 [Source:HGNC Symbol;Acc:HGNC:23109]	FAT4	-1.07664
ENSG00000165795	NDRG family member 2 [Source:HGNC Symbol;Acc:HGNC:14460]	NDRG2	-1.07638
ENSG00000041988	THAP domain containing 3 [Source:HGNC Symbol;Acc:HGNC:20855]	THAP3	-1.0748
ENSG00000184261	potassium two pore domain channel subfamily K member 12 [Source:HGNC Symbol;Acc:HGNC:6274]	KCNK12	-1.07475
ENSG00000182307	chromosome 8 open reading frame 33 [Source:HGNC Symbol;Acc:HGNC:26104]	C8orf33	-1.07466
ENSG00000102189	early endosome antigen 1 [Source:HGNC Symbol;Acc:HGNC:3185]	EEA1	-1.07447
ENSG00000187554	toll like receptor 5 [Source:HGNC Symbol;Acc:HGNC:11851]	TLR5	-1.07353
ENSG00000143127	integrin subunit alpha 10 [Source:HGNC Symbol;Acc:HGNC:6135]	ITGA10	-1.07336
ENSG00000203999	long intergenic non-protein coding RNA 1270 [Source:HGNC Symbol;Acc:HGNC:27658]	LINC01270	-1.07326
ENSG00000132300	pentatricopeptide repeat domain 3 [Source:HGNC Symbol;Acc:HGNC:24717]	PTCD3	-1.07318
ENSG00000169184	MN1 proto-oncogene, transcriptional regulator [Source:HGNC Symbol;Acc:HGNC:7180]	MN1	-1.07314
ENSG00000120899	protein tyrosine kinase 2 beta [Source:HGNC Symbol;Acc:HGNC:9612]	PTK2B	-1.07256
ENSG00000227403		AC009299.3	-1.07217
ENSG00000111249	cut like homeobox 2 [Source:HGNC Symbol;Acc:HGNC:19347]	CUX2	-1.07162
ENSG00000066336	Spi-1 proto-oncogene [Source:HGNC Symbol;Acc:HGNC:11241]	SPI1	-1.07105
ENSG00000160282	formimidoyltransferase cyclodeaminase [Source:HGNC Symbol;Acc:HGNC:3974]	FTCD	-1.07102
ENSG00000188735	transmembrane protein 120B [Source:HGNC Symbol;Acc:HGNC:32008]	TMEM120B	-1.07088
ENSG00000077420	amyloid beta precursor protein binding family B member 1 interacting protein [Source:HGNC Symbol;Acc:HGNC:17379]	APBB1IP	-1.07087
ENSG00000044090	cullin 7 [Source:HGNC Symbol;Acc:HGNC:21024]	CUL7	-1.07046
ENSG00000165905	LARGE xylosyl- and glucuronyltransferase 2 [Source:HGNC Symbol;Acc:HGNC:16522]	LARGE2	-1.07034
ENSG00000081087	osteopetrosis associated transmembrane protein 1 [Source:HGNC Symbol;Acc:HGNC:21652]	OSTM1	-1.07006
ENSG00000135914	5-hydroxytryptamine receptor 2B [Source:HGNC Symbol;Acc:HGNC:5294]	HTR2B	-1.06953
ENSG00000132463	G-rich RNA sequence binding factor 1 [Source:HGNC Symbol;Acc:HGNC:4610]	GRSF1	-1.06906
ENSG00000154188	angiopoietin 1 [Source:HGNC Symbol;Acc:HGNC:484]	ANGPT1	-1.06905
ENSG00000161791	formin like 3 [Source:HGNC Symbol;Acc:HGNC:23698]	FMNL3	-1.06759
ENSG00000147206	nuclear RNA export factor 3 [Source:HGNC Symbol;Acc:HGNC:8073]	NXF3	-1.06745
ENSG00000164758	mediator complex subunit 30 [Source:HGNC Symbol;Acc:HGNC:23032]	MED30	-1.06722
ENSG00000104723	tumor suppressor candidate 3 [Source:HGNC Symbol;Acc:HGNC:30242]	TUSC3	-1.06648
ENSG00000178149	DALR anticodon binding domain containing 3 [Source:HGNC Symbol;Acc:HGNC:25536]	DALRD3	-1.06563
ENSG00000164011	zinc finger protein 691 [Source:HGNC Symbol;Acc:HGNC:28028]	ZNF691	-1.06545
ENSG00000185272	RNA binding motif protein 11 [Source:HGNC Symbol;Acc:HGNC:9897]	RBM11	-1.06526
ENSG00000132698	RAB25, member RAS oncogene family [Source:HGNC Symbol;Acc:HGNC:18238]	RAB25	-1.06478
ENSG00000088832	FK506 binding protein 1A [Source:HGNC Symbol;Acc:HGNC:3711]	FKBP1A	-1.06451
ENSG00000189056	reelin [Source:HGNC Symbol;Acc:HGNC:9957]	RELN	-1.06334
ENSG00000206190	ATPase phospholipid transporting 10A (putative) [Source:HGNC Symbol;Acc:HGNC:13542]	ATP10A	-1.06319
ENSG00000163050	coenzyme Q8A [Source:HGNC Symbol;Acc:HGNC:16812]	COQ8A	-1.06255
ENSG00000112297	absent in melanoma 1 [Source:HGNC Symbol;Acc:HGNC:356]	AIM1	-1.0624
ENSG00000151376	malic enzyme 3 [Source:HGNC Symbol;Acc:HGNC:6985]	ME3	-1.06227
ENSG00000099622	cold inducible RNA binding protein [Source:HGNC Symbol;Acc:HGNC:1982]	CIRBP	-1.06195
ENSG00000159459	ubiquitin protein ligase E3 component n-recognin 1 [Source:HGNC Symbol;Acc:HGNC:16808]	UBR1	-1.06164
ENSG00000197905	TEA domain transcription factor 4 [Source:HGNC Symbol;Acc:HGNC:11717]	TEAD4	-1.06151
ENSG00000283263	Prostaglandin reductase 1 [Source:UniProtKB/Swiss-Prot;Acc:Q14914]	AL135787.1	-1.05927
ENSG00000148218	aminolevulinate dehydratase [Source:HGNC Symbol;Acc:HGNC:395]	ALAD	-1.05844
ENSG00000138286	family with sequence similarity 149 member B1 [Source:HGNC Symbol;Acc:HGNC:29162]	FAM149B1	-1.05838
ENSG00000150760	dedicator of cytokinesis 1 [Source:HGNC Symbol;Acc:HGNC:2987]	DOCK1	-1.05838
ENSG00000079102	RUNX1 translocation partner 1 [Source:HGNC Symbol;Acc:HGNC:1535]	RUNX1T1	-1.05809
ENSG00000101350	kinesin family member 3B [Source:HGNC Symbol;Acc:HGNC:6320]	KIF3B	-1.057
ENSG00000080573	collagen type V alpha 3 chain [Source:HGNC Symbol;Acc:HGNC:14864]	COL5A3	-1.05646
ENSG00000166793	yippee like 4 [Source:HGNC Symbol;Acc:HGNC:18328]	YPEL4	-1.05596
ENSG00000011132	amyloid beta precursor protein binding family A member 3 [Source:HGNC Symbol;Acc:HGNC:580]	APBA3	-1.05546
ENSG00000114796	kelch like family member 24 [Source:HGNC Symbol;Acc:HGNC:25947]	KLHL24	-1.0553
ENSG00000115339	polypeptide N-acetylgalactosaminyltransferase 3 [Source:HGNC Symbol;Acc:HGNC:4125]	GALNT3	-1.05496
ENSG00000262418	protein tyrosine phosphatase, receptor type C [Source:HGNC Symbol;Acc:HGNC:9666]	PTPRC	-1.05465
ENSG00000277656	glutathione S-transferase theta 1 [Source:HGNC Symbol;Acc:HGNC:4641]	GSTT1	-1.0541
ENSG00000100345	myosin heavy chain 9 [Source:HGNC Symbol;Acc:HGNC:7579]	MYH9	-1.05397
ENSG00000139364	transmembrane protein 132B [Source:HGNC Symbol;Acc:HGNC:29397]	TMEM132B	-1.05309
ENSG00000185052	solute carrier family 24 member 3 [Source:HGNC Symbol;Acc:HGNC:10977]	SLC24A3	-1.05177
ENSG00000241878	phosphatidylserine decarboxylase [Source:HGNC Symbol;Acc:HGNC:8999]	PISD	-1.05157
ENSG00000105270	CAP-Gly domain containing linker protein 3 [Source:HGNC Symbol;Acc:HGNC:24314]	CLIP3	-1.05141
ENSG00000196182	serine/threonine kinase 40 [Source:HGNC Symbol;Acc:HGNC:21373]	STK40	-1.0512
ENSG00000075340	adducin 2 [Source:HGNC Symbol;Acc:HGNC:244]	ADD2	-1.05053
ENSG00000148655	chromosome 10 open reading frame 11 [Source:HGNC Symbol;Acc:HGNC:23405]	C10orf11	-1.04987
ENSG00000179639	Fc fragment of IgE receptor Ia [Source:HGNC Symbol;Acc:HGNC:3609]	FCER1A	-1.04843
ENSG00000126947	armadillo repeat containing, X-linked 1 [Source:HGNC Symbol;Acc:HGNC:18073]	ARMCX1	-1.04842
ENSG00000145247	OCIA domain containing 2 [Source:HGNC Symbol;Acc:HGNC:28685]	OCIAD2	-1.04813
ENSG00000152556	phosphofructokinase, muscle [Source:HGNC Symbol;Acc:HGNC:8877]	PFKM	-1.04804
ENSG00000182240	beta-site APP-cleaving enzyme 2 [Source:HGNC Symbol;Acc:HGNC:934]	BACE2	-1.04795
ENSG00000126950	transmembrane protein 35A [Source:HGNC Symbol;Acc:HGNC:25864]	TMEM35A	-1.04785
ENSG00000212719	chromosome 17 open reading frame 51 [Source:HGNC Symbol;Acc:HGNC:27904]	C17orf51	-1.04747
ENSG00000111058	acyl-CoA synthetase short-chain family member 3 [Source:HGNC Symbol;Acc:HGNC:24723]	ACSS3	-1.04746
ENSG00000177707	nectin cell adhesion molecule 3 [Source:HGNC Symbol;Acc:HGNC:17664]	NECTIN3	-1.04616
ENSG00000113645	WW and C2 domain containing 1 [Source:HGNC Symbol;Acc:HGNC:29435]	WWC1	-1.04543
ENSG00000129925	transmembrane protein 8A [Source:HGNC Symbol;Acc:HGNC:17205]	TMEM8A	-1.04342
ENSG00000106400	zinc finger HIT-type containing 1 [Source:HGNC Symbol;Acc:HGNC:21688]	ZNHIT1	-1.04303
ENSG00000282800	MIR22 host gene [Source:HGNC Symbol;Acc:HGNC:28219]	MIR22HG	-1.04287
ENSG00000011105	tetraspanin 9 [Source:HGNC Symbol;Acc:HGNC:21640]	TSPAN9	-1.04261
ENSG00000269713	neuroblastoma breakpoint family member 9 [Source:HGNC Symbol;Acc:HGNC:31991]	NBPF9	-1.04226
ENSG00000142794	neuroblastoma breakpoint family member 3 [Source:HGNC Symbol;Acc:HGNC:25076]	NBPF3	-1.04226
ENSG00000156804	F-box protein 32 [Source:HGNC Symbol;Acc:HGNC:16731]	FBXO32	-1.04215
ENSG00000173273	tankyrase [Source:HGNC Symbol;Acc:HGNC:11941]	TNKS	-1.04135
ENSG00000128585	muskelin 1 [Source:HGNC Symbol;Acc:HGNC:7109]	MKLN1	-1.04066
ENSG00000095587	tolloid like 2 [Source:HGNC Symbol;Acc:HGNC:11844]	TLL2	-1.04009
ENSG00000082512	TNF receptor associated factor 5 [Source:HGNC Symbol;Acc:HGNC:12035]	TRAF5	-1.03998
ENSG00000186193	suppressor APC domain containing 2 [Source:HGNC Symbol;Acc:HGNC:28055]	SAPCD2	-1.03998
ENSG00000117868	extended synaptotagmin 2 [Source:HGNC Symbol;Acc:HGNC:22211]	ESYT2	-1.03947
ENSG00000102230	phosphate cytidylyltransferase 1, choline, beta [Source:HGNC Symbol;Acc:HGNC:8755]	PCYT1B	-1.03945
ENSG00000105289	tight junction protein 3 [Source:HGNC Symbol;Acc:HGNC:11829]	TJP3	-1.03926
ENSG00000176533	G protein subunit gamma 7 [Source:HGNC Symbol;Acc:HGNC:4410]	GNG7	-1.03901
ENSG00000184232	out at first homolog [Source:HGNC Symbol;Acc:HGNC:28752]	OAF	-1.03832
ENSG00000063244	U2 small nuclear RNA auxiliary factor 2 [Source:HGNC Symbol;Acc:HGNC:23156]	U2AF2	-1.03815
ENSG00000048392	ribonucleotide reductase regulatory TP53 inducible subunit M2B [Source:HGNC Symbol;Acc:HGNC:17296]	RRM2B	-1.03775
ENSG00000167632	trafficking protein particle complex 9 [Source:HGNC Symbol;Acc:HGNC:30832]	TRAPPC9	-1.03683
ENSG00000107186	multiple PDZ domain crumbs cell polarity complex component [Source:HGNC Symbol;Acc:HGNC:7208]	MPDZ	-1.03682
ENSG00000065029	zinc finger protein 76 [Source:HGNC Symbol;Acc:HGNC:13149]	ZNF76	-1.03639
ENSG00000104804	tubby like protein 2 [Source:HGNC Symbol;Acc:HGNC:12424]	TULP2	-1.03446
ENSG00000134775	formin homology 2 domain containing 3 [Source:HGNC Symbol;Acc:HGNC:26178]	FHOD3	-1.0338
ENSG00000125753	vasodilator-stimulated phosphoprotein [Source:HGNC Symbol;Acc:HGNC:12652]	VASP	-1.03371
ENSG00000147905	zinc finger CCHC-type containing 7 [Source:HGNC Symbol;Acc:HGNC:26209]	ZCCHC7	-1.03349
ENSG00000170962	platelet derived growth factor D [Source:HGNC Symbol;Acc:HGNC:30620]	PDGFD	-1.03286
ENSG00000144579	CTD small phosphatase 1 [Source:HGNC Symbol;Acc:HGNC:21614]	CTDSP1	-1.03279
ENSG00000104164	biogenesis of lysosomal organelles complex 1 subunit 6 [Source:HGNC Symbol;Acc:HGNC:8549]	BLOC1S6	-1.0326
ENSG00000166582	centromere protein V [Source:HGNC Symbol;Acc:HGNC:29920]	CENPV	-1.03192
ENSG00000111832	RWD domain containing 1 [Source:HGNC Symbol;Acc:HGNC:20993]	RWDD1	-1.03176
ENSG00000162924	REL proto-oncogene, NF-kB subunit [Source:HGNC Symbol;Acc:HGNC:9954]	REL	-1.03158
ENSG00000157703	SVOP like [Source:HGNC Symbol;Acc:HGNC:27034]	SVOPL	-1.03096
ENSG00000081803	calcium dependent secretion activator 2 [Source:HGNC Symbol;Acc:HGNC:16018]	CADPS2	-1.03085
ENSG00000099956	SWI/SNF related, matrix associated, actin dependent regulator of chromatin, subfamily b, member 1 [Source:HGNC Symbol;Acc:HGNC:11103]	SMARCB1	-1.03076
ENSG00000104951	interleukin 4 induced 1 [Source:HGNC Symbol;Acc:HGNC:19094]	IL4I1	-1.03075
ENSG00000078328	RNA binding protein, fox-1 homolog 1 [Source:HGNC Symbol;Acc:HGNC:18222]	RBFOX1	-1.03068
ENSG00000182752	pappalysin 1 [Source:HGNC Symbol;Acc:HGNC:8602]	PAPPA	-1.03056
ENSG00000167972	ATP binding cassette subfamily A member 3 [Source:HGNC Symbol;Acc:HGNC:33]	ABCA3	-1.03008
ENSG00000186510	chloride voltage-gated channel Ka [Source:HGNC Symbol;Acc:HGNC:2026]	CLCNKA	-1.02981
ENSG00000138777	pyrophosphatase (inorganic) 2 [Source:HGNC Symbol;Acc:HGNC:28883]	PPA2	-1.02972
ENSG00000178209	plectin [Source:HGNC Symbol;Acc:HGNC:9069]	PLEC	-1.02778
ENSG00000106013	ankyrin repeat domain 7 [Source:HGNC Symbol;Acc:HGNC:18588]	ANKRD7	-1.02772
ENSG00000141232	transducer of ERBB2, 1 [Source:HGNC Symbol;Acc:HGNC:11979]	TOB1	-1.02769
ENSG00000129250	kinesin family member 1C [Source:HGNC Symbol;Acc:HGNC:6317]	KIF1C	-1.02766
ENSG00000182168	unc-5 netrin receptor C [Source:HGNC Symbol;Acc:HGNC:12569]	UNC5C	-1.02566
ENSG00000160145	kalirin, RhoGEF kinase [Source:HGNC Symbol;Acc:HGNC:4814]	KALRN	-1.0256
ENSG00000188277	chromosome 15 open reading frame 62 [Source:HGNC Symbol;Acc:HGNC:34489]	C15orf62	-1.02545
ENSG00000188508	keratinocyte differentiation associated protein [Source:HGNC Symbol;Acc:HGNC:16313]	KRTDAP	-1.02444
ENSG00000145740	solute carrier family 30 member 5 [Source:HGNC Symbol;Acc:HGNC:19089]	SLC30A5	-1.02412
ENSG00000021826	carbamoyl-phosphate synthase 1 [Source:HGNC Symbol;Acc:HGNC:2323]	CPS1	-1.02391
ENSG00000105967	transcription factor EC [Source:HGNC Symbol;Acc:HGNC:11754]	TFEC	-1.02345
ENSG00000163832	elongator acetyltransferase complex subunit 6 [Source:HGNC Symbol;Acc:HGNC:25976]	ELP6	-1.02329
ENSG00000132122	spermatogenesis associated 6 [Source:HGNC Symbol;Acc:HGNC:18309]	SPATA6	-1.023
ENSG00000139292	leucine rich repeat containing G protein-coupled receptor 5 [Source:HGNC Symbol;Acc:HGNC:4504]	LGR5	-1.02262
ENSG00000186815	two pore segment channel 1 [Source:HGNC Symbol;Acc:HGNC:18182]	TPCN1	-1.02223
ENSG00000186487	myelin transcription factor 1 like [Source:HGNC Symbol;Acc:HGNC:7623]	MYT1L	-1.02182
ENSG00000213066	FGFR1 oncogene partner [Source:HGNC Symbol;Acc:HGNC:17012]	FGFR1OP	-1.02157
ENSG00000170584	NudC domain containing 2 [Source:HGNC Symbol;Acc:HGNC:30535]	NUDCD2	-1.02131
ENSG00000151117	transmembrane protein 86A [Source:HGNC Symbol;Acc:HGNC:26890]	TMEM86A	-1.02107
ENSG00000163531	neurofascin [Source:HGNC Symbol;Acc:HGNC:29866]	NFASC	-1.02071
ENSG00000185420	SET and MYND domain containing 3 [Source:HGNC Symbol;Acc:HGNC:15513]	SMYD3	-1.02042
ENSG00000128928	isovaleryl-CoA dehydrogenase [Source:HGNC Symbol;Acc:HGNC:6186]	IVD	-1.02027
ENSG00000005379	TSPO associated protein 1 [Source:HGNC Symbol;Acc:HGNC:16831]	TSPOAP1	-1.01993
ENSG00000055732	mucolipin 3 [Source:HGNC Symbol;Acc:HGNC:13358]	MCOLN3	-1.01974
ENSG00000106070	growth factor receptor bound protein 10 [Source:HGNC Symbol;Acc:HGNC:4564]	GRB10	-1.01943
ENSG00000086666	zinc finger AN1-type containing 6 [Source:HGNC Symbol;Acc:HGNC:30164]	ZFAND6	-1.01927
ENSG00000143753	delta 4-desaturase, sphingolipid 1 [Source:HGNC Symbol;Acc:HGNC:13709]	DEGS1	-1.01894
ENSG00000276539	phospholipid phosphatase related 1 [Source:HGNC Symbol;Acc:HGNC:25993]	PLPPR1	-1.01879
ENSG00000158286	ring finger protein 207 [Source:HGNC Symbol;Acc:HGNC:32947]	RNF207	-1.0182
ENSG00000128228	stromal cell derived factor 2 like 1 [Source:HGNC Symbol;Acc:HGNC:10676]	SDF2L1	-1.01773
ENSG00000182872	RNA binding motif protein 10 [Source:HGNC Symbol;Acc:HGNC:9896]	RBM10	-1.01744
ENSG00000097033	SH3 domain containing GRB2 like endophilin B1 [Source:HGNC Symbol;Acc:HGNC:10833]	SH3GLB1	-1.0172
ENSG00000036257	cullin 3 [Source:HGNC Symbol;Acc:HGNC:2553]	CUL3	-1.01706
ENSG00000164062	acylaminoacyl-peptide hydrolase [Source:HGNC Symbol;Acc:HGNC:586]	APEH	-1.01676
ENSG00000074964	Rho guanine nucleotide exchange factor 10 like [Source:HGNC Symbol;Acc:HGNC:25540]	ARHGEF10L	-1.01629
ENSG00000154654	neural cell adhesion molecule 2 [Source:HGNC Symbol;Acc:HGNC:7657]	NCAM2	-1.01616
ENSG00000135002	riboflavin kinase [Source:HGNC Symbol;Acc:HGNC:30324]	RFK	-1.01559
ENSG00000103260	meteorin, glial cell differentiation regulator [Source:HGNC Symbol;Acc:HGNC:14151]	METRN	-1.01554
ENSG00000243335	potassium channel tetramerization domain containing 7 [Source:HGNC Symbol;Acc:HGNC:21957]	KCTD7	-1.01518
ENSG00000154710	RAB guanine nucleotide exchange factor 1 [Source:HGNC Symbol;Acc:HGNC:17676]	RABGEF1	-1.01518
ENSG00000115977	AP2 associated kinase 1 [Source:HGNC Symbol;Acc:HGNC:19679]	AAK1	-1.01504
ENSG00000253313	chromosome 1 open reading frame 210 [Source:HGNC Symbol;Acc:HGNC:28755]	C1orf210	-1.01474
ENSG00000168216	LMBR1 domain containing 1 [Source:HGNC Symbol;Acc:HGNC:23038]	LMBRD1	-1.01367
ENSG00000150403	transmembrane and coiled-coil domains 3 [Source:HGNC Symbol;Acc:HGNC:20329]	TMCO3	-1.0134
ENSG00000178199	zinc finger CCCH-type containing 12D [Source:HGNC Symbol;Acc:HGNC:21175]	ZC3H12D	-1.01212
ENSG00000083097	dopey family member 1 [Source:HGNC Symbol;Acc:HGNC:21194]	DOPEY1	-1.01156
ENSG00000128805	Rho GTPase activating protein 22 [Source:HGNC Symbol;Acc:HGNC:30320]	ARHGAP22	-1.0111
ENSG00000013503	RNA polymerase III subunit B [Source:HGNC Symbol;Acc:HGNC:30348]	POLR3B	-1.01106
ENSG00000076344	regulator of G-protein signaling 11 [Source:HGNC Symbol;Acc:HGNC:9993]	RGS11	-1.01098
ENSG00000189182	keratin 77 [Source:HGNC Symbol;Acc:HGNC:20411]	KRT77	-1.01071
ENSG00000168575	solute carrier family 20 member 2 [Source:HGNC Symbol;Acc:HGNC:10947]	SLC20A2	-1.01039
ENSG00000001461	NIPA like domain containing 3 [Source:HGNC Symbol;Acc:HGNC:25233]	NIPAL3	-1.01029
ENSG00000138696	bone morphogenetic protein receptor type 1B [Source:HGNC Symbol;Acc:HGNC:1077]	BMPR1B	-1.0098
ENSG00000116774	olfactomedin like 3 [Source:HGNC Symbol;Acc:HGNC:24956]	OLFML3	-1.00909
ENSG00000225828	family with sequence similarity 229 member A [Source:HGNC Symbol;Acc:HGNC:44652]	FAM229A	-1.00889
ENSG00000123595	RAB9A, member RAS oncogene family [Source:HGNC Symbol;Acc:HGNC:9792]	RAB9A	-1.00857
ENSG00000131016	A-kinase anchoring protein 12 [Source:HGNC Symbol;Acc:HGNC:370]	AKAP12	-1.00841
ENSG00000161281	cytochrome c oxidase subunit 7A1 [Source:HGNC Symbol;Acc:HGNC:2287]	COX7A1	-1.00835
ENSG00000166448	transmembrane protein 130 [Source:HGNC Symbol;Acc:HGNC:25429]	TMEM130	-1.00816
ENSG00000113312	tetratricopeptide repeat domain 1 [Source:HGNC Symbol;Acc:HGNC:12391]	TTC1	-1.0079
ENSG00000087470	dynamin 1 like [Source:HGNC Symbol;Acc:HGNC:2973]	DNM1L	-1.00781
ENSG00000185664	premelanosome protein [Source:HGNC Symbol;Acc:HGNC:10880]	PMEL	-1.00768
ENSG00000134571	myosin binding protein C, cardiac [Source:HGNC Symbol;Acc:HGNC:7551]	MYBPC3	-1.00762
ENSG00000124523	sirtuin 5 [Source:HGNC Symbol;Acc:HGNC:14933]	SIRT5	-1.00724
ENSG00000172748	zinc finger protein 596 [Source:HGNC Symbol;Acc:HGNC:27268]	ZNF596	-1.00721
ENSG00000176697	brain derived neurotrophic factor [Source:HGNC Symbol;Acc:HGNC:1033]	BDNF	-1.00715
ENSG00000274137	myomesin 2 [Source:HGNC Symbol;Acc:HGNC:7614]	MYOM2	-1.00639
ENSG00000198898	capping actin protein of muscle Z-line alpha subunit 2 [Source:HGNC Symbol;Acc:HGNC:1490]	CAPZA2	-1.00598
ENSG00000236366		RP11-440G9.1	-1.00587
ENSG00000172954	lysocardiolipin acyltransferase 1 [Source:HGNC Symbol;Acc:HGNC:26756]	LCLAT1	-1.0054
ENSG00000142303	ADAM metallopeptidase with thrombospondin type 1 motif 10 [Source:HGNC Symbol;Acc:HGNC:13201]	ADAMTS10	-1.00489
ENSG00000164010	erythroblast membrane associated protein (Scianna blood group) [Source:HGNC Symbol;Acc:HGNC:15743]	ERMAP	-1.00456
ENSG00000102984	zinc finger protein 821 [Source:HGNC Symbol;Acc:HGNC:28043]	ZNF821	-1.00447
ENSG00000056558	TNF receptor associated factor 1 [Source:HGNC Symbol;Acc:HGNC:12031]	TRAF1	-1.00402
ENSG00000197375	solute carrier family 22 member 5 [Source:HGNC Symbol;Acc:HGNC:10969]	SLC22A5	-1.00375
ENSG00000104903	LYL1, basic helix-loop-helix family member [Source:HGNC Symbol;Acc:HGNC:6734]	LYL1	-1.0034
ENSG00000175564	uncoupling protein 3 [Source:HGNC Symbol;Acc:HGNC:12519]	UCP3	-1.00297
ENSG00000215068		AC025171.1	-1.00245
ENSG00000085644	zinc finger protein 213 [Source:HGNC Symbol;Acc:HGNC:13005]	ZNF213	-1.0014
ENSG00000167965	MTOR associated protein, LST8 homolog [Source:HGNC Symbol;Acc:HGNC:24825]	MLST8	-0.999402
ENSG00000143375	cingulin [Source:HGNC Symbol;Acc:HGNC:17429]	CGN	-0.999245
ENSG00000187514	prothymosin, alpha [Source:HGNC Symbol;Acc:HGNC:9623]	PTMA	-0.999182
ENSG00000283429	microRNA 1244-3 [Source:HGNC Symbol;Acc:HGNC:38390]	MIR1244-3	-0.999182
ENSG00000283498	microRNA 1244-2 [Source:HGNC Symbol;Acc:HGNC:38321]	MIR1244-2	-0.999182
ENSG00000071994	programmed cell death 2 [Source:HGNC Symbol;Acc:HGNC:8762]	PDCD2	-0.99742
ENSG00000183808	RNA binding motif protein 12B [Source:HGNC Symbol;Acc:HGNC:32310]	RBM12B	-0.996924
ENSG00000107731	unc-5 netrin receptor B [Source:HGNC Symbol;Acc:HGNC:12568]	UNC5B	-0.996835
ENSG00000134201	glutathione S-transferase mu 5 [Source:HGNC Symbol;Acc:HGNC:4637]	GSTM5	-0.996531
ENSG00000282956	membrane associated guanylate kinase, WW and PDZ domain containing 1 [Source:HGNC Symbol;Acc:HGNC:946]	MAGI1	-0.996235
ENSG00000137563	gamma-glutamyl hydrolase [Source:HGNC Symbol;Acc:HGNC:4248]	GGH	-0.994616
ENSG00000013563	deoxyribonuclease 1 like 1 [Source:HGNC Symbol;Acc:HGNC:2957]	DNASE1L1	-0.993901
ENSG00000143801	presenilin 2 [Source:HGNC Symbol;Acc:HGNC:9509]	PSEN2	-0.993883
ENSG00000141968	vav guanine nucleotide exchange factor 1 [Source:HGNC Symbol;Acc:HGNC:12657]	VAV1	-0.993852
ENSG00000165935	single-pass membrane protein with coiled-coil domains 2 [Source:HGNC Symbol;Acc:HGNC:34448]	SMCO2	-0.992695
ENSG00000162746	Fc receptor like B [Source:HGNC Symbol;Acc:HGNC:26431]	FCRLB	-0.992514
ENSG00000131504	diaphanous related formin 1 [Source:HGNC Symbol;Acc:HGNC:2876]	DIAPH1	-0.992454
ENSG00000073910	FRY microtubule binding protein [Source:HGNC Symbol;Acc:HGNC:20367]	FRY	-0.992186
ENSG00000072110	actinin alpha 1 [Source:HGNC Symbol;Acc:HGNC:163]	ACTN1	-0.991752
ENSG00000049768	forkhead box P3 [Source:HGNC Symbol;Acc:HGNC:6106]	FOXP3	-0.991394
ENSG00000131724	interleukin 13 receptor subunit alpha 1 [Source:HGNC Symbol;Acc:HGNC:5974]	IL13RA1	-0.990855
ENSG00000152910	contactin associated protein like 4 [Source:HGNC Symbol;Acc:HGNC:18747]	CNTNAP4	-0.9908
ENSG00000079150	FK506 binding protein 7 [Source:HGNC Symbol;Acc:HGNC:3723]	FKBP7	-0.990782
ENSG00000103160	hydroxysteroid dehydrogenase like 1 [Source:HGNC Symbol;Acc:HGNC:16475]	HSDL1	-0.990715
ENSG00000107175	cAMP responsive element binding protein 3 [Source:HGNC Symbol;Acc:HGNC:2347]	CREB3	-0.990595
ENSG00000102316	MAGE family member D2 [Source:HGNC Symbol;Acc:HGNC:16353]	MAGED2	-0.990581
ENSG00000104450	sperm associated antigen 1 [Source:HGNC Symbol;Acc:HGNC:11212]	SPAG1	-0.99018
ENSG00000173826	potassium voltage-gated channel subfamily H member 6 [Source:HGNC Symbol;Acc:HGNC:18862]	KCNH6	-0.989436
ENSG00000167720	serine racemase [Source:HGNC Symbol;Acc:HGNC:14398]	SRR	-0.989284
ENSG00000143314	mitochondrial ribosomal protein L24 [Source:HGNC Symbol;Acc:HGNC:14037]	MRPL24	-0.988769
ENSG00000152128	transmembrane protein 163 [Source:HGNC Symbol;Acc:HGNC:25380]	TMEM163	-0.988484
ENSG00000065135	G protein subunit alpha i3 [Source:HGNC Symbol;Acc:HGNC:4387]	GNAI3	-0.98826
ENSG00000186998	EMI domain containing 1 [Source:HGNC Symbol;Acc:HGNC:18036]	EMID1	-0.987537
ENSG00000138614	von Willebrand factor A domain containing 9 [Source:HGNC Symbol;Acc:HGNC:25372]	VWA9	-0.987298
ENSG00000152990	adhesion G protein-coupled receptor A3 [Source:HGNC Symbol;Acc:HGNC:13839]	ADGRA3	-0.987185
ENSG00000144290	solute carrier family 4 member 10 [Source:HGNC Symbol;Acc:HGNC:13811]	SLC4A10	-0.987158
ENSG00000170369	cystatin SA [Source:HGNC Symbol;Acc:HGNC:2474]	CST2	-0.987143
ENSG00000171714	anoctamin 5 [Source:HGNC Symbol;Acc:HGNC:27337]	ANO5	-0.987124
ENSG00000134996	osteoclast stimulating factor 1 [Source:HGNC Symbol;Acc:HGNC:8510]	OSTF1	-0.986748
ENSG00000133687	transmembrane and tetratricopeptide repeat containing 1 [Source:HGNC Symbol;Acc:HGNC:24099]	TMTC1	-0.986536
ENSG00000196116	tudor domain containing 7 [Source:HGNC Symbol;Acc:HGNC:30831]	TDRD7	-0.98649
ENSG00000112742	TTK protein kinase [Source:HGNC Symbol;Acc:HGNC:12401]	TTK	-0.98557
ENSG00000165970	solute carrier family 6 member 5 [Source:HGNC Symbol;Acc:HGNC:11051]	SLC6A5	-0.98537
ENSG00000163637	prickle planar cell polarity protein 2 [Source:HGNC Symbol;Acc:HGNC:20340]	PRICKLE2	-0.984418
ENSG00000189043	NDUFA4, mitochondrial complex associated [Source:HGNC Symbol;Acc:HGNC:7687]	NDUFA4	-0.984228
ENSG00000065154	ornithine aminotransferase [Source:HGNC Symbol;Acc:HGNC:8091]	OAT	-0.98318
ENSG00000205403	complement factor I [Source:HGNC Symbol;Acc:HGNC:5394]	CFI	-0.981631
ENSG00000137275	receptor interacting serine/threonine kinase 1 [Source:HGNC Symbol;Acc:HGNC:10019]	RIPK1	-0.98129
ENSG00000275342	Tyrosine-protein kinase SgK223 [Source:UniProtKB/Swiss-Prot;Acc:Q86YV5]	SGK223	-0.981023
ENSG00000126254	RNA binding motif protein 42 [Source:HGNC Symbol;Acc:HGNC:28117]	RBM42	-0.980657
ENSG00000140905	glycine cleavage system protein H [Source:HGNC Symbol;Acc:HGNC:4208]	GCSH	-0.980557
ENSG00000161609	coiled-coil domain containing 155 [Source:HGNC Symbol;Acc:HGNC:26520]	CCDC155	-0.980165
ENSG00000119771	kelch like family member 29 [Source:HGNC Symbol;Acc:HGNC:29404]	KLHL29	-0.980051
ENSG00000144908	aldehyde dehydrogenase 1 family member L1 [Source:HGNC Symbol;Acc:HGNC:3978]	ALDH1L1	-0.980015
ENSG00000283151	solute carrier family 22 member 17 isoform c [Source:RefSeq peptide;Acc:NP_001275979]	AL049829.1	-0.979811
ENSG00000043462	lymphocyte cytosolic protein 2 [Source:HGNC Symbol;Acc:HGNC:6529]	LCP2	-0.97935
ENSG00000224729	PCOLCE antisense RNA 1 [Source:HGNC Symbol;Acc:HGNC:40430]	PCOLCE-AS1	-0.979327
ENSG00000164663	ubiquitin specific peptidase 49 [Source:HGNC Symbol;Acc:HGNC:20078]	USP49	-0.978611
ENSG00000164402	septin 8 [Source:HGNC Symbol;Acc:HGNC:16511]	SEPT8	-0.978149
ENSG00000125266	ephrin B2 [Source:HGNC Symbol;Acc:HGNC:3227]	EFNB2	-0.977308
ENSG00000118898	periplakin [Source:HGNC Symbol;Acc:HGNC:9273]	PPL	-0.977074
ENSG00000198055	G protein-coupled receptor kinase 6 [Source:HGNC Symbol;Acc:HGNC:4545]	GRK6	-0.977067
ENSG00000164253	WD repeat domain 41 [Source:HGNC Symbol;Acc:HGNC:25601]	WDR41	-0.976974
ENSG00000122085	mitochondrial transcription termination factor 4 [Source:HGNC Symbol;Acc:HGNC:28785]	MTERF4	-0.976674
ENSG00000154262	ATP binding cassette subfamily A member 6 [Source:HGNC Symbol;Acc:HGNC:36]	ABCA6	-0.976476
ENSG00000127561	synaptogyrin 3 [Source:HGNC Symbol;Acc:HGNC:11501]	SYNGR3	-0.976057
ENSG00000068912	endoplasmic reticulum lectin 1 [Source:HGNC Symbol;Acc:HGNC:25222]	ERLEC1	-0.974949
ENSG00000169418	natriuretic peptide receptor 1 [Source:HGNC Symbol;Acc:HGNC:7943]	NPR1	-0.974396
ENSG00000163995	actin binding LIM protein family member 2 [Source:HGNC Symbol;Acc:HGNC:19195]	ABLIM2	-0.974307
ENSG00000274180	N-acetyltransferase domain containing 1 [Source:HGNC Symbol;Acc:HGNC:30770]	NATD1	-0.974049
ENSG00000127720	methyltransferase like 25 [Source:HGNC Symbol;Acc:HGNC:26228]	METTL25	-0.973853
ENSG00000104129	DnaJ heat shock protein family (Hsp40) member C17 [Source:HGNC Symbol;Acc:HGNC:25556]	DNAJC17	-0.973405
ENSG00000061455	PR/SET domain 6 [Source:HGNC Symbol;Acc:HGNC:9350]	PRDM6	-0.973115
ENSG00000117399	cell division cycle 20 [Source:HGNC Symbol;Acc:HGNC:1723]	CDC20	-0.972795
ENSG00000127329	protein tyrosine phosphatase, receptor type B [Source:HGNC Symbol;Acc:HGNC:9665]	PTPRB	-0.972645
ENSG00000196811	cholinergic receptor nicotinic gamma subunit [Source:HGNC Symbol;Acc:HGNC:1967]	CHRNG	-0.971814
ENSG00000164076	CaM kinase like vesicle associated [Source:HGNC Symbol;Acc:HGNC:28788]	CAMKV	-0.971552
ENSG00000168743	nephronectin [Source:HGNC Symbol;Acc:HGNC:27405]	NPNT	-0.970879
ENSG00000169083	androgen receptor [Source:HGNC Symbol;Acc:HGNC:644]	AR	-0.970862
ENSG00000112305	small ArfGAP 1 [Source:HGNC Symbol;Acc:HGNC:19651]	SMAP1	-0.970828
ENSG00000077942	fibulin 1 [Source:HGNC Symbol;Acc:HGNC:3600]	FBLN1	-0.970671
ENSG00000169045	heterogeneous nuclear ribonucleoprotein H1 (H) [Source:HGNC Symbol;Acc:HGNC:5041]	HNRNPH1	-0.970657
ENSG00000198208	ribosomal protein S6 kinase like 1 [Source:HGNC Symbol;Acc:HGNC:20222]	RPS6KL1	-0.970441
ENSG00000157224	claudin 12 [Source:HGNC Symbol;Acc:HGNC:2034]	CLDN12	-0.970015
ENSG00000283056	zymogen granule protein 16B [Source:HGNC Symbol;Acc:HGNC:30456]	ZG16B	-0.96945
ENSG00000115252	phosphodiesterase 1A [Source:HGNC Symbol;Acc:HGNC:8774]	PDE1A	-0.969258
ENSG00000131389	solute carrier family 6 member 6 [Source:HGNC Symbol;Acc:HGNC:11052]	SLC6A6	-0.96901
ENSG00000142156	collagen type VI alpha 1 chain [Source:HGNC Symbol;Acc:HGNC:2211]	COL6A1	-0.968623
ENSG00000159496	ral guanine nucleotide dissociation stimulator like 4 [Source:HGNC Symbol;Acc:HGNC:31911]	RGL4	-0.968435
ENSG00000011347	synaptotagmin 7 [Source:HGNC Symbol;Acc:HGNC:11514]	SYT7	-0.968216
ENSG00000128581	intraflagellar transport 22 [Source:HGNC Symbol;Acc:HGNC:21895]	IFT22	-0.967913
ENSG00000173391	oxidized low density lipoprotein receptor 1 [Source:HGNC Symbol;Acc:HGNC:8133]	OLR1	-0.967885
ENSG00000267272	long intergenic non-protein coding RNA 1140 [Source:HGNC Symbol;Acc:HGNC:27922]	LINC01140	-0.967484
ENSG00000107679	pleckstrin homology domain containing A1 [Source:HGNC Symbol;Acc:HGNC:14335]	PLEKHA1	-0.967448
ENSG00000135317	sorting nexin 14 [Source:HGNC Symbol;Acc:HGNC:14977]	SNX14	-0.967296
ENSG00000110931	calcium/calmodulin dependent protein kinase kinase 2 [Source:HGNC Symbol;Acc:HGNC:1470]	CAMKK2	-0.966544
ENSG00000001631	KRIT1, ankyrin repeat containing [Source:HGNC Symbol;Acc:HGNC:1573]	KRIT1	-0.966245
ENSG00000009694	teneurin transmembrane protein 1 [Source:HGNC Symbol;Acc:HGNC:8117]	TENM1	-0.96621
ENSG00000113597	trafficking protein particle complex 13 [Source:HGNC Symbol;Acc:HGNC:25828]	TRAPPC13	-0.965802
ENSG00000156113	potassium calcium-activated channel subfamily M alpha 1 [Source:HGNC Symbol;Acc:HGNC:6284]	KCNMA1	-0.965317
ENSG00000123989	chondroitin polymerizing factor [Source:HGNC Symbol;Acc:HGNC:24291]	CHPF	-0.964668
ENSG00000224812	TMEM72 antisense RNA 1 [Source:HGNC Symbol;Acc:HGNC:27349]	TMEM72-AS1	-0.964454
ENSG00000144642	RNA binding motif single stranded interacting protein 3 [Source:HGNC Symbol;Acc:HGNC:13427]	RBMS3	-0.96434
ENSG00000146281	peptidase M20 domain containing 2 [Source:HGNC Symbol;Acc:HGNC:21408]	PM20D2	-0.964238
ENSG00000100425	bromodomain containing 1 [Source:HGNC Symbol;Acc:HGNC:1102]	BRD1	-0.9639
ENSG00000182224	cytochrome b5 domain containing 1 [Source:HGNC Symbol;Acc:HGNC:26516]	CYB5D1	-0.963824
ENSG00000117154	immunoglobin superfamily member 21 [Source:HGNC Symbol;Acc:HGNC:28246]	IGSF21	-0.962497
ENSG00000213471	tubulin tyrosine ligase like 13, pseudogene [Source:HGNC Symbol;Acc:HGNC:32484]	TTLL13P	-0.962382
ENSG00000121895	transmembrane protein 156 [Source:HGNC Symbol;Acc:HGNC:26260]	TMEM156	-0.962132
ENSG00000196975	annexin A4 [Source:HGNC Symbol;Acc:HGNC:542]	ANXA4	-0.962101
ENSG00000110881	acid sensing ion channel subunit 1 [Source:HGNC Symbol;Acc:HGNC:100]	ASIC1	-0.961812
ENSG00000157379	dehydrogenase/reductase 1 [Source:HGNC Symbol;Acc:HGNC:16445]	DHRS1	-0.961676
ENSG00000106266	sorting nexin 8 [Source:HGNC Symbol;Acc:HGNC:14972]	SNX8	-0.961483
ENSG00000087884	adipogenesis associated Mth938 domain containing [Source:HGNC Symbol;Acc:HGNC:30205]	AAMDC	-0.961471
ENSG00000143797	membrane bound O-acyltransferase domain containing 2 [Source:HGNC Symbol;Acc:HGNC:25193]	MBOAT2	-0.961423
ENSG00000172590	mitochondrial ribosomal protein L52 [Source:HGNC Symbol;Acc:HGNC:16655]	MRPL52	-0.961057
ENSG00000103742	immunoglobulin superfamily DCC subclass member 4 [Source:HGNC Symbol;Acc:HGNC:13770]	IGDCC4	-0.960837
ENSG00000155542	SET domain containing 9 [Source:HGNC Symbol;Acc:HGNC:28508]	SETD9	-0.960303
ENSG00000107902	phospholysine phosphohistidine inorganic pyrophosphate phosphatase [Source:HGNC Symbol;Acc:HGNC:30042]	LHPP	-0.960085
ENSG00000139304	protein tyrosine phosphatase, receptor type Q [Source:HGNC Symbol;Acc:HGNC:9679]	PTPRQ	-0.95974
ENSG00000197948	FCH and double SH3 domains 1 [Source:HGNC Symbol;Acc:HGNC:25463]	FCHSD1	-0.958416
ENSG00000079393	dual specificity phosphatase 13 [Source:HGNC Symbol;Acc:HGNC:19681]	DUSP13	-0.956532
ENSG00000164002	exonuclease 5 [Source:HGNC Symbol;Acc:HGNC:26115]	EXO5	-0.956398
ENSG00000106615	Ras homolog enriched in brain [Source:HGNC Symbol;Acc:HGNC:10011]	RHEB	-0.954866
ENSG00000221792	microRNA 1282 [Source:HGNC Symbol;Acc:HGNC:35360]	MIR1282	-0.954668
ENSG00000140264	small EDRK-rich factor 2 [Source:HGNC Symbol;Acc:HGNC:10757]	SERF2	-0.954668
ENSG00000242028	huntingtin interacting protein K [Source:HGNC Symbol;Acc:HGNC:18418]	HYPK	-0.954668
ENSG00000127663	lysine demethylase 4B [Source:HGNC Symbol;Acc:HGNC:29136]	KDM4B	-0.954514
ENSG00000116117	par-3 family cell polarity regulator beta [Source:HGNC Symbol;Acc:HGNC:14446]	PARD3B	-0.95442
ENSG00000075790	B-cell receptor associated protein 29 [Source:HGNC Symbol;Acc:HGNC:24131]	BCAP29	-0.954408
ENSG00000166856	G protein-coupled receptor 182 [Source:HGNC Symbol;Acc:HGNC:13708]	GPR182	-0.954369
ENSG00000164306	primase and DNA directed polymerase [Source:HGNC Symbol;Acc:HGNC:26575]	PRIMPOL	-0.953755
ENSG00000198948	microfibrillar associated protein 3 like [Source:HGNC Symbol;Acc:HGNC:29083]	MFAP3L	-0.953681
ENSG00000276734	kinesin family member 5C [Source:HGNC Symbol;Acc:HGNC:6325]	KIF5C	-0.953508
ENSG00000160111	C3 and PZP like, alpha-2-macroglobulin domain containing 8 [Source:HGNC Symbol;Acc:HGNC:23228]	CPAMD8	-0.953134
ENSG00000111110	protein phosphatase, Mg2+/Mn2+ dependent 1H [Source:HGNC Symbol;Acc:HGNC:18583]	PPM1H	-0.952676
ENSG00000102996	matrix metallopeptidase 15 [Source:HGNC Symbol;Acc:HGNC:7161]	MMP15	-0.952311
ENSG00000142733	mitogen-activated protein kinase kinase kinase 6 [Source:HGNC Symbol;Acc:HGNC:6858]	MAP3K6	-0.951935
ENSG00000167552	tubulin alpha 1a [Source:HGNC Symbol;Acc:HGNC:20766]	TUBA1A	-0.951734
ENSG00000178980	selenoprotein W, 1 [Source:HGNC Symbol;Acc:HGNC:10752]	SEPW1	-0.951643
ENSG00000157303	sushi domain containing 3 [Source:HGNC Symbol;Acc:HGNC:28391]	SUSD3	-0.951486
ENSG00000161013	mannosyl (alpha-1,3-)-glycoprotein beta-1,4-N-acetylglucosaminyltransferase, isozyme B [Source:HGNC Symbol;Acc:HGNC:7048]	MGAT4B	-0.951437
ENSG00000163104	SWI/SNF-related, matrix-associated actin-dependent regulator of chromatin, subfamily a, containing DEAD/H box 1 [Source:HGNC Symbol;Acc:HGNC:18398]	SMARCAD1	-0.951283
ENSG00000131187	coagulation factor XII [Source:HGNC Symbol;Acc:HGNC:3530]	F12	-0.950799
ENSG00000145604	S-phase kinase-associated protein 2, E3 ubiquitin protein ligase [Source:HGNC Symbol;Acc:HGNC:10901]	SKP2	-0.950561
ENSG00000149646	cyclic nucleotide binding domain containing 2 [Source:HGNC Symbol;Acc:HGNC:16145]	CNBD2	-0.950084
ENSG00000164023	sphingomyelin synthase 2 [Source:HGNC Symbol;Acc:HGNC:28395]	SGMS2	-0.949962
ENSG00000108175	zinc finger MIZ-type containing 1 [Source:HGNC Symbol;Acc:HGNC:16493]	ZMIZ1	-0.949889
ENSG00000116667	chromosome 1 open reading frame 21 [Source:HGNC Symbol;Acc:HGNC:15494]	C1orf21	-0.949416
ENSG00000125912	nicalin [Source:HGNC Symbol;Acc:HGNC:26923]	NCLN	-0.949248
ENSG00000111671	splA/ryanodine receptor domain and SOCS box containing 2 [Source:HGNC Symbol;Acc:HGNC:29522]	SPSB2	-0.94783
ENSG00000188211	natural killer cell cytotoxicity receptor 3 ligand 1 [Source:HGNC Symbol;Acc:HGNC:42400]	NCR3LG1	-0.947764
ENSG00000163346	PBX homeobox interacting protein 1 [Source:HGNC Symbol;Acc:HGNC:21199]	PBXIP1	-0.947291
ENSG00000183520	UTP11, small subunit processome component homolog (S. cerevisiae) [Source:HGNC Symbol;Acc:HGNC:24329]	UTP11	-0.947067
ENSG00000185825	B-cell receptor-associated protein 31 [Source:HGNC Symbol;Acc:HGNC:16695]	BCAP31	-0.945771
ENSG00000154611	proteasome subunit alpha 8 [Source:HGNC Symbol;Acc:HGNC:22985]	PSMA8	-0.945445
ENSG00000169994	myosin VIIB [Source:HGNC Symbol;Acc:HGNC:7607]	MYO7B	-0.945314
ENSG00000142192	amyloid beta precursor protein [Source:HGNC Symbol;Acc:HGNC:620]	APP	-0.944743
ENSG00000178074	chromosome 2 open reading frame 69 [Source:HGNC Symbol;Acc:HGNC:26799]	C2orf69	-0.944645
ENSG00000164256	PR/SET domain 9 [Source:HGNC Symbol;Acc:HGNC:13994]	PRDM9	-0.9443
ENSG00000139144	phosphatidylinositol-4-phosphate 3-kinase catalytic subunit type 2 gamma [Source:HGNC Symbol;Acc:HGNC:8973]	PIK3C2G	-0.944195
ENSG00000165802	NMDA receptor synaptonuclear signaling and neuronal migration factor [Source:HGNC Symbol;Acc:HGNC:29843]	NSMF	-0.943972
ENSG00000181072	cholinergic receptor muscarinic 2 [Source:HGNC Symbol;Acc:HGNC:1951]	CHRM2	-0.942934
ENSG00000164342	toll like receptor 3 [Source:HGNC Symbol;Acc:HGNC:11849]	TLR3	-0.94286
ENSG00000280962	dual specificity phosphatase 16 [Source:HGNC Symbol;Acc:HGNC:17909]	DUSP16	-0.942769
ENSG00000136542	polypeptide N-acetylgalactosaminyltransferase 5 [Source:HGNC Symbol;Acc:HGNC:4127]	GALNT5	-0.942527
ENSG00000118873	RAB3 GTPase activating non-catalytic protein subunit 2 [Source:HGNC Symbol;Acc:HGNC:17168]	RAB3GAP2	-0.942317
ENSG00000164081	testis expressed 264 [Source:HGNC Symbol;Acc:HGNC:30247]	TEX264	-0.941767
ENSG00000132141	chaperonin containing TCP1 subunit 6B [Source:HGNC Symbol;Acc:HGNC:1621]	CCT6B	-0.941744
ENSG00000139194	retinol binding protein 5 [Source:HGNC Symbol;Acc:HGNC:15847]	RBP5	-0.941693
ENSG00000118046	serine/threonine kinase 11 [Source:HGNC Symbol;Acc:HGNC:11389]	STK11	-0.941417
ENSG00000283085	trophoblast glycoprotein [Source:HGNC Symbol;Acc:HGNC:12004]	TPBG	-0.940443
ENSG00000064490	regulatory factor X associated ankyrin containing protein [Source:HGNC Symbol;Acc:HGNC:9987]	RFXANK	-0.939482
ENSG00000104267	carbonic anhydrase 2 [Source:HGNC Symbol;Acc:HGNC:1373]	CA2	-0.938519
ENSG00000166963	microtubule associated protein 1A [Source:HGNC Symbol;Acc:HGNC:6835]	MAP1A	-0.938465
ENSG00000119048	ubiquitin conjugating enzyme E2 B [Source:HGNC Symbol;Acc:HGNC:12473]	UBE2B	-0.937561
ENSG00000067798	neuron navigator 3 [Source:HGNC Symbol;Acc:HGNC:15998]	NAV3	-0.937387
ENSG00000174231	pre-mRNA processing factor 8 [Source:HGNC Symbol;Acc:HGNC:17340]	PRPF8	-0.937321
ENSG00000094914	aladin WD repeat nucleoporin [Source:HGNC Symbol;Acc:HGNC:13666]	AAAS	-0.936997
ENSG00000075702	WD repeat domain 62 [Source:HGNC Symbol;Acc:HGNC:24502]	WDR62	-0.936614
ENSG00000139278	GLI pathogenesis related 1 [Source:HGNC Symbol;Acc:HGNC:17001]	GLIPR1	-0.935976
ENSG00000179632	MAF1 homolog, negative regulator of RNA polymerase III [Source:HGNC Symbol;Acc:HGNC:24966]	MAF1	-0.935952
ENSG00000164924	tyrosine 3-monooxygenase/tryptophan 5-monooxygenase activation protein zeta [Source:HGNC Symbol;Acc:HGNC:12855]	YWHAZ	-0.935821
ENSG00000159461	autocrine motility factor receptor [Source:HGNC Symbol;Acc:HGNC:463]	AMFR	-0.935439
ENSG00000103876	fumarylacetoacetate hydrolase [Source:HGNC Symbol;Acc:HGNC:3579]	FAH	-0.935137
ENSG00000136153	LIM domain 7 [Source:HGNC Symbol;Acc:HGNC:6646]	LMO7	-0.935132
ENSG00000133606	makorin ring finger protein 1 [Source:HGNC Symbol;Acc:HGNC:7112]	MKRN1	-0.934802
ENSG00000113583	chromosome 5 open reading frame 15 [Source:HGNC Symbol;Acc:HGNC:20656]	C5orf15	-0.934
ENSG00000136709	WD repeat domain 33 [Source:HGNC Symbol;Acc:HGNC:25651]	WDR33	-0.933925
ENSG00000173349	SFT2 domain containing 3 [Source:HGNC Symbol;Acc:HGNC:28767]	SFT2D3	-0.933925
ENSG00000151665	phosphatidylinositol glycan anchor biosynthesis class F [Source:HGNC Symbol;Acc:HGNC:8962]	PIGF	-0.933895
ENSG00000145916	required for meiotic nuclear division 5 homolog B [Source:HGNC Symbol;Acc:HGNC:26181]	RMND5B	-0.933843
ENSG00000116396	potassium voltage-gated channel subfamily C member 4 [Source:HGNC Symbol;Acc:HGNC:6236]	KCNC4	-0.93267
ENSG00000168438	cell division cycle 40 [Source:HGNC Symbol;Acc:HGNC:17350]	CDC40	-0.93264
ENSG00000184371	colony stimulating factor 1 [Source:HGNC Symbol;Acc:HGNC:2432]	CSF1	-0.932585
ENSG00000119723	coenzyme Q6, monooxygenase [Source:HGNC Symbol;Acc:HGNC:20233]	COQ6	-0.931645
ENSG00000187634	sterile alpha motif domain containing 11 [Source:HGNC Symbol;Acc:HGNC:28706]	SAMD11	-0.93106
ENSG00000118600	transmembrane protein 5 [Source:HGNC Symbol;Acc:HGNC:13530]	TMEM5	-0.930589
ENSG00000173436	mitochondrial inner membrane organizing system 1 [Source:HGNC Symbol;Acc:HGNC:32068]	MINOS1	-0.930502
ENSG00000166250	CXADR like membrane protein [Source:HGNC Symbol;Acc:HGNC:24039]	CLMP	-0.930209
ENSG00000066322	ELOVL fatty acid elongase 1 [Source:HGNC Symbol;Acc:HGNC:14418]	ELOVL1	-0.930055
ENSG00000196405	Enah/Vasp-like [Source:HGNC Symbol;Acc:HGNC:20234]	EVL	-0.929314
ENSG00000140986	ribosomal protein L3 like [Source:HGNC Symbol;Acc:HGNC:10351]	RPL3L	-0.92871
ENSG00000106526	ARP3 actin-related protein 3 homolog C [Source:HGNC Symbol;Acc:HGNC:37282]	ACTR3C	-0.928639
ENSG00000134369	neuron navigator 1 [Source:HGNC Symbol;Acc:HGNC:15989]	NAV1	-0.92846
ENSG00000145390	ubiquitin specific peptidase 53 [Source:HGNC Symbol;Acc:HGNC:29255]	USP53	-0.927563
ENSG00000186687	LYR motif containing 7 [Source:HGNC Symbol;Acc:HGNC:28072]	LYRM7	-0.92755
ENSG00000135596	microtubule associated monooxygenase, calponin and LIM domain containing 1 [Source:HGNC Symbol;Acc:HGNC:20619]	MICAL1	-0.927494
ENSG00000147100	solute carrier family 16 member 2 [Source:HGNC Symbol;Acc:HGNC:10923]	SLC16A2	-0.927398
ENSG00000163932	protein kinase C delta [Source:HGNC Symbol;Acc:HGNC:9399]	PRKCD	-0.926922
ENSG00000101400	syntrophin alpha 1 [Source:HGNC Symbol;Acc:HGNC:11167]	SNTA1	-0.92599
ENSG00000087842	pirin [Source:HGNC Symbol;Acc:HGNC:30048]	PIR	-0.925972
ENSG00000241469	long intergenic non-protein coding RNA 635 [Source:HGNC Symbol;Acc:HGNC:27184]	LINC00635	-0.925676
ENSG00000132819	RNA binding motif protein 38 [Source:HGNC Symbol;Acc:HGNC:15818]	RBM38	-0.925314
ENSG00000106299	Wiskott-Aldrich syndrome like [Source:HGNC Symbol;Acc:HGNC:12735]	WASL	-0.924913
ENSG00000128487	sperm antigen with calponin homology and coiled-coil domains 1 [Source:HGNC Symbol;Acc:HGNC:30615]	SPECC1	-0.924539
ENSG00000140297	glucosaminyl (N-acetyl) transferase 3, mucin type [Source:HGNC Symbol;Acc:HGNC:4205]	GCNT3	-0.923882
ENSG00000106153	coiled-coil-helix-coiled-coil-helix domain containing 2 [Source:HGNC Symbol;Acc:HGNC:21645]	CHCHD2	-0.923305
ENSG00000197467	collagen type XIII alpha 1 chain [Source:HGNC Symbol;Acc:HGNC:2190]	COL13A1	-0.922784
ENSG00000178952	Tu translation elongation factor, mitochondrial [Source:HGNC Symbol;Acc:HGNC:12420]	TUFM	-0.922642
ENSG00000134480	cyclin H [Source:HGNC Symbol;Acc:HGNC:1594]	CCNH	-0.92223
ENSG00000176473	WD repeat domain 25 [Source:HGNC Symbol;Acc:HGNC:21064]	WDR25	-0.92215
ENSG00000150712	myotubularin related protein 12 [Source:HGNC Symbol;Acc:HGNC:18191]	MTMR12	-0.921902
ENSG00000105287	protein kinase D2 [Source:HGNC Symbol;Acc:HGNC:17293]	PRKD2	-0.921327
ENSG00000133083	doublecortin like kinase 1 [Source:HGNC Symbol;Acc:HGNC:2700]	DCLK1	-0.920795
ENSG00000116514	ring finger protein 19B [Source:HGNC Symbol;Acc:HGNC:26886]	RNF19B	-0.920335
ENSG00000103245	nuclear prelamin A recognition factor like [Source:HGNC Symbol;Acc:HGNC:14179]	NARFL	-0.920249
ENSG00000048028	ubiquitin specific peptidase 28 [Source:HGNC Symbol;Acc:HGNC:12625]	USP28	-0.919796
ENSG00000127955	G protein subunit alpha i1 [Source:HGNC Symbol;Acc:HGNC:4384]	GNAI1	-0.919268
ENSG00000172531	protein phosphatase 1 catalytic subunit alpha [Source:HGNC Symbol;Acc:HGNC:9281]	PPP1CA	-0.918992
ENSG00000196504	pre-mRNA processing factor 40 homolog A [Source:HGNC Symbol;Acc:HGNC:16463]	PRPF40A	-0.918966
ENSG00000146457	Wilms tumor 1 associated protein [Source:HGNC Symbol;Acc:HGNC:16846]	WTAP	-0.918928
ENSG00000145692	betaine--homocysteine S-methyltransferase [Source:HGNC Symbol;Acc:HGNC:1047]	BHMT	-0.918191
ENSG00000182580	EPH receptor B3 [Source:HGNC Symbol;Acc:HGNC:3394]	EPHB3	-0.917944
ENSG00000002919	sorting nexin 11 [Source:HGNC Symbol;Acc:HGNC:14975]	SNX11	-0.917821
ENSG00000091536	myosin XVA [Source:HGNC Symbol;Acc:HGNC:7594]	MYO15A	-0.917391
ENSG00000198677	tetratricopeptide repeat domain 37 [Source:HGNC Symbol;Acc:HGNC:23639]	TTC37	-0.91718
ENSG00000175984	DENN domain containing 2C [Source:HGNC Symbol;Acc:HGNC:24748]	DENND2C	-0.917146
ENSG00000134070	interleukin 1 receptor associated kinase 2 [Source:HGNC Symbol;Acc:HGNC:6113]	IRAK2	-0.91649
ENSG00000157404	KIT proto-oncogene receptor tyrosine kinase [Source:HGNC Symbol;Acc:HGNC:6342]	KIT	-0.916465
ENSG00000184524	cell cycle exit and neuronal differentiation 1 [Source:HGNC Symbol;Acc:HGNC:24153]	CEND1	-0.916084
ENSG00000146733	phosphoserine phosphatase [Source:HGNC Symbol;Acc:HGNC:9577]	PSPH	-0.915367
ENSG00000137601	NIMA related kinase 1 [Source:HGNC Symbol;Acc:HGNC:7744]	NEK1	-0.915241
ENSG00000182287	adaptor related protein complex 1 sigma 2 subunit [Source:HGNC Symbol;Acc:HGNC:560]	AP1S2	-0.914088
ENSG00000188343	family with sequence similarity 92 member A1 [Source:HGNC Symbol;Acc:HGNC:30452]	FAM92A1	-0.913904
ENSG00000036549	zinc finger ZZ-type containing 3 [Source:HGNC Symbol;Acc:HGNC:24523]	ZZZ3	-0.913788
ENSG00000101871	midline 1 [Source:HGNC Symbol;Acc:HGNC:7095]	MID1	-0.912857
ENSG00000136167	lymphocyte cytosolic protein 1 [Source:HGNC Symbol;Acc:HGNC:6528]	LCP1	-0.912783
ENSG00000143995	Meis homeobox 1 [Source:HGNC Symbol;Acc:HGNC:7000]	MEIS1	-0.912271
ENSG00000184381	phospholipase A2 group VI [Source:HGNC Symbol;Acc:HGNC:9039]	PLA2G6	-0.911714
ENSG00000164611	pituitary tumor-transforming 1 [Source:HGNC Symbol;Acc:HGNC:9690]	PTTG1	-0.91151
ENSG00000173692	proteasome 26S subunit, non-ATPase 1 [Source:HGNC Symbol;Acc:HGNC:9554]	PSMD1	-0.911369
ENSG00000127989	mitochondrial transcription termination factor 1 [Source:HGNC Symbol;Acc:HGNC:21463]	MTERF1	-0.910794
ENSG00000164877	MICAL like 2 [Source:HGNC Symbol;Acc:HGNC:29672]	MICALL2	-0.910609
ENSG00000153246	phospholipase A2 receptor 1 [Source:HGNC Symbol;Acc:HGNC:9042]	PLA2R1	-0.910497
ENSG00000154642	chromosome 21 open reading frame 91 [Source:HGNC Symbol;Acc:HGNC:16459]	C21orf91	-0.910343
ENSG00000163645	glutamate rich 6 [Source:HGNC Symbol;Acc:HGNC:28602]	ERICH6	-0.910287
ENSG00000125675	glutamate ionotropic receptor AMPA type subunit 3 [Source:HGNC Symbol;Acc:HGNC:4573]	GRIA3	-0.910187
ENSG00000162522	KIAA1522 [Source:HGNC Symbol;Acc:HGNC:29301]	KIAA1522	-0.910136
ENSG00000139168	zinc finger CCHC-type and RNA binding motif containing 1 [Source:HGNC Symbol;Acc:HGNC:29620]	ZCRB1	-0.909844
ENSG00000231431	fatty acyl-CoA reductase 2 pseudogene 4 [Source:HGNC Symbol;Acc:HGNC:49286]	FAR2P4	-0.909743
ENSG00000105855	integrin subunit beta 8 [Source:HGNC Symbol;Acc:HGNC:6163]	ITGB8	-0.909721
ENSG00000274811	CLPTM1 like [Source:HGNC Symbol;Acc:HGNC:24308]	CLPTM1L	-0.909381
ENSG00000143951	WD repeat containing planar cell polarity effector [Source:HGNC Symbol;Acc:HGNC:28027]	WDPCP	-0.909212
ENSG00000104321	transient receptor potential cation channel subfamily A member 1 [Source:HGNC Symbol;Acc:HGNC:497]	TRPA1	-0.908759
ENSG00000166938	DIS3 like exosome 3'-5' exoribonuclease [Source:HGNC Symbol;Acc:HGNC:28698]	DIS3L	-0.908744
ENSG00000154783	FYVE, RhoGEF and PH domain containing 5 [Source:HGNC Symbol;Acc:HGNC:19117]	FGD5	-0.908405
ENSG00000141198	target of myb1 like 1 membrane trafficking protein [Source:HGNC Symbol;Acc:HGNC:11983]	TOM1L1	-0.90793
ENSG00000182901	regulator of G-protein signaling 7 [Source:HGNC Symbol;Acc:HGNC:10003]	RGS7	-0.907667
ENSG00000116171	sterol carrier protein 2 [Source:HGNC Symbol;Acc:HGNC:10606]	SCP2	-0.907405
ENSG00000146282	arginyl-tRNA synthetase 2, mitochondrial [Source:HGNC Symbol;Acc:HGNC:21406]	RARS2	-0.907216
ENSG00000087903	regulatory factor X2 [Source:HGNC Symbol;Acc:HGNC:9983]	RFX2	-0.90705
ENSG00000274386		RP5-994D16.11	-0.90703
ENSG00000164008	chromosome 1 open reading frame 50 [Source:HGNC Symbol;Acc:HGNC:28795]	C1orf50	-0.90703
ENSG00000144857	BOC cell adhesion associated, oncogene regulated [Source:HGNC Symbol;Acc:HGNC:17173]	BOC	-0.906998
ENSG00000156968	MPV17 mitochondrial inner membrane protein like [Source:HGNC Symbol;Acc:HGNC:26827]	MPV17L	-0.906638
ENSG00000196961	adaptor related protein complex 2 alpha 1 subunit [Source:HGNC Symbol;Acc:HGNC:561]	AP2A1	-0.906268
ENSG00000167994	RAB3A interacting protein like 1 [Source:HGNC Symbol;Acc:HGNC:9780]	RAB3IL1	-0.906214
ENSG00000159588	coiled-coil domain containing 17 [Source:HGNC Symbol;Acc:HGNC:26574]	CCDC17	-0.906109
ENSG00000230456	discoidin domain receptor tyrosine kinase 1 [Source:HGNC Symbol;Acc:HGNC:2730]	DDR1	-0.906099
ENSG00000154975	carbonic anhydrase 10 [Source:HGNC Symbol;Acc:HGNC:1369]	CA10	-0.906038
ENSG00000065609	synaptosome associated protein 91 [Source:HGNC Symbol;Acc:HGNC:14986]	SNAP91	-0.906011
ENSG00000162929	KIAA1841 [Source:HGNC Symbol;Acc:HGNC:29387]	KIAA1841	-0.905867
ENSG00000174307	pleckstrin homology like domain family A member 3 [Source:HGNC Symbol;Acc:HGNC:8934]	PHLDA3	-0.905495
ENSG00000172828	carboxylesterase 3 [Source:HGNC Symbol;Acc:HGNC:1865]	CES3	-0.905287
ENSG00000167491	GATA zinc finger domain containing 2A [Source:HGNC Symbol;Acc:HGNC:29989]	GATAD2A	-0.905152
ENSG00000251364		CTD-2516F10.2	-0.904771
ENSG00000106692	fukutin [Source:HGNC Symbol;Acc:HGNC:3622]	FKTN	-0.904609
ENSG00000049246	period circadian clock 3 [Source:HGNC Symbol;Acc:HGNC:8847]	PER3	-0.904324
ENSG00000196526	actin filament associated protein 1 [Source:HGNC Symbol;Acc:HGNC:24017]	AFAP1	-0.903739
ENSG00000186583	spermatogenesis and centriole associated 1 [Source:HGNC Symbol;Acc:HGNC:30510]	SPATC1	-0.903611
ENSG00000152620	NAD kinase 2, mitochondrial [Source:HGNC Symbol;Acc:HGNC:26404]	NADK2	-0.902681
ENSG00000196998	WD repeat domain 45 [Source:HGNC Symbol;Acc:HGNC:28912]	WDR45	-0.902458
ENSG00000119640	acylphosphatase 1 [Source:HGNC Symbol;Acc:HGNC:179]	ACYP1	-0.90193
ENSG00000196456	zinc finger protein 775 [Source:HGNC Symbol;Acc:HGNC:28501]	ZNF775	-0.901727
ENSG00000100994	phosphorylase, glycogen; brain [Source:HGNC Symbol;Acc:HGNC:9723]	PYGB	-0.901569
ENSG00000109576	aminoadipate aminotransferase [Source:HGNC Symbol;Acc:HGNC:17929]	AADAT	-0.901399
ENSG00000099949	leucine zipper like transcription regulator 1 [Source:HGNC Symbol;Acc:HGNC:6742]	LZTR1	-0.901332
ENSG00000158258	calsyntenin 2 [Source:HGNC Symbol;Acc:HGNC:17448]	CLSTN2	-0.900976
ENSG00000088726	transmembrane protein 40 [Source:HGNC Symbol;Acc:HGNC:25620]	TMEM40	-0.900962
ENSG00000110651	CD81 molecule [Source:HGNC Symbol;Acc:HGNC:1701]	CD81	-0.900682
ENSG00000121957	G-protein signaling modulator 2 [Source:HGNC Symbol;Acc:HGNC:29501]	GPSM2	-0.900607
ENSG00000174963	Zic family member 4 [Source:HGNC Symbol;Acc:HGNC:20393]	ZIC4	-0.900521
ENSG00000105649	RAB3A, member RAS oncogene family [Source:HGNC Symbol;Acc:HGNC:9777]	RAB3A	-0.900472
ENSG00000244414	complement factor H related 1 [Source:HGNC Symbol;Acc:HGNC:4888]	CFHR1	-0.899909
ENSG00000162191	UBX domain protein 1 [Source:HGNC Symbol;Acc:HGNC:18402]	UBXN1	-0.899543
ENSG00000063015	seizure related 6 homolog [Source:HGNC Symbol;Acc:HGNC:15955]	SEZ6	-0.899379
ENSG00000171954	cytochrome P450 family 4 subfamily F member 22 [Source:HGNC Symbol;Acc:HGNC:26820]	CYP4F22	-0.899324
ENSG00000114209	programmed cell death 10 [Source:HGNC Symbol;Acc:HGNC:8761]	PDCD10	-0.898931
ENSG00000068024	histone deacetylase 4 [Source:HGNC Symbol;Acc:HGNC:14063]	HDAC4	-0.898835
ENSG00000263001	general transcription factor IIi [Source:HGNC Symbol;Acc:HGNC:4659]	GTF2I	-0.898823
ENSG00000128652	homeobox D3 [Source:HGNC Symbol;Acc:HGNC:5137]	HOXD3	-0.898179
ENSG00000136247	zinc finger DHHC-type containing 4 [Source:HGNC Symbol;Acc:HGNC:18471]	ZDHHC4	-0.898043
ENSG00000122025	fms related tyrosine kinase 3 [Source:HGNC Symbol;Acc:HGNC:3765]	FLT3	-0.897814
ENSG00000004399	plexin D1 [Source:HGNC Symbol;Acc:HGNC:9107]	PLXND1	-0.897681
ENSG00000112234	F-box and leucine rich repeat protein 4 [Source:HGNC Symbol;Acc:HGNC:13601]	FBXL4	-0.897261
ENSG00000138642	HECT and RLD domain containing E3 ubiquitin protein ligase family member 6 [Source:HGNC Symbol;Acc:HGNC:26072]	HERC6	-0.89694
ENSG00000110169	hemopexin [Source:HGNC Symbol;Acc:HGNC:5171]	HPX	-0.896857
ENSG00000150551	LY6/PLAUR domain containing 1 [Source:HGNC Symbol;Acc:HGNC:28431]	LYPD1	-0.896599
ENSG00000169902	tyrosylprotein sulfotransferase 1 [Source:HGNC Symbol;Acc:HGNC:12020]	TPST1	-0.895906
ENSG00000120963	zinc finger protein 706 [Source:HGNC Symbol;Acc:HGNC:24992]	ZNF706	-0.895697
ENSG00000174292	tyrosine kinase non receptor 1 [Source:HGNC Symbol;Acc:HGNC:11940]	TNK1	-0.895528
ENSG00000113441	leucyl and cystinyl aminopeptidase [Source:HGNC Symbol;Acc:HGNC:6656]	LNPEP	-0.895341
ENSG00000120314	WD repeat domain 55 [Source:HGNC Symbol;Acc:HGNC:25971]	WDR55	-0.895207
ENSG00000133055	myosin binding protein H [Source:HGNC Symbol;Acc:HGNC:7552]	MYBPH	-0.89496
ENSG00000139220	PTPRF interacting protein alpha 2 [Source:HGNC Symbol;Acc:HGNC:9246]	PPFIA2	-0.894694
ENSG00000152818	utrophin [Source:HGNC Symbol;Acc:HGNC:12635]	UTRN	-0.894602
ENSG00000092820	ezrin [Source:HGNC Symbol;Acc:HGNC:12691]	EZR	-0.89442
ENSG00000072071	adhesion G protein-coupled receptor L1 [Source:HGNC Symbol;Acc:HGNC:20973]	ADGRL1	-0.894319
ENSG00000211460	translin [Source:HGNC Symbol;Acc:HGNC:12379]	TSN	-0.894273
ENSG00000066651	tRNA methyltransferase 11 homolog [Source:HGNC Symbol;Acc:HGNC:21080]	TRMT11	-0.894086
ENSG00000037280	fms related tyrosine kinase 4 [Source:HGNC Symbol;Acc:HGNC:3767]	FLT4	-0.893963
ENSG00000174799	centrosomal protein 135 [Source:HGNC Symbol;Acc:HGNC:29086]	CEP135	-0.893613
ENSG00000265972	thioredoxin interacting protein [Source:HGNC Symbol;Acc:HGNC:16952]	TXNIP	-0.893132
ENSG00000141524	transmembrane channel like 6 [Source:HGNC Symbol;Acc:HGNC:18021]	TMC6	-0.893045
ENSG00000148704	ventral anterior homeobox 1 [Source:HGNC Symbol;Acc:HGNC:12660]	VAX1	-0.892627
ENSG00000133739	leucine rich repeat and coiled-coil centrosomal protein 1 [Source:HGNC Symbol;Acc:HGNC:29373]	LRRCC1	-0.892514
ENSG00000175115	phosphofurin acidic cluster sorting protein 1 [Source:HGNC Symbol;Acc:HGNC:30032]	PACS1	-0.892294
ENSG00000142273	Cbl proto-oncogene C [Source:HGNC Symbol;Acc:HGNC:15961]	CBLC	-0.892202
ENSG00000180806	homeobox C9 [Source:HGNC Symbol;Acc:HGNC:5130]	HOXC9	-0.891814
ENSG00000132570	pterin-4 alpha-carbinolamine dehydratase 2 [Source:HGNC Symbol;Acc:HGNC:24474]	PCBD2	-0.891766
ENSG00000186854	TraB domain containing 2A [Source:HGNC Symbol;Acc:HGNC:27013]	TRABD2A	-0.891216
ENSG00000167981	zinc finger protein 597 [Source:HGNC Symbol;Acc:HGNC:26573]	ZNF597	-0.890793
ENSG00000243317	chromosome 7 open reading frame 73 [Source:HGNC Symbol;Acc:HGNC:41909]	C7orf73	-0.890678
ENSG00000140854	katanin regulatory subunit B1 [Source:HGNC Symbol;Acc:HGNC:6217]	KATNB1	-0.890616
ENSG00000074527	netrin 4 [Source:HGNC Symbol;Acc:HGNC:13658]	NTN4	-0.890589
ENSG00000198920	KIAA0753 [Source:HGNC Symbol;Acc:HGNC:29110]	KIAA0753	-0.890572
ENSG00000115267	interferon induced with helicase C domain 1 [Source:HGNC Symbol;Acc:HGNC:18873]	IFIH1	-0.890526
ENSG00000117592	peroxiredoxin 6 [Source:HGNC Symbol;Acc:HGNC:16753]	PRDX6	-0.890443
ENSG00000101384	jagged 1 [Source:HGNC Symbol;Acc:HGNC:6188]	JAG1	-0.890317
ENSG00000006576	putative homeodomain transcription factor 2 [Source:HGNC Symbol;Acc:HGNC:13411]	PHTF2	-0.890264
ENSG00000068078	fibroblast growth factor receptor 3 [Source:HGNC Symbol;Acc:HGNC:3690]	FGFR3	-0.890185
ENSG00000172478	chromosome 2 open reading frame 54 [Source:HGNC Symbol;Acc:HGNC:26216]	C2orf54	-0.889486
ENSG00000095970	triggering receptor expressed on myeloid cells 2 [Source:HGNC Symbol;Acc:HGNC:17761]	TREM2	-0.889063
ENSG00000179630	laccase domain containing 1 [Source:HGNC Symbol;Acc:HGNC:26789]	LACC1	-0.888943
ENSG00000172428	COP9 signalosome subunit 9 [Source:HGNC Symbol;Acc:HGNC:21314]	COPS9	-0.887631
ENSG00000152402	guanylate cyclase 1 soluble subunit alpha 2 [Source:HGNC Symbol;Acc:HGNC:4684]	GUCY1A2	-0.887096
ENSG00000131037	EPS8 like 1 [Source:HGNC Symbol;Acc:HGNC:21295]	EPS8L1	-0.887074
ENSG00000156172	chromosome 8 open reading frame 37 [Source:HGNC Symbol;Acc:HGNC:27232]	C8orf37	-0.886794
ENSG00000196358	netrin G2 [Source:HGNC Symbol;Acc:HGNC:14288]	NTNG2	-0.886015
ENSG00000111879	family with sequence similarity 184 member A [Source:HGNC Symbol;Acc:HGNC:20991]	FAM184A	-0.885896
ENSG00000154122	ANKH inorganic pyrophosphate transport regulator [Source:HGNC Symbol;Acc:HGNC:15492]	ANKH	-0.88567
ENSG00000169139	ubiquitin conjugating enzyme E2 V2 [Source:HGNC Symbol;Acc:HGNC:12495]	UBE2V2	-0.885573
ENSG00000102595	UDP-glucose glycoprotein glucosyltransferase 2 [Source:HGNC Symbol;Acc:HGNC:15664]	UGGT2	-0.885216
ENSG00000101353	maestro heat like repeat family member 8 [Source:HGNC Symbol;Acc:HGNC:16125]	MROH8	-0.884774
ENSG00000047230	CTP synthase 2 [Source:HGNC Symbol;Acc:HGNC:2520]	CTPS2	-0.884612
ENSG00000143457	golgi phosphoprotein 3 like [Source:HGNC Symbol;Acc:HGNC:24882]	GOLPH3L	-0.884542
ENSG00000169169	carnitine palmitoyltransferase 1C [Source:HGNC Symbol;Acc:HGNC:18540]	CPT1C	-0.883941
ENSG00000077454	leucine rich repeats and calponin homology domain containing 4 [Source:HGNC Symbol;Acc:HGNC:6691]	LRCH4	-0.883911
ENSG00000087274	adducin 1 [Source:HGNC Symbol;Acc:HGNC:243]	ADD1	-0.883777
ENSG00000130772	mediator complex subunit 18 [Source:HGNC Symbol;Acc:HGNC:25944]	MED18	-0.883725
ENSG00000147255	immunoglobulin superfamily member 1 [Source:HGNC Symbol;Acc:HGNC:5948]	IGSF1	-0.883641
ENSG00000145214	diacylglycerol kinase theta [Source:HGNC Symbol;Acc:HGNC:2856]	DGKQ	-0.883086
ENSG00000222047	chromosome 10 open reading frame 55 [Source:HGNC Symbol;Acc:HGNC:31008]	C10orf55	-0.883064
ENSG00000154079	succinate dehydrogenase complex assembly factor 4 [Source:HGNC Symbol;Acc:HGNC:20957]	SDHAF4	-0.882544
ENSG00000231389	major histocompatibility complex, class II, DP alpha 1 [Source:HGNC Symbol;Acc:HGNC:4938]	HLA-DPA1	-0.882476
ENSG00000165752	serine/threonine kinase 32C [Source:HGNC Symbol;Acc:HGNC:21332]	STK32C	-0.882422
ENSG00000152147	gem nuclear organelle associated protein 6 [Source:HGNC Symbol;Acc:HGNC:20044]	GEMIN6	-0.882387
ENSG00000136824	structural maintenance of chromosomes 2 [Source:HGNC Symbol;Acc:HGNC:14011]	SMC2	-0.882386
ENSG00000242759	long intergenic non-protein coding RNA 882 [Source:HGNC Symbol;Acc:HGNC:48568]	LINC00882	-0.882184
ENSG00000141959	phosphofructokinase, liver type [Source:HGNC Symbol;Acc:HGNC:8876]	PFKL	-0.881871
ENSG00000185658	bromodomain and WD repeat domain containing 1 [Source:HGNC Symbol;Acc:HGNC:12760]	BRWD1	-0.881737
ENSG00000135241	patatin like phospholipase domain containing 8 [Source:HGNC Symbol;Acc:HGNC:28900]	PNPLA8	-0.881683
ENSG00000055813	coiled-coil domain containing 85A [Source:HGNC Symbol;Acc:HGNC:29400]	CCDC85A	-0.88151
ENSG00000167904	transmembrane protein 68 [Source:HGNC Symbol;Acc:HGNC:26510]	TMEM68	-0.881221
ENSG00000082898	exportin 1 [Source:HGNC Symbol;Acc:HGNC:12825]	XPO1	-0.880432
ENSG00000115084	solute carrier family 35 member F5 [Source:HGNC Symbol;Acc:HGNC:23617]	SLC35F5	-0.880399
ENSG00000173542	MOB kinase activator 1B [Source:HGNC Symbol;Acc:HGNC:29801]	MOB1B	-0.88022
ENSG00000198026	zinc finger protein 335 [Source:HGNC Symbol;Acc:HGNC:15807]	ZNF335	-0.879935
ENSG00000053702	nuclear receptor interacting protein 2 [Source:HGNC Symbol;Acc:HGNC:23078]	NRIP2	-0.879512
ENSG00000141447	oxysterol binding protein like 1A [Source:HGNC Symbol;Acc:HGNC:16398]	OSBPL1A	-0.879481
ENSG00000147324	malignant fibrous histiocytoma amplified sequence 1 [Source:HGNC Symbol;Acc:HGNC:16982]	MFHAS1	-0.879117
ENSG00000145934	teneurin transmembrane protein 2 [Source:HGNC Symbol;Acc:HGNC:29943]	TENM2	-0.878937
ENSG00000167701	glutamic--pyruvic transaminase [Source:HGNC Symbol;Acc:HGNC:4552]	GPT	-0.878647
ENSG00000100380	suppression of tumorigenicity 13 (colon carcinoma) (Hsp70 interacting protein) [Source:HGNC Symbol;Acc:HGNC:11343]	ST13	-0.878136
ENSG00000152086	tubulin alpha 3e [Source:HGNC Symbol;Acc:HGNC:20765]	TUBA3E	-0.877949
ENSG00000130779	CAP-Gly domain containing linker protein 1 [Source:HGNC Symbol;Acc:HGNC:10461]	CLIP1	-0.877947
ENSG00000132793	lipin 3 [Source:HGNC Symbol;Acc:HGNC:14451]	LPIN3	-0.877921
ENSG00000181929	protein kinase AMP-activated non-catalytic subunit gamma 1 [Source:HGNC Symbol;Acc:HGNC:9385]	PRKAG1	-0.877292
ENSG00000123636	bromodomain adjacent to zinc finger domain 2B [Source:HGNC Symbol;Acc:HGNC:963]	BAZ2B	-0.877287
ENSG00000076716	glypican 4 [Source:HGNC Symbol;Acc:HGNC:4452]	GPC4	-0.877169
ENSG00000205133	triple QxxK/R motif containing [Source:HGNC Symbol;Acc:HGNC:27828]	TRIQK	-0.876614
ENSG00000155254	MARVEL domain containing 1 [Source:HGNC Symbol;Acc:HGNC:28674]	MARVELD1	-0.87654
ENSG00000124134	potassium voltage-gated channel modifier subfamily S member 1 [Source:HGNC Symbol;Acc:HGNC:6300]	KCNS1	-0.876399
ENSG00000135502	solute carrier family 26 member 10 [Source:HGNC Symbol;Acc:HGNC:14470]	SLC26A10	-0.876315
ENSG00000198556	zinc finger protein 789 [Source:HGNC Symbol;Acc:HGNC:27801]	ZNF789	-0.876311
ENSG00000150672	discs large MAGUK scaffold protein 2 [Source:HGNC Symbol;Acc:HGNC:2901]	DLG2	-0.876289
ENSG00000169641	leucine zipper protein 1 [Source:HGNC Symbol;Acc:HGNC:14985]	LUZP1	-0.876229
ENSG00000100577	glutathione S-transferase zeta 1 [Source:HGNC Symbol;Acc:HGNC:4643]	GSTZ1	-0.875966
ENSG00000106078	cordon-bleu WH2 repeat protein [Source:HGNC Symbol;Acc:HGNC:22199]	COBL	-0.875667
ENSG00000281935	dynein axonemal heavy chain 10 [Source:HGNC Symbol;Acc:HGNC:2941]	DNAH10	-0.875507
ENSG00000113558	S-phase kinase-associated protein 1 [Source:HGNC Symbol;Acc:HGNC:10899]	SKP1	-0.875351
ENSG00000204967	protocadherin alpha 4 [Source:HGNC Symbol;Acc:HGNC:8670]	PCDHA4	-0.874998
ENSG00000112984	kinesin family member 20A [Source:HGNC Symbol;Acc:HGNC:9787]	KIF20A	-0.874718
ENSG00000114541	FERM domain containing 4B [Source:HGNC Symbol;Acc:HGNC:24886]	FRMD4B	-0.874686
ENSG00000128039	steroid 5 alpha-reductase 3 [Source:HGNC Symbol;Acc:HGNC:25812]	SRD5A3	-0.874615
ENSG00000075568	transmembrane protein 131 [Source:HGNC Symbol;Acc:HGNC:30366]	TMEM131	-0.874595
ENSG00000147166	integrin subunit beta 1 binding protein 2 [Source:HGNC Symbol;Acc:HGNC:6154]	ITGB1BP2	-0.874074
ENSG00000085733	cortactin [Source:HGNC Symbol;Acc:HGNC:3338]	CTTN	-0.873931
ENSG00000132434	LanC like 2 [Source:HGNC Symbol;Acc:HGNC:6509]	LANCL2	-0.873587
ENSG00000143367	tuftelin 1 [Source:HGNC Symbol;Acc:HGNC:12422]	TUFT1	-0.873456
ENSG00000180104	exocyst complex component 3 [Source:HGNC Symbol;Acc:HGNC:30378]	EXOC3	-0.872901
ENSG00000169372	CASP2 and RIPK1 domain containing adaptor with death domain [Source:HGNC Symbol;Acc:HGNC:2340]	CRADD	-0.872064
ENSG00000064692	synuclein alpha interacting protein [Source:HGNC Symbol;Acc:HGNC:11139]	SNCAIP	-0.871644
ENSG00000227036	long intergenic non-protein coding RNA 511 [Source:HGNC Symbol;Acc:HGNC:43564]	LINC00511	-0.871463
ENSG00000131116	zinc finger protein 428 [Source:HGNC Symbol;Acc:HGNC:20804]	ZNF428	-0.871238
ENSG00000072310	sterol regulatory element binding transcription factor 1 [Source:HGNC Symbol;Acc:HGNC:11289]	SREBF1	-0.871221
ENSG00000180304	ornithine decarboxylase antizyme 2 [Source:HGNC Symbol;Acc:HGNC:8096]	OAZ2	-0.87083
ENSG00000247828	TMEM161B antisense RNA 1 [Source:HGNC Symbol;Acc:HGNC:43839]	TMEM161B-AS1	-0.870727
ENSG00000166869	calcineurin like EF-hand protein 2 [Source:HGNC Symbol;Acc:HGNC:24927]	CHP2	-0.8707
ENSG00000153395	lysophosphatidylcholine acyltransferase 1 [Source:HGNC Symbol;Acc:HGNC:25718]	LPCAT1	-0.870624
ENSG00000178922	hydroxypyruvate isomerase (putative) [Source:HGNC Symbol;Acc:HGNC:26948]	HYI	-0.870362
ENSG00000092850	tektin 2 [Source:HGNC Symbol;Acc:HGNC:11725]	TEKT2	-0.870078
ENSG00000158828	PTEN induced putative kinase 1 [Source:HGNC Symbol;Acc:HGNC:14581]	PINK1	-0.86966
ENSG00000243753	major histocompatibility complex, class I, L (pseudogene) [Source:HGNC Symbol;Acc:HGNC:4970]	HLA-L	-0.869611
ENSG00000100031	gamma-glutamyltransferase 1 [Source:HGNC Symbol;Acc:HGNC:4250]	GGT1	-0.869532
ENSG00000143669	lysosomal trafficking regulator [Source:HGNC Symbol;Acc:HGNC:1968]	LYST	-0.869053
ENSG00000138670	RasGEF domain family member 1B [Source:HGNC Symbol;Acc:HGNC:24881]	RASGEF1B	-0.867767
ENSG00000099284	H2A histone family member Y2 [Source:HGNC Symbol;Acc:HGNC:14453]	H2AFY2	-0.86757
ENSG00000058085	laminin subunit gamma 2 [Source:HGNC Symbol;Acc:HGNC:6493]	LAMC2	-0.86739
ENSG00000165661	quiescin sulfhydryl oxidase 2 [Source:HGNC Symbol;Acc:HGNC:30249]	QSOX2	-0.867349
ENSG00000143079	CTTNBP2 N-terminal like [Source:HGNC Symbol;Acc:HGNC:25330]	CTTNBP2NL	-0.867191
ENSG00000143126	cadherin EGF LAG seven-pass G-type receptor 2 [Source:HGNC Symbol;Acc:HGNC:3231]	CELSR2	-0.867093
ENSG00000103966	EH domain containing 4 [Source:HGNC Symbol;Acc:HGNC:3245]	EHD4	-0.866765
ENSG00000243156	microtubule associated monooxygenase, calponin and LIM domain containing 3 [Source:HGNC Symbol;Acc:HGNC:24694]	MICAL3	-0.866708
ENSG00000149091	diacylglycerol kinase zeta [Source:HGNC Symbol;Acc:HGNC:2857]	DGKZ	-0.8664
ENSG00000135052	golgi membrane protein 1 [Source:HGNC Symbol;Acc:HGNC:15451]	GOLM1	-0.865998
ENSG00000148057	IDNK, gluconokinase [Source:HGNC Symbol;Acc:HGNC:31367]	IDNK	-0.865937
ENSG00000166265	cysteine and tyrosine rich 1 [Source:HGNC Symbol;Acc:HGNC:16274]	CYYR1	-0.865697
ENSG00000205927	oligodendrocyte lineage transcription factor 2 [Source:HGNC Symbol;Acc:HGNC:9398]	OLIG2	-0.865362
ENSG00000278843	matrix metallopeptidase 28 [Source:HGNC Symbol;Acc:HGNC:14366]	MMP28	-0.865235
ENSG00000113621	thioredoxin domain containing 15 [Source:HGNC Symbol;Acc:HGNC:20652]	TXNDC15	-0.864642
ENSG00000231312		AC007246.3	-0.863429
ENSG00000186501	transmembrane protein 222 [Source:HGNC Symbol;Acc:HGNC:25363]	TMEM222	-0.863426
ENSG00000145536	ADAM metallopeptidase with thrombospondin type 1 motif 16 [Source:HGNC Symbol;Acc:HGNC:17108]	ADAMTS16	-0.863222
ENSG00000100985	matrix metallopeptidase 9 [Source:HGNC Symbol;Acc:HGNC:7176]	MMP9	-0.86242
ENSG00000143363	prune exopolyphosphatase [Source:HGNC Symbol;Acc:HGNC:13420]	PRUNE1	-0.86192
ENSG00000130816	DNA methyltransferase 1 [Source:HGNC Symbol;Acc:HGNC:2976]	DNMT1	-0.861742
ENSG00000137628	DEXD/H-box helicase 60 [Source:HGNC Symbol;Acc:HGNC:25942]	DDX60	-0.861694
ENSG00000184402	SS18L1, nBAF chromatin remodeling complex subunit [Source:HGNC Symbol;Acc:HGNC:15592]	SS18L1	-0.861092
ENSG00000114993	rhotekin [Source:HGNC Symbol;Acc:HGNC:10466]	RTKN	-0.861081
ENSG00000099814	centrosomal protein 170B [Source:HGNC Symbol;Acc:HGNC:20362]	CEP170B	-0.860781
ENSG00000012061	ERCC excision repair 1, endonuclease non-catalytic subunit [Source:HGNC Symbol;Acc:HGNC:3433]	ERCC1	-0.860686
ENSG00000109572	chloride voltage-gated channel 3 [Source:HGNC Symbol;Acc:HGNC:2021]	CLCN3	-0.860011
ENSG00000105063	protein phosphatase 6 regulatory subunit 1 [Source:HGNC Symbol;Acc:HGNC:29195]	PPP6R1	-0.85982
ENSG00000204241		RP11-713P17.3	-0.859353
ENSG00000173264	G protein-coupled receptor 137 [Source:HGNC Symbol;Acc:HGNC:24300]	GPR137	-0.859268
ENSG00000154864	piezo type mechanosensitive ion channel component 2 [Source:HGNC Symbol;Acc:HGNC:26270]	PIEZO2	-0.858436
ENSG00000141696	prolyl 3-hydroxylase family member 4 (non-enzymatic) [Source:HGNC Symbol;Acc:HGNC:16946]	P3H4	-0.858092
ENSG00000188986	negative elongation factor complex member B [Source:HGNC Symbol;Acc:HGNC:24324]	NELFB	-0.857618
ENSG00000165055	methyltransferase like 2B [Source:HGNC Symbol;Acc:HGNC:18272]	METTL2B	-0.856345
ENSG00000072832	collapsin response mediator protein 1 [Source:HGNC Symbol;Acc:HGNC:2365]	CRMP1	-0.856187
ENSG00000145088	ELL associated factor 2 [Source:HGNC Symbol;Acc:HGNC:23115]	EAF2	-0.856024
ENSG00000081177	exonuclease 3'-5' domain containing 2 [Source:HGNC Symbol;Acc:HGNC:20217]	EXD2	-0.855907
ENSG00000135083	cyclin J like [Source:HGNC Symbol;Acc:HGNC:25876]	CCNJL	-0.855138
ENSG00000172432	GTP binding protein 2 [Source:HGNC Symbol;Acc:HGNC:4670]	GTPBP2	-0.854649
ENSG00000176095	inositol hexakisphosphate kinase 1 [Source:HGNC Symbol;Acc:HGNC:18360]	IP6K1	-0.854554
ENSG00000149043	synaptotagmin 8 [Source:HGNC Symbol;Acc:HGNC:19264]	SYT8	-0.853987
ENSG00000143149	aldehyde dehydrogenase 9 family member A1 [Source:HGNC Symbol;Acc:HGNC:412]	ALDH9A1	-0.853626
ENSG00000182400	trafficking protein particle complex 6B [Source:HGNC Symbol;Acc:HGNC:23066]	TRAPPC6B	-0.8535
ENSG00000123562	mortality factor 4 like 2 [Source:HGNC Symbol;Acc:HGNC:16849]	MORF4L2	-0.853446
ENSG00000065054	SLC9A3 regulator 2 [Source:HGNC Symbol;Acc:HGNC:11076]	SLC9A3R2	-0.853081
ENSG00000155755	transmembrane protein 237 [Source:HGNC Symbol;Acc:HGNC:14432]	TMEM237	-0.853021
ENSG00000145725	diphosphoinositol pentakisphosphate kinase 2 [Source:HGNC Symbol;Acc:HGNC:29035]	PPIP5K2	-0.852589
ENSG00000155099	transmembrane protein 55A [Source:HGNC Symbol;Acc:HGNC:25452]	TMEM55A	-0.852498
ENSG00000283652	WDFY family member 4 [Source:HGNC Symbol;Acc:HGNC:29323]	WDFY4	-0.851439
ENSG00000130584	zinc finger and BTB domain containing 46 [Source:HGNC Symbol;Acc:HGNC:16094]	ZBTB46	-0.851284
ENSG00000161634	dermcidin [Source:HGNC Symbol;Acc:HGNC:14669]	DCD	-0.851194
ENSG00000125398	SRY-box 9 [Source:HGNC Symbol;Acc:HGNC:11204]	SOX9	-0.851169
ENSG00000103489	xylosyltransferase 1 [Source:HGNC Symbol;Acc:HGNC:15516]	XYLT1	-0.851122
ENSG00000142408	calcium voltage-gated channel auxiliary subunit gamma 8 [Source:HGNC Symbol;Acc:HGNC:13628]	CACNG8	-0.851063
ENSG00000068724	tetratricopeptide repeat domain 7A [Source:HGNC Symbol;Acc:HGNC:19750]	TTC7A	-0.850967
ENSG00000148541	family with sequence similarity 13 member C [Source:HGNC Symbol;Acc:HGNC:19371]	FAM13C	-0.850622
ENSG00000155962	chloride intracellular channel 2 [Source:HGNC Symbol;Acc:HGNC:2063]	CLIC2	-0.850584
ENSG00000164093	paired like homeodomain 2 [Source:HGNC Symbol;Acc:HGNC:9005]	PITX2	-0.850044
ENSG00000226742	heat shock factor binding protein 1 like 1 [Source:HGNC Symbol;Acc:HGNC:37243]	HSBP1L1	-0.849501
ENSG00000102317	RNA binding motif (RNP1, RRM) protein 3 [Source:HGNC Symbol;Acc:HGNC:9900]	RBM3	-0.849385
ENSG00000075945	kinesin associated protein 3 [Source:HGNC Symbol;Acc:HGNC:17060]	KIFAP3	-0.849249
ENSG00000048342	coiled-coil and C2 domain containing 2A [Source:HGNC Symbol;Acc:HGNC:29253]	CC2D2A	-0.84887
ENSG00000146938	neuroligin 4, X-linked [Source:HGNC Symbol;Acc:HGNC:14287]	NLGN4X	-0.84874
ENSG00000184083	family with sequence similarity 120C [Source:HGNC Symbol;Acc:HGNC:16949]	FAM120C	-0.848581
ENSG00000047249	ATPase H+ transporting V1 subunit H [Source:HGNC Symbol;Acc:HGNC:18303]	ATP6V1H	-0.848112
ENSG00000173218	VANGL planar cell polarity protein 1 [Source:HGNC Symbol;Acc:HGNC:15512]	VANGL1	-0.848083
ENSG00000128283	CDC42 effector protein 1 [Source:HGNC Symbol;Acc:HGNC:17014]	CDC42EP1	-0.84801
ENSG00000186283	torsin family 3 member A [Source:HGNC Symbol;Acc:HGNC:11997]	TOR3A	-0.847679
ENSG00000132975	G protein-coupled receptor 12 [Source:HGNC Symbol;Acc:HGNC:4466]	GPR12	-0.847258
ENSG00000128578	striatin interacting protein 2 [Source:HGNC Symbol;Acc:HGNC:22209]	STRIP2	-0.847209
ENSG00000067715	synaptotagmin 1 [Source:HGNC Symbol;Acc:HGNC:11509]	SYT1	-0.847069
ENSG00000107672	NSE4 homolog A, SMC5-SMC6 complex component [Source:HGNC Symbol;Acc:HGNC:25935]	NSMCE4A	-0.846937
ENSG00000135537	lactation elevated 1 [Source:HGNC Symbol;Acc:HGNC:16411]	LACE1	-0.846802
ENSG00000131634	transmembrane protein 204 [Source:HGNC Symbol;Acc:HGNC:14158]	TMEM204	-0.846654
ENSG00000274726	Rho guanine nucleotide exchange factor 10 [Source:HGNC Symbol;Acc:HGNC:14103]	ARHGEF10	-0.846625
ENSG00000178537	solute carrier family 25 member 20 [Source:HGNC Symbol;Acc:HGNC:1421]	SLC25A20	-0.846513
ENSG00000105854	paraoxonase 2 [Source:HGNC Symbol;Acc:HGNC:9205]	PON2	-0.846346
ENSG00000057935	metastasis associated 1 family member 3 [Source:HGNC Symbol;Acc:HGNC:23784]	MTA3	-0.845307
ENSG00000241837	ATP synthase, H+ transporting, mitochondrial F1 complex, O subunit [Source:HGNC Symbol;Acc:HGNC:850]	ATP5O	-0.845205
ENSG00000217128	folliculin interacting protein 1 [Source:HGNC Symbol;Acc:HGNC:29418]	FNIP1	-0.844102
ENSG00000100359	small G protein signaling modulator 3 [Source:HGNC Symbol;Acc:HGNC:25228]	SGSM3	-0.844004
ENSG00000126581	beclin 1 [Source:HGNC Symbol;Acc:HGNC:1034]	BECN1	-0.843898
ENSG00000122033	mitochondrial translational initiation factor 3 [Source:HGNC Symbol;Acc:HGNC:29788]	MTIF3	-0.84322
ENSG00000042286	apoptosis inducing factor, mitochondria associated 2 [Source:HGNC Symbol;Acc:HGNC:21411]	AIFM2	-0.84314
ENSG00000082146	STE20-related kinase adaptor beta [Source:HGNC Symbol;Acc:HGNC:13205]	STRADB	-0.843091
ENSG00000182256	gamma-aminobutyric acid type A receptor gamma3 subunit [Source:HGNC Symbol;Acc:HGNC:4088]	GABRG3	-0.842235
ENSG00000214100		AC079776.2	-0.842159
ENSG00000092969	transforming growth factor beta 2 [Source:HGNC Symbol;Acc:HGNC:11768]	TGFB2	-0.842024
ENSG00000131236	adenylate cyclase associated protein 1 [Source:HGNC Symbol;Acc:HGNC:20040]	CAP1	-0.840956
ENSG00000179364	phosphofurin acidic cluster sorting protein 2 [Source:HGNC Symbol;Acc:HGNC:23794]	PACS2	-0.840801
ENSG00000110841	PPFIA binding protein 1 [Source:HGNC Symbol;Acc:HGNC:9249]	PPFIBP1	-0.840172
ENSG00000091436	Mitogen-activated protein kinase kinase kinase MLT [Source:UniProtKB/Swiss-Prot;Acc:Q9NYL2]	AC013461.1	-0.840036
ENSG00000221838	adaptor related protein complex 4 mu 1 subunit [Source:HGNC Symbol;Acc:HGNC:574]	AP4M1	-0.839918
ENSG00000177731	FLII, actin remodeling protein [Source:HGNC Symbol;Acc:HGNC:3750]	FLII	-0.839644
ENSG00000024862	coiled-coil domain containing 28A [Source:HGNC Symbol;Acc:HGNC:21098]	CCDC28A	-0.839281
ENSG00000234602	multiciliate differentiation and DNA synthesis associated cell cycle protein [Source:HGNC Symbol;Acc:HGNC:40050]	MCIDAS	-0.838945
ENSG00000064652	sorting nexin 24 [Source:HGNC Symbol;Acc:HGNC:21533]	SNX24	-0.838601
ENSG00000141497	zinc finger MYND-type containing 15 [Source:HGNC Symbol;Acc:HGNC:20997]	ZMYND15	-0.83851
ENSG00000168936	transmembrane protein 129 [Source:HGNC Symbol;Acc:HGNC:25137]	TMEM129	-0.838407
ENSG00000133059	dual serine/threonine and tyrosine protein kinase [Source:HGNC Symbol;Acc:HGNC:29043]	DSTYK	-0.838272
ENSG00000168675	low density lipoprotein receptor class A domain containing 4 [Source:HGNC Symbol;Acc:HGNC:1224]	LDLRAD4	-0.838246
ENSG00000276230	ribonuclease/angiogenin inhibitor 1 [Source:HGNC Symbol;Acc:HGNC:10074]	RNH1	-0.837983
ENSG00000111142	methionyl aminopeptidase 2 [Source:HGNC Symbol;Acc:HGNC:16672]	METAP2	-0.837653
ENSG00000171084	family with sequence similarity 86 member J, pseudogene [Source:HGNC Symbol;Acc:HGNC:44097]	FAM86JP	-0.837328
ENSG00000128596	coiled-coil domain containing 136 [Source:HGNC Symbol;Acc:HGNC:22225]	CCDC136	-0.837196
ENSG00000197859	ADAMTS like 2 [Source:HGNC Symbol;Acc:HGNC:14631]	ADAMTSL2	-0.837087
ENSG00000164946	FRAS1 related extracellular matrix 1 [Source:HGNC Symbol;Acc:HGNC:23399]	FREM1	-0.837005
ENSG00000055957	inter-alpha-trypsin inhibitor heavy chain 1 [Source:HGNC Symbol;Acc:HGNC:6166]	ITIH1	-0.836705
ENSG00000137575	syndecan binding protein [Source:HGNC Symbol;Acc:HGNC:10662]	SDCBP	-0.836355
ENSG00000118200	calmodulin regulated spectrin associated protein family member 2 [Source:HGNC Symbol;Acc:HGNC:29188]	CAMSAP2	-0.835701
ENSG00000115274	INO80 complex subunit B [Source:HGNC Symbol;Acc:HGNC:13324]	INO80B	-0.835686
ENSG00000143106	proteasome subunit alpha 5 [Source:HGNC Symbol;Acc:HGNC:9534]	PSMA5	-0.835397
ENSG00000276920	naked cuticle homolog 2 [Source:HGNC Symbol;Acc:HGNC:17046]	NKD2	-0.835284
ENSG00000125968	inhibitor of DNA binding 1, HLH protein [Source:HGNC Symbol;Acc:HGNC:5360]	ID1	-0.834951
ENSG00000161533	acyl-CoA oxidase 1 [Source:HGNC Symbol;Acc:HGNC:119]	ACOX1	-0.834844
ENSG00000105717	PBX homeobox 4 [Source:HGNC Symbol;Acc:HGNC:13403]	PBX4	-0.834607
ENSG00000197721	complement component 3b/4b receptor 1-like [Source:HGNC Symbol;Acc:HGNC:2335]	CR1L	-0.834412
ENSG00000270136	MINOS1-NBL1 readthrough [Source:HGNC Symbol;Acc:HGNC:48338]	MINOS1-NBL1	-0.833557
ENSG00000158747	neuroblastoma 1, DAN family BMP antagonist [Source:HGNC Symbol;Acc:HGNC:7650]	NBL1	-0.833557
ENSG00000114698	phospholipid scramblase 4 [Source:HGNC Symbol;Acc:HGNC:16497]	PLSCR4	-0.83344
ENSG00000146416	androgen induced 1 [Source:HGNC Symbol;Acc:HGNC:21607]	AIG1	-0.83303
ENSG00000167723	transient receptor potential cation channel subfamily V member 3 [Source:HGNC Symbol;Acc:HGNC:18084]	TRPV3	-0.833027
ENSG00000168367	long intergenic non-protein coding RNA 917 [Source:HGNC Symbol;Acc:HGNC:48607]	LINC00917	-0.832643
ENSG00000118762	polycystin 2, transient receptor potential cation channel [Source:HGNC Symbol;Acc:HGNC:9009]	PKD2	-0.832196
ENSG00000127616	SWI/SNF related, matrix associated, actin dependent regulator of chromatin, subfamily a, member 4 [Source:HGNC Symbol;Acc:HGNC:11100]	SMARCA4	-0.832182
ENSG00000133247	lysine methyltransferase 5C [Source:HGNC Symbol;Acc:HGNC:28405]	KMT5C	-0.832117
ENSG00000281661	zinc finger protein 501 [Source:HGNC Symbol;Acc:HGNC:23717]	ZNF501	-0.831975
ENSG00000071243	inhibitor of growth family member 3 [Source:HGNC Symbol;Acc:HGNC:14587]	ING3	-0.831457
ENSG00000113494	prolactin receptor [Source:HGNC Symbol;Acc:HGNC:9446]	PRLR	-0.831239
ENSG00000229956	ZRANB2 antisense RNA 2 (head to head) [Source:HGNC Symbol;Acc:HGNC:43595]	ZRANB2-AS2	-0.831092
ENSG00000163625	WD repeat and FYVE domain containing 3 [Source:HGNC Symbol;Acc:HGNC:20751]	WDFY3	-0.830727
ENSG00000141985	SH3 domain containing GRB2 like 1, endophilin A2 [Source:HGNC Symbol;Acc:HGNC:10830]	SH3GL1	-0.830513
ENSG00000221886	zinc finger BED-type containing 8 [Source:HGNC Symbol;Acc:HGNC:30804]	ZBED8	-0.830463
ENSG00000198911	sterol regulatory element binding transcription factor 2 [Source:HGNC Symbol;Acc:HGNC:11290]	SREBF2	-0.830258
ENSG00000188316	enolase family member 4 [Source:HGNC Symbol;Acc:HGNC:31670]	ENO4	-0.829986
ENSG00000147364	F-box protein 25 [Source:HGNC Symbol;Acc:HGNC:13596]	FBXO25	-0.829961
ENSG00000165655	zinc finger protein 503 [Source:HGNC Symbol;Acc:HGNC:23589]	ZNF503	-0.829649
ENSG00000164828	Sad1 and UNC84 domain containing 1 [Source:HGNC Symbol;Acc:HGNC:18587]	SUN1	-0.829638
ENSG00000183864	transducer of ERBB2, 2 [Source:HGNC Symbol;Acc:HGNC:11980]	TOB2	-0.829522
ENSG00000114988	lectin, mannose binding 2 like [Source:HGNC Symbol;Acc:HGNC:19263]	LMAN2L	-0.829307
ENSG00000117748	replication protein A2 [Source:HGNC Symbol;Acc:HGNC:10290]	RPA2	-0.829225
ENSG00000104881	protein phosphatase 1 regulatory subunit 13 like [Source:HGNC Symbol;Acc:HGNC:18838]	PPP1R13L	-0.828914
ENSG00000132639	synaptosome associated protein 25 [Source:HGNC Symbol;Acc:HGNC:11132]	SNAP25	-0.828667
ENSG00000171055	fasciculation and elongation protein zeta 2 [Source:HGNC Symbol;Acc:HGNC:3660]	FEZ2	-0.828459
ENSG00000006468	ETS variant 1 [Source:HGNC Symbol;Acc:HGNC:3490]	ETV1	-0.828253
ENSG00000082068	WD repeat domain 70 [Source:HGNC Symbol;Acc:HGNC:25495]	WDR70	-0.827602
ENSG00000138442	WD repeat domain 12 [Source:HGNC Symbol;Acc:HGNC:14098]	WDR12	-0.827427
ENSG00000196814	multivesicular body subunit 12B [Source:HGNC Symbol;Acc:HGNC:23368]	MVB12B	-0.827362
ENSG00000162267	inter-alpha-trypsin inhibitor heavy chain 3 [Source:HGNC Symbol;Acc:HGNC:6168]	ITIH3	-0.827293
ENSG00000203877	ripply transcriptional repressor 2 [Source:HGNC Symbol;Acc:HGNC:21390]	RIPPLY2	-0.827051
ENSG00000173486	FK506 binding protein 2 [Source:HGNC Symbol;Acc:HGNC:3718]	FKBP2	-0.826845
ENSG00000112659	cullin 9 [Source:HGNC Symbol;Acc:HGNC:15982]	CUL9	-0.826825
ENSG00000128973	ceroid-lipofuscinosis, neuronal 6, late infantile, variant [Source:HGNC Symbol;Acc:HGNC:2077]	CLN6	-0.826703
ENSG00000185220	piggyBac transposable element derived 2 [Source:HGNC Symbol;Acc:HGNC:19399]	PGBD2	-0.826366
ENSG00000080947	ciliary rootlet coiled-coil, rootletin pseudogene 3 [Source:HGNC Symbol;Acc:HGNC:29405]	CROCCP3	-0.82615
ENSG00000177000	methylenetetrahydrofolate reductase (NAD(P)H) [Source:HGNC Symbol;Acc:HGNC:7436]	MTHFR	-0.825951
ENSG00000115839	RAB3 GTPase activating protein catalytic subunit 1 [Source:HGNC Symbol;Acc:HGNC:17063]	RAB3GAP1	-0.825629
ENSG00000175806	methionine sulfoxide reductase A [Source:HGNC Symbol;Acc:HGNC:7377]	MSRA	-0.825621
ENSG00000175634	ribosomal protein S6 kinase B2 [Source:HGNC Symbol;Acc:HGNC:10437]	RPS6KB2	-0.825417
ENSG00000170175	cholinergic receptor nicotinic beta 1 subunit [Source:HGNC Symbol;Acc:HGNC:1961]	CHRNB1	-0.825308
ENSG00000244038	dolichyl-diphosphooligosaccharide--protein glycosyltransferase non-catalytic subunit [Source:HGNC Symbol;Acc:HGNC:2728]	DDOST	-0.825037
ENSG00000164292	Rho related BTB domain containing 3 [Source:HGNC Symbol;Acc:HGNC:18757]	RHOBTB3	-0.825012
ENSG00000105135	ilvB acetolactate synthase like [Source:HGNC Symbol;Acc:HGNC:6041]	ILVBL	-0.824133
ENSG00000137171	kinesin light chain 4 [Source:HGNC Symbol;Acc:HGNC:21624]	KLC4	-0.824128
ENSG00000164347	G elongation factor mitochondrial 2 [Source:HGNC Symbol;Acc:HGNC:29682]	GFM2	-0.824106
ENSG00000119514	polypeptide N-acetylgalactosaminyltransferase 12 [Source:HGNC Symbol;Acc:HGNC:19877]	GALNT12	-0.823972
ENSG00000113595	tripartite motif containing 23 [Source:HGNC Symbol;Acc:HGNC:660]	TRIM23	-0.82352
ENSG00000087095	nemo like kinase [Source:HGNC Symbol;Acc:HGNC:29858]	NLK	-0.823283
ENSG00000133958	unc-79 homolog (C. elegans) [Source:HGNC Symbol;Acc:HGNC:19966]	UNC79	-0.823113
ENSG00000131828	pyruvate dehydrogenase (lipoamide) alpha 1 [Source:HGNC Symbol;Acc:HGNC:8806]	PDHA1	-0.823085
ENSG00000064961	high mobility group 20B [Source:HGNC Symbol;Acc:HGNC:5002]	HMG20B	-0.823064
ENSG00000152104	protein tyrosine phosphatase, non-receptor type 14 [Source:HGNC Symbol;Acc:HGNC:9647]	PTPN14	-0.822916
ENSG00000188895	male specific lethal 1 homolog [Source:HGNC Symbol;Acc:HGNC:27905]	MSL1	-0.822571
ENSG00000084764	microtubule associated protein RP/EB family member 3 [Source:HGNC Symbol;Acc:HGNC:6892]	MAPRE3	-0.822565
ENSG00000051523	cytochrome b-245 alpha chain [Source:HGNC Symbol;Acc:HGNC:2577]	CYBA	-0.822293
ENSG00000112559	MyoD family inhibitor [Source:HGNC Symbol;Acc:HGNC:6967]	MDFI	-0.822236
ENSG00000162402	ubiquitin specific peptidase 24 [Source:HGNC Symbol;Acc:HGNC:12623]	USP24	-0.822198
ENSG00000184601	chromosome 14 open reading frame 180 [Source:HGNC Symbol;Acc:HGNC:33795]	C14orf180	-0.821691
ENSG00000142634	EF-hand domain family member D2 [Source:HGNC Symbol;Acc:HGNC:28670]	EFHD2	-0.821631
ENSG00000184900	small ubiquitin-like modifier 3 [Source:HGNC Symbol;Acc:HGNC:11124]	SUMO3	-0.821507
ENSG00000171401	keratin 13 [Source:HGNC Symbol;Acc:HGNC:6415]	KRT13	-0.821432
ENSG00000048471	sorting nexin 29 [Source:HGNC Symbol;Acc:HGNC:30542]	SNX29	-0.820612
ENSG00000166831	RNA binding protein with multiple splicing 2 [Source:HGNC Symbol;Acc:HGNC:19098]	RBPMS2	-0.820575
ENSG00000207500	small nucleolar RNA, C/D box 102 [Source:HGNC Symbol;Acc:HGNC:10099]	SNORD102	-0.820517
ENSG00000122026	ribosomal protein L21 [Source:HGNC Symbol;Acc:HGNC:10313]	RPL21	-0.820517
ENSG00000207051	small nucleolar RNA, H/ACA box 27 [Source:HGNC Symbol;Acc:HGNC:32617]	SNORA27	-0.820517
ENSG00000104219	zinc finger DHHC-type containing 2 [Source:HGNC Symbol;Acc:HGNC:18469]	ZDHHC2	-0.820484
ENSG00000176387	hydroxysteroid 11-beta dehydrogenase 2 [Source:HGNC Symbol;Acc:HGNC:5209]	HSD11B2	-0.820291
ENSG00000130203	apolipoprotein E [Source:HGNC Symbol;Acc:HGNC:613]	APOE	-0.820026
ENSG00000151623	nuclear receptor subfamily 3 group C member 2 [Source:HGNC Symbol;Acc:HGNC:7979]	NR3C2	-0.819938
ENSG00000110025	sorting nexin 15 [Source:HGNC Symbol;Acc:HGNC:14978]	SNX15	-0.819574
ENSG00000129667	rhomboid 5 homolog 2 [Source:HGNC Symbol;Acc:HGNC:20788]	RHBDF2	-0.819539
ENSG00000105989	Wnt family member 2 [Source:HGNC Symbol;Acc:HGNC:12780]	WNT2	-0.819161
ENSG00000143155	TOR signaling pathway regulator [Source:HGNC Symbol;Acc:HGNC:30231]	TIPRL	-0.819082
ENSG00000122591	family with sequence similarity 126 member A [Source:HGNC Symbol;Acc:HGNC:24587]	FAM126A	-0.818986
ENSG00000186106	ankyrin repeat domain 46 [Source:HGNC Symbol;Acc:HGNC:27229]	ANKRD46	-0.818725
ENSG00000131055	cytochrome c oxidase subunit 4I2 [Source:HGNC Symbol;Acc:HGNC:16232]	COX4I2	-0.818348
ENSG00000105364	mitochondrial ribosomal protein L4 [Source:HGNC Symbol;Acc:HGNC:14276]	MRPL4	-0.818323
ENSG00000248871	TNFSF12-TNFSF13 readthrough [Source:HGNC Symbol;Acc:HGNC:33537]	TNFSF12-TNFSF13	-0.818249
ENSG00000239697	tumor necrosis factor superfamily member 12 [Source:HGNC Symbol;Acc:HGNC:11927]	TNFSF12	-0.818249
ENSG00000033122	leucine rich repeat containing 7 [Source:HGNC Symbol;Acc:HGNC:18531]	LRRC7	-0.81815
ENSG00000184271	POU class 6 homeobox 1 [Source:HGNC Symbol;Acc:HGNC:9224]	POU6F1	-0.818077
ENSG00000205629	leucine carboxyl methyltransferase 1 [Source:HGNC Symbol;Acc:HGNC:17557]	LCMT1	-0.817532
ENSG00000137200	cap methyltransferase 1 [Source:HGNC Symbol;Acc:HGNC:21077]	CMTR1	-0.81743
ENSG00000137177	kinesin family member 13A [Source:HGNC Symbol;Acc:HGNC:14566]	KIF13A	-0.817067
ENSG00000101972	stromal antigen 2 [Source:HGNC Symbol;Acc:HGNC:11355]	STAG2	-0.816999
ENSG00000213079	SR-related CTD associated factor 8 [Source:HGNC Symbol;Acc:HGNC:20959]	SCAF8	-0.816998
ENSG00000188177	zinc finger CCCH-type containing 6 [Source:HGNC Symbol;Acc:HGNC:24762]	ZC3H6	-0.816545
ENSG00000281184	proteasome subunit beta 1 [Source:HGNC Symbol;Acc:HGNC:9537]	PSMB1	-0.816346
ENSG00000046889	phosphatidylinositol-3,4,5-trisphosphate dependent Rac exchange factor 2 [Source:HGNC Symbol;Acc:HGNC:22950]	PREX2	-0.816275
ENSG00000164066	inturned planar cell polarity protein [Source:HGNC Symbol;Acc:HGNC:29239]	INTU	-0.816048
ENSG00000183092	brain enriched guanylate kinase associated [Source:HGNC Symbol;Acc:HGNC:24163]	BEGAIN	-0.816026
ENSG00000112149	CD83 molecule [Source:HGNC Symbol;Acc:HGNC:1703]	CD83	-0.814824
ENSG00000148832	polyamine oxidase (exo-N4-amino) [Source:HGNC Symbol;Acc:HGNC:20837]	PAOX	-0.814605
ENSG00000055147	family with sequence similarity 114 member A2 [Source:HGNC Symbol;Acc:HGNC:1333]	FAM114A2	-0.813932
ENSG00000174165	zinc finger DHHC-type containing 24 [Source:HGNC Symbol;Acc:HGNC:27387]	ZDHHC24	-0.813381
ENSG00000165424	zinc finger CCHC-type containing 24 [Source:HGNC Symbol;Acc:HGNC:26911]	ZCCHC24	-0.813201
ENSG00000117906	reticulocalbin 2 [Source:HGNC Symbol;Acc:HGNC:9935]	RCN2	-0.812813
ENSG00000261236	block of proliferation 1 [Source:HGNC Symbol;Acc:HGNC:15519]	BOP1	-0.812779
ENSG00000086548	carcinoembryonic antigen related cell adhesion molecule 6 [Source:HGNC Symbol;Acc:HGNC:1818]	CEACAM6	-0.812718
ENSG00000100949	Rab geranylgeranyltransferase alpha subunit [Source:HGNC Symbol;Acc:HGNC:9795]	RABGGTA	-0.812515
ENSG00000188263	interleukin 17 receptor E like [Source:HGNC Symbol;Acc:HGNC:33808]	IL17REL	-0.812476
ENSG00000009335	ubiquitin protein ligase E3C [Source:HGNC Symbol;Acc:HGNC:16803]	UBE3C	-0.812282
ENSG00000187531	sirtuin 7 [Source:HGNC Symbol;Acc:HGNC:14935]	SIRT7	-0.812141
ENSG00000100109	tuftelin interacting protein 11 [Source:HGNC Symbol;Acc:HGNC:17165]	TFIP11	-0.811951
ENSG00000014123	UFM1 specific ligase 1 [Source:HGNC Symbol;Acc:HGNC:23039]	UFL1	-0.811848
ENSG00000085563	ATP binding cassette subfamily B member 1 [Source:HGNC Symbol;Acc:HGNC:40]	ABCB1	-0.811741
ENSG00000095066	hook microtubule tethering protein 2 [Source:HGNC Symbol;Acc:HGNC:19885]	HOOK2	-0.811715
ENSG00000157184	carnitine palmitoyltransferase 2 [Source:HGNC Symbol;Acc:HGNC:2330]	CPT2	-0.811585
ENSG00000135249	RAD50 interactor 1 [Source:HGNC Symbol;Acc:HGNC:21876]	RINT1	-0.81134
ENSG00000108405	purinergic receptor P2X 1 [Source:HGNC Symbol;Acc:HGNC:8533]	P2RX1	-0.811198
ENSG00000230269		RP1-40E16.9	-0.81101
ENSG00000237649	kinesin family member C1 [Source:HGNC Symbol;Acc:HGNC:6389]	KIFC1	-0.810966
ENSG00000196576	plexin B2 [Source:HGNC Symbol;Acc:HGNC:9104]	PLXNB2	-0.810363
ENSG00000161011	sequestosome 1 [Source:HGNC Symbol;Acc:HGNC:11280]	SQSTM1	-0.810333
ENSG00000188501	lactase like [Source:HGNC Symbol;Acc:HGNC:15583]	LCTL	-0.810175
ENSG00000131711	microtubule associated protein 1B [Source:HGNC Symbol;Acc:HGNC:6836]	MAP1B	-0.809588
ENSG00000168894	ring finger protein 181 [Source:HGNC Symbol;Acc:HGNC:28037]	RNF181	-0.809584
ENSG00000104888	solute carrier family 17 member 7 [Source:HGNC Symbol;Acc:HGNC:16704]	SLC17A7	-0.808874
ENSG00000187498	collagen type IV alpha 1 chain [Source:HGNC Symbol;Acc:HGNC:2202]	COL4A1	-0.808758
ENSG00000162817	chromosome 1 open reading frame 115 [Source:HGNC Symbol;Acc:HGNC:25873]	C1orf115	-0.808298
ENSG00000242485	mitochondrial ribosomal protein L20 [Source:HGNC Symbol;Acc:HGNC:14478]	MRPL20	-0.808284
ENSG00000143545	RAB13, member RAS oncogene family [Source:HGNC Symbol;Acc:HGNC:9762]	RAB13	-0.808175
ENSG00000127837	angio associated migratory cell protein [Source:HGNC Symbol;Acc:HGNC:18]	AAMP	-0.80813
ENSG00000160199	PBX/knotted 1 homeobox 1 [Source:HGNC Symbol;Acc:HGNC:9022]	PKNOX1	-0.807941
ENSG00000123338	NCK associated protein 1 like [Source:HGNC Symbol;Acc:HGNC:4862]	NCKAP1L	-0.807833
ENSG00000130349	chromosome 6 open reading frame 203 [Source:HGNC Symbol;Acc:HGNC:17971]	C6orf203	-0.807563
ENSG00000074755	zinc finger ZZ-type and EF-hand domain containing 1 [Source:HGNC Symbol;Acc:HGNC:29027]	ZZEF1	-0.80742
ENSG00000185359	hepatocyte growth factor-regulated tyrosine kinase substrate [Source:HGNC Symbol;Acc:HGNC:4897]	HGS	-0.807071
ENSG00000134755	desmocollin 2 [Source:HGNC Symbol;Acc:HGNC:3036]	DSC2	-0.806832
ENSG00000057019	discoidin, CUB and LCCL domain containing 2 [Source:HGNC Symbol;Acc:HGNC:24627]	DCBLD2	-0.806668
ENSG00000283021	F-box protein 27 [Source:HGNC Symbol;Acc:HGNC:18753]	FBXO27	-0.806228
ENSG00000136141	leucine rich repeats and calponin homology domain containing 1 [Source:HGNC Symbol;Acc:HGNC:20309]	LRCH1	-0.80563
ENSG00000120533	ENY2, transcription and export complex 2 subunit [Source:HGNC Symbol;Acc:HGNC:24449]	ENY2	-0.805442
ENSG00000064607	SURP and G-patch domain containing 2 [Source:HGNC Symbol;Acc:HGNC:18641]	SUGP2	-0.805044
ENSG00000181690	PLAG1 zinc finger [Source:HGNC Symbol;Acc:HGNC:9045]	PLAG1	-0.804828
ENSG00000133627	ARP3 actin related protein 3 homolog B [Source:HGNC Symbol;Acc:HGNC:17256]	ACTR3B	-0.804718
ENSG00000109618	Sep (O-phosphoserine) tRNA:Sec (selenocysteine) tRNA synthase [Source:HGNC Symbol;Acc:HGNC:30605]	SEPSECS	-0.804631
ENSG00000136731	UDP-glucose glycoprotein glucosyltransferase 1 [Source:HGNC Symbol;Acc:HGNC:15663]	UGGT1	-0.804159
ENSG00000108387	septin 4 [Source:HGNC Symbol;Acc:HGNC:9165]	SEPT4	-0.803726
ENSG00000079308	tensin 1 [Source:HGNC Symbol;Acc:HGNC:11973]	TNS1	-0.803623
ENSG00000133131	MORC family CW-type zinc finger 4 [Source:HGNC Symbol;Acc:HGNC:23485]	MORC4	-0.803584
ENSG00000087301	thioredoxin domain containing 16 [Source:HGNC Symbol;Acc:HGNC:19965]	TXNDC16	-0.803163
ENSG00000164898	formation of mitochondrial complex V assembly factor 1 homolog [Source:HGNC Symbol;Acc:HGNC:26946]	FMC1	-0.803008
ENSG00000121764	hypocretin receptor 1 [Source:HGNC Symbol;Acc:HGNC:4848]	HCRTR1	-0.802954
ENSG00000240771	Rho guanine nucleotide exchange factor 25 [Source:HGNC Symbol;Acc:HGNC:30275]	ARHGEF25	-0.802928
ENSG00000148660	calcium/calmodulin dependent protein kinase II gamma [Source:HGNC Symbol;Acc:HGNC:1463]	CAMK2G	-0.802801
ENSG00000134222	proline and serine rich coiled-coil 1 [Source:HGNC Symbol;Acc:HGNC:24472]	PSRC1	-0.802619
ENSG00000046651	OFD1, centriole and centriolar satellite protein [Source:HGNC Symbol;Acc:HGNC:2567]	OFD1	-0.802115
ENSG00000154518	ATP synthase, H+ transporting, mitochondrial Fo complex subunit C3 (subunit 9) [Source:HGNC Symbol;Acc:HGNC:843]	ATP5G3	-0.801574
ENSG00000100353	eukaryotic translation initiation factor 3 subunit D [Source:HGNC Symbol;Acc:HGNC:3278]	EIF3D	-0.801493
ENSG00000186591	ubiquitin conjugating enzyme E2 H [Source:HGNC Symbol;Acc:HGNC:12484]	UBE2H	-0.801455
ENSG00000117408	importin 13 [Source:HGNC Symbol;Acc:HGNC:16853]	IPO13	-0.800742
ENSG00000119711	aldehyde dehydrogenase 6 family member A1 [Source:HGNC Symbol;Acc:HGNC:7179]	ALDH6A1	-0.800513
ENSG00000002746	HECT, C2 and WW domain containing E3 ubiquitin protein ligase 1 [Source:HGNC Symbol;Acc:HGNC:22195]	HECW1	-0.799582
ENSG00000123342	matrix metallopeptidase 19 [Source:HGNC Symbol;Acc:HGNC:7165]	MMP19	-0.798968
ENSG00000266074	BAH domain and coiled-coil containing 1 [Source:HGNC Symbol;Acc:HGNC:29279]	BAHCC1	-0.798845
ENSG00000102970	C-C motif chemokine ligand 17 [Source:HGNC Symbol;Acc:HGNC:10615]	CCL17	-0.79849
ENSG00000115946	partner of NOB1 homolog [Source:HGNC Symbol;Acc:HGNC:32790]	PNO1	-0.79847
ENSG00000243667	WD repeat domain 92 [Source:HGNC Symbol;Acc:HGNC:25176]	WDR92	-0.798227
ENSG00000105325	fizzy/cell division cycle 20 related 1 [Source:HGNC Symbol;Acc:HGNC:24824]	FZR1	-0.798017
ENSG00000127083	osteomodulin [Source:HGNC Symbol;Acc:HGNC:8134]	OMD	-0.797971
ENSG00000053900	anaphase promoting complex subunit 4 [Source:HGNC Symbol;Acc:HGNC:19990]	ANAPC4	-0.797859
ENSG00000181220	zinc finger protein 746 [Source:HGNC Symbol;Acc:HGNC:21948]	ZNF746	-0.797573
ENSG00000163295	alkaline phosphatase, intestinal [Source:HGNC Symbol;Acc:HGNC:437]	ALPI	-0.797552
ENSG00000282026	DPY19L2 pseudogene 2 [Source:HGNC Symbol;Acc:HGNC:21764]	DPY19L2P2	-0.797368
ENSG00000136925	thiosulfate sulfurtransferase like domain containing 2 [Source:HGNC Symbol;Acc:HGNC:30087]	TSTD2	-0.797092
ENSG00000122420	prostaglandin F receptor [Source:HGNC Symbol;Acc:HGNC:9600]	PTGFR	-0.796935
ENSG00000169247	SH3 domain and tetratricopeptide repeats 2 [Source:HGNC Symbol;Acc:HGNC:29427]	SH3TC2	-0.79692
ENSG00000120265	protein-L-isoaspartate (D-aspartate) O-methyltransferase [Source:HGNC Symbol;Acc:HGNC:8728]	PCMT1	-0.796746
ENSG00000145545	steroid 5 alpha-reductase 1 [Source:HGNC Symbol;Acc:HGNC:11284]	SRD5A1	-0.796637
ENSG00000167283	ATP synthase, H+ transporting, mitochondrial Fo complex subunit G [Source:HGNC Symbol;Acc:HGNC:14247]	ATP5L	-0.796029
ENSG00000173852	dpy-19 like 1 [Source:HGNC Symbol;Acc:HGNC:22205]	DPY19L1	-0.795697
ENSG00000168763	cyclin and CBS domain divalent metal cation transport mediator 3 [Source:HGNC Symbol;Acc:HGNC:104]	CNNM3	-0.795524
ENSG00000090263	mitochondrial ribosomal protein S33 [Source:HGNC Symbol;Acc:HGNC:16634]	MRPS33	-0.795281
ENSG00000073712	fermitin family member 2 [Source:HGNC Symbol;Acc:HGNC:15767]	FERMT2	-0.79489
ENSG00000148019	centrosomal protein 78 [Source:HGNC Symbol;Acc:HGNC:25740]	CEP78	-0.794415
ENSG00000115935	WAS/WASL interacting protein family member 1 [Source:HGNC Symbol;Acc:HGNC:12736]	WIPF1	-0.794361
ENSG00000148429	USP6 N-terminal like [Source:HGNC Symbol;Acc:HGNC:16858]	USP6NL	-0.794317
ENSG00000274958	inositol-tetrakisphosphate 1-kinase [Source:HGNC Symbol;Acc:HGNC:6177]	ITPK1	-0.794193
ENSG00000196517	solute carrier family 6 member 9 [Source:HGNC Symbol;Acc:HGNC:11056]	SLC6A9	-0.794193
ENSG00000282945	cap methyltransferase 2 [Source:HGNC Symbol;Acc:HGNC:25635]	CMTR2	-0.79391
ENSG00000153253	sodium voltage-gated channel alpha subunit 3 [Source:HGNC Symbol;Acc:HGNC:10590]	SCN3A	-0.793641
ENSG00000179832	maestro heat like repeat family member 1 [Source:HGNC Symbol;Acc:HGNC:26958]	MROH1	-0.79333
ENSG00000277363	SRC kinase signaling inhibitor 1 [Source:HGNC Symbol;Acc:HGNC:29506]	SRCIN1	-0.79329
ENSG00000086065	charged multivesicular body protein 5 [Source:HGNC Symbol;Acc:HGNC:26942]	CHMP5	-0.79327
ENSG00000145675	phosphoinositide-3-kinase regulatory subunit 1 [Source:HGNC Symbol;Acc:HGNC:8979]	PIK3R1	-0.792942
ENSG00000249915	programmed cell death 6 [Source:HGNC Symbol;Acc:HGNC:8765]	PDCD6	-0.792493
ENSG00000158863	family with sequence similarity 160 member B2 [Source:HGNC Symbol;Acc:HGNC:16492]	FAM160B2	-0.792296
ENSG00000114388	NPR2-like, GATOR1 complex subunit [Source:HGNC Symbol;Acc:HGNC:24969]	NPRL2	-0.792085
ENSG00000136044	adaptor protein, phosphotyrosine interacting with PH domain and leucine zipper 2 [Source:HGNC Symbol;Acc:HGNC:18242]	APPL2	-0.791427
ENSG00000152117		AC093838.4	-0.791401
ENSG00000148925	BTB domain containing 10 [Source:HGNC Symbol;Acc:HGNC:21445]	BTBD10	-0.791062
ENSG00000198301	SDA1 domain containing 1 [Source:HGNC Symbol;Acc:HGNC:25537]	SDAD1	-0.790819
ENSG00000129235	thioredoxin domain containing 17 [Source:HGNC Symbol;Acc:HGNC:28218]	TXNDC17	-0.790663
ENSG00000183914	dynein axonemal heavy chain 2 [Source:HGNC Symbol;Acc:HGNC:2948]	DNAH2	-0.790662
ENSG00000198793	mechanistic target of rapamycin [Source:HGNC Symbol;Acc:HGNC:3942]	MTOR	-0.790117
ENSG00000083099	LYR motif containing 2 [Source:HGNC Symbol;Acc:HGNC:25229]	LYRM2	-0.789658
ENSG00000274287	scribbled planar cell polarity protein [Source:HGNC Symbol;Acc:HGNC:30377]	SCRIB	-0.789266
ENSG00000160117	ankyrin repeat and LEM domain containing 1 [Source:HGNC Symbol;Acc:HGNC:26812]	ANKLE1	-0.789208
ENSG00000152527	pleckstrin homology, MyTH4 and FERM domain containing H2 [Source:HGNC Symbol;Acc:HGNC:30506]	PLEKHH2	-0.789129
ENSG00000189350	family with sequence similarity 179 member A [Source:HGNC Symbol;Acc:HGNC:33715]	FAM179A	-0.789005
ENSG00000112977	death associated protein [Source:HGNC Symbol;Acc:HGNC:2672]	DAP	-0.788681
ENSG00000166685	component of oligomeric golgi complex 1 [Source:HGNC Symbol;Acc:HGNC:6545]	COG1	-0.787591
ENSG00000282928	mitogen-activated protein kinase kinase kinase kinase 1 [Source:HGNC Symbol;Acc:HGNC:6863]	MAP4K1	-0.787372
ENSG00000105479	coiled-coil domain containing 114 [Source:HGNC Symbol;Acc:HGNC:26560]	CCDC114	-0.787003
ENSG00000164615	calcium modulating ligand [Source:HGNC Symbol;Acc:HGNC:1471]	CAMLG	-0.786741
ENSG00000138756	BMP2 inducible kinase [Source:HGNC Symbol;Acc:HGNC:18041]	BMP2K	-0.786461
ENSG00000214279	scavenger receptor protein family member [Source:EntrezGene;Acc:619207]	SCART1	-0.786315
ENSG00000131408	nuclear receptor subfamily 1 group H member 2 [Source:HGNC Symbol;Acc:HGNC:7965]	NR1H2	-0.785986
ENSG00000148219	astrotactin 2 [Source:HGNC Symbol;Acc:HGNC:17021]	ASTN2	-0.785478
ENSG00000204104	TRAF3 interacting protein 1 [Source:HGNC Symbol;Acc:HGNC:17861]	TRAF3IP1	-0.785422
ENSG00000074590	NUAK family kinase 1 [Source:HGNC Symbol;Acc:HGNC:14311]	NUAK1	-0.784932
ENSG00000114999	tubulin tyrosine ligase [Source:HGNC Symbol;Acc:HGNC:21586]	TTL	-0.784882
ENSG00000136682	COBW domain containing 2 [Source:HGNC Symbol;Acc:HGNC:17907]	CBWD2	-0.784706
ENSG00000172785	COBW domain containing 1 [Source:HGNC Symbol;Acc:HGNC:17134]	CBWD1	-0.784706
ENSG00000105327	BCL2 binding component 3 [Source:HGNC Symbol;Acc:HGNC:17868]	BBC3	-0.784593
ENSG00000265134	microRNA 3190 [Source:HGNC Symbol;Acc:HGNC:38190]	MIR3190	-0.784593
ENSG00000164039	3-hydroxybutyrate dehydrogenase, type 2 [Source:HGNC Symbol;Acc:HGNC:32389]	BDH2	-0.784404
ENSG00000146904	EPH receptor A1 [Source:HGNC Symbol;Acc:HGNC:3385]	EPHA1	-0.783852
ENSG00000118491	zinc finger C2HC-type containing 1B [Source:HGNC Symbol;Acc:HGNC:21174]	ZC2HC1B	-0.783741
ENSG00000108559	nucleoporin 88 [Source:HGNC Symbol;Acc:HGNC:8067]	NUP88	-0.78331
ENSG00000085788	DDHD domain containing 2 [Source:HGNC Symbol;Acc:HGNC:29106]	DDHD2	-0.783291
ENSG00000283485	Aspartyl/asparaginyl beta-hydroxylase [Source:UniProtKB/Swiss-Prot;Acc:Q12797]	AC090094.1	-0.783216
ENSG00000242114	mitochondrial fission process 1 [Source:HGNC Symbol;Acc:HGNC:26945]	MTFP1	-0.78268
ENSG00000133740	E2F transcription factor 5 [Source:HGNC Symbol;Acc:HGNC:3119]	E2F5	-0.782436
ENSG00000173757	signal transducer and activator of transcription 5B [Source:HGNC Symbol;Acc:HGNC:11367]	STAT5B	-0.782355
ENSG00000083312	transportin 1 [Source:HGNC Symbol;Acc:HGNC:6401]	TNPO1	-0.782332
ENSG00000147475	ER lipid raft associated 2 [Source:HGNC Symbol;Acc:HGNC:1356]	ERLIN2	-0.781957
ENSG00000121989	activin A receptor type 2A [Source:HGNC Symbol;Acc:HGNC:173]	ACVR2A	-0.781849
ENSG00000182197	exostosin glycosyltransferase 1 [Source:HGNC Symbol;Acc:HGNC:3512]	EXT1	-0.781429
ENSG00000155324	GRAM domain containing 3 [Source:HGNC Symbol;Acc:HGNC:24911]	GRAMD3	-0.781036
ENSG00000100242	Sad1 and UNC84 domain containing 2 [Source:HGNC Symbol;Acc:HGNC:14210]	SUN2	-0.780655
ENSG00000099385	BCL tumor suppressor 7C [Source:HGNC Symbol;Acc:HGNC:1006]	BCL7C	-0.780544
ENSG00000010318	PHD finger protein 7 [Source:HGNC Symbol;Acc:HGNC:18458]	PHF7	-0.780028
ENSG00000105379	electron transfer flavoprotein beta subunit [Source:HGNC Symbol;Acc:HGNC:3482]	ETFB	-0.779617
ENSG00000121680	peroxisomal biogenesis factor 16 [Source:HGNC Symbol;Acc:HGNC:8857]	PEX16	-0.779503
ENSG00000129691	ASH2 like histone lysine methyltransferase complex subunit [Source:HGNC Symbol;Acc:HGNC:744]	ASH2L	-0.779237
ENSG00000086717	protein phosphatase with EF-hand domain 1 [Source:HGNC Symbol;Acc:HGNC:9243]	PPEF1	-0.779225
ENSG00000187957	delta/notch like EGF repeat containing [Source:HGNC Symbol;Acc:HGNC:24456]	DNER	-0.778206
ENSG00000117862	thioredoxin domain containing 12 [Source:HGNC Symbol;Acc:HGNC:24626]	TXNDC12	-0.777516
ENSG00000198910	L1 cell adhesion molecule [Source:HGNC Symbol;Acc:HGNC:6470]	L1CAM	-0.777404
ENSG00000112186	CAP, adenylate cyclase-associated protein, 2 (yeast) [Source:HGNC Symbol;Acc:HGNC:20039]	CAP2	-0.777309
ENSG00000175449	Rieske Fe-S domain containing [Source:HGNC Symbol;Acc:HGNC:29587]	RFESD	-0.776924
ENSG00000161204	ATP binding cassette subfamily F member 3 [Source:HGNC Symbol;Acc:HGNC:72]	ABCF3	-0.77679
ENSG00000184470	thioredoxin reductase 2 [Source:HGNC Symbol;Acc:HGNC:18155]	TXNRD2	-0.776578
ENSG00000228146	caspase 16, pseudogene [Source:HGNC Symbol;Acc:HGNC:27290]	CASP16P	-0.776294
ENSG00000175048	zinc finger DHHC-type containing 14 [Source:HGNC Symbol;Acc:HGNC:20341]	ZDHHC14	-0.77577
ENSG00000213064	SFT2 domain containing 2 [Source:HGNC Symbol;Acc:HGNC:25140]	SFT2D2	-0.77569
ENSG00000118705	ribophorin II [Source:HGNC Symbol;Acc:HGNC:10382]	RPN2	-0.775551
ENSG00000164494	prenyl (decaprenyl) diphosphate synthase, subunit 2 [Source:HGNC Symbol;Acc:HGNC:23041]	PDSS2	-0.775276
ENSG00000172081	MOB kinase activator 3A [Source:HGNC Symbol;Acc:HGNC:29802]	MOB3A	-0.775105
ENSG00000239521	GATS, stromal antigen 3 opposite strand [Source:HGNC Symbol;Acc:HGNC:29954]	GATS	-0.774975
ENSG00000151327	family with sequence similarity 177 member A1 [Source:HGNC Symbol;Acc:HGNC:19829]	FAM177A1	-0.774903
ENSG00000124532	MRS2, magnesium transporter [Source:HGNC Symbol;Acc:HGNC:13785]	MRS2	-0.774874
ENSG00000111906	HD domain containing 2 [Source:HGNC Symbol;Acc:HGNC:21078]	HDDC2	-0.774745
ENSG00000197969	vacuolar protein sorting 13 homolog A [Source:HGNC Symbol;Acc:HGNC:1908]	VPS13A	-0.774619
ENSG00000148339	solute carrier family 25 member 25 [Source:HGNC Symbol;Acc:HGNC:20663]	SLC25A25	-0.774465
ENSG00000067369	tumor protein p53 binding protein 1 [Source:HGNC Symbol;Acc:HGNC:11999]	TP53BP1	-0.774347
ENSG00000160190	solute carrier family 37 member 1 [Source:HGNC Symbol;Acc:HGNC:11024]	SLC37A1	-0.774317
ENSG00000131507	Nedd4 family interacting protein 1 [Source:HGNC Symbol;Acc:HGNC:17592]	NDFIP1	-0.774067
ENSG00000184967	nucleolar complex associated 4 homolog [Source:HGNC Symbol;Acc:HGNC:28461]	NOC4L	-0.773891
ENSG00000158092	NCK adaptor protein 1 [Source:HGNC Symbol;Acc:HGNC:7664]	NCK1	-0.773502
ENSG00000071894	cleavage and polyadenylation specific factor 1 [Source:HGNC Symbol;Acc:HGNC:2324]	CPSF1	-0.773476
ENSG00000006837	cyclin dependent kinase like 3 [Source:HGNC Symbol;Acc:HGNC:15483]	CDKL3	-0.773211
ENSG00000188542	dual specificity phosphatase 28 [Source:HGNC Symbol;Acc:HGNC:33237]	DUSP28	-0.772872
ENSG00000142149	hormonally up-regulated Neu-associated kinase [Source:HGNC Symbol;Acc:HGNC:13326]	HUNK	-0.772695
ENSG00000072062	protein kinase cAMP-activated catalytic subunit alpha [Source:HGNC Symbol;Acc:HGNC:9380]	PRKACA	-0.772581
ENSG00000198759	EGF like domain multiple 6 [Source:HGNC Symbol;Acc:HGNC:3235]	EGFL6	-0.772287
ENSG00000160218	trafficking protein particle complex 10 [Source:HGNC Symbol;Acc:HGNC:11868]	TRAPPC10	-0.772215
ENSG00000126524	SBDS ribosome assembly guanine nucleotide exchange factor [Source:HGNC Symbol;Acc:HGNC:19440]	SBDS	-0.771967
ENSG00000108370	regulator of G-protein signaling 9 [Source:HGNC Symbol;Acc:HGNC:10004]	RGS9	-0.771685
ENSG00000006652	interferon related developmental regulator 1 [Source:HGNC Symbol;Acc:HGNC:5456]	IFRD1	-0.771555
ENSG00000112992	nicotinamide nucleotide transhydrogenase [Source:HGNC Symbol;Acc:HGNC:7863]	NNT	-0.77048
ENSG00000130725	ubiquitin conjugating enzyme E2 M [Source:HGNC Symbol;Acc:HGNC:12491]	UBE2M	-0.770128
ENSG00000122180	myogenin [Source:HGNC Symbol;Acc:HGNC:7612]	MYOG	-0.770005
ENSG00000141655	TNF receptor superfamily member 11a [Source:HGNC Symbol;Acc:HGNC:11908]	TNFRSF11A	-0.769852
ENSG00000012174	membrane bound transcription factor peptidase, site 2 [Source:HGNC Symbol;Acc:HGNC:15455]	MBTPS2	-0.769753
ENSG00000163331	death associated protein like 1 [Source:HGNC Symbol;Acc:HGNC:21490]	DAPL1	-0.769482
ENSG00000007520	TSR3, acp transferase ribosome maturation factor [Source:HGNC Symbol;Acc:HGNC:14175]	TSR3	-0.769363
ENSG00000143373	zinc finger protein 687 [Source:HGNC Symbol;Acc:HGNC:29277]	ZNF687	-0.769023
ENSG00000154124	OTU deubiquitinase with linear linkage specificity [Source:HGNC Symbol;Acc:HGNC:25118]	OTULIN	-0.768913
ENSG00000145241	centromere protein C [Source:HGNC Symbol;Acc:HGNC:1854]	CENPC	-0.768727
ENSG00000146373	ring finger protein 217 [Source:HGNC Symbol;Acc:HGNC:21487]	RNF217	-0.768576
ENSG00000283495	Glycogen debranching enzyme 4-alpha-glucanotransferase Amylo-alpha-1,6-glucosidase [Source:UniProtKB/Swiss-Prot;Acc:P35573]	AC096949.1	-0.768484
ENSG00000183682	bone morphogenetic protein 8a [Source:HGNC Symbol;Acc:HGNC:21650]	BMP8A	-0.768358
ENSG00000082458	discs large MAGUK scaffold protein 3 [Source:HGNC Symbol;Acc:HGNC:2902]	DLG3	-0.767469
ENSG00000013364	major vault protein [Source:HGNC Symbol;Acc:HGNC:7531]	MVP	-0.767436
ENSG00000144357	ubiquitin protein ligase E3 component n-recognin 3 (putative) [Source:HGNC Symbol;Acc:HGNC:30467]	UBR3	-0.767313
ENSG00000126903	solute carrier family 10 member 3 [Source:HGNC Symbol;Acc:HGNC:22979]	SLC10A3	-0.76637
ENSG00000153093	acyl-CoA oxidase-like [Source:HGNC Symbol;Acc:HGNC:25621]	ACOXL	-0.76635
ENSG00000123388	homeobox C11 [Source:HGNC Symbol;Acc:HGNC:5123]	HOXC11	-0.766151
ENSG00000167476	junctional sarcoplasmic reticulum protein 1 [Source:HGNC Symbol;Acc:HGNC:24963]	JSRP1	-0.766066
ENSG00000135476	extra spindle pole bodies like 1, separase [Source:HGNC Symbol;Acc:HGNC:16856]	ESPL1	-0.765822
ENSG00000169908	transmembrane 4 L six family member 1 [Source:HGNC Symbol;Acc:HGNC:11853]	TM4SF1	-0.765656
ENSG00000147003	transmembrane protein 27 [Source:HGNC Symbol;Acc:HGNC:29437]	TMEM27	-0.765604
ENSG00000110723	exophilin 5 [Source:HGNC Symbol;Acc:HGNC:30578]	EXPH5	-0.765563
ENSG00000197077	KIAA1671 [Source:HGNC Symbol;Acc:HGNC:29345]	KIAA1671	-0.765381
ENSG00000056050	histone PARylation factor 1 [Source:HGNC Symbol;Acc:HGNC:26051]	HPF1	-0.765349
ENSG00000119335	SET nuclear proto-oncogene [Source:HGNC Symbol;Acc:HGNC:10760]	SET	-0.76507
ENSG00000110921	mevalonate kinase [Source:HGNC Symbol;Acc:HGNC:7530]	MVK	-0.765069
ENSG00000104643	myotubularin related protein 9 [Source:HGNC Symbol;Acc:HGNC:14596]	MTMR9	-0.764993
ENSG00000130513	growth differentiation factor 15 [Source:HGNC Symbol;Acc:HGNC:30142]	GDF15	-0.764902
ENSG00000113361	cadherin 6 [Source:HGNC Symbol;Acc:HGNC:1765]	CDH6	-0.764558
ENSG00000198075	sulfotransferase family 1C member 4 [Source:HGNC Symbol;Acc:HGNC:11457]	SULT1C4	-0.764497
ENSG00000215218	ubiquitin conjugating enzyme E2 Q family like 1 [Source:HGNC Symbol;Acc:HGNC:37269]	UBE2QL1	-0.764407
ENSG00000167323	stromal interaction molecule 1 [Source:HGNC Symbol;Acc:HGNC:11386]	STIM1	-0.764345
ENSG00000018189	RUN and FYVE domain containing 3 [Source:HGNC Symbol;Acc:HGNC:30285]	RUFY3	-0.764254
ENSG00000059377	thromboxane A synthase 1 [Source:HGNC Symbol;Acc:HGNC:11609]	TBXAS1	-0.763403
ENSG00000124466	LY6/PLAUR domain containing 3 [Source:HGNC Symbol;Acc:HGNC:24880]	LYPD3	-0.763349
ENSG00000175766	eukaryotic translation initiation factor 4E family member 1B [Source:HGNC Symbol;Acc:HGNC:33179]	EIF4E1B	-0.763101
ENSG00000143633	chromosome 1 open reading frame 131 [Source:HGNC Symbol;Acc:HGNC:25332]	C1orf131	-0.763033
ENSG00000134627	piwi like RNA-mediated gene silencing 4 [Source:HGNC Symbol;Acc:HGNC:18444]	PIWIL4	-0.762724
ENSG00000138002	intraflagellar transport 172 [Source:HGNC Symbol;Acc:HGNC:30391]	IFT172	-0.762494
ENSG00000004487	lysine demethylase 1A [Source:HGNC Symbol;Acc:HGNC:29079]	KDM1A	-0.762482
ENSG00000172046	ubiquitin specific peptidase 19 [Source:HGNC Symbol;Acc:HGNC:12617]	USP19	-0.762366
ENSG00000245556	SCAMP1 antisense RNA 1 [Source:HGNC Symbol;Acc:HGNC:50544]	SCAMP1-AS1	-0.762287
ENSG00000123552	ubiquitin specific peptidase 45 [Source:HGNC Symbol;Acc:HGNC:20080]	USP45	-0.762078
ENSG00000157064	nicotinamide nucleotide adenylyltransferase 2 [Source:HGNC Symbol;Acc:HGNC:16789]	NMNAT2	-0.761679
ENSG00000117525	coagulation factor III, tissue factor [Source:HGNC Symbol;Acc:HGNC:3541]	F3	-0.7616
ENSG00000047315	RNA polymerase II subunit B [Source:HGNC Symbol;Acc:HGNC:9188]	POLR2B	-0.76155
ENSG00000138640	family with sequence similarity 13 member A [Source:HGNC Symbol;Acc:HGNC:19367]	FAM13A	-0.761422
ENSG00000071051	NCK adaptor protein 2 [Source:HGNC Symbol;Acc:HGNC:7665]	NCK2	-0.760793
ENSG00000088035	ALG6, alpha-1,3-glucosyltransferase [Source:HGNC Symbol;Acc:HGNC:23157]	ALG6	-0.760615
ENSG00000131148	ER membrane protein complex subunit 8 [Source:HGNC Symbol;Acc:HGNC:7864]	EMC8	-0.760103
ENSG00000115421	poly(A) polymerase gamma [Source:HGNC Symbol;Acc:HGNC:14982]	PAPOLG	-0.759855
ENSG00000171608	phosphatidylinositol-4,5-bisphosphate 3-kinase catalytic subunit delta [Source:HGNC Symbol;Acc:HGNC:8977]	PIK3CD	-0.759551
ENSG00000160882	cytochrome P450 family 11 subfamily B member 1 [Source:HGNC Symbol;Acc:HGNC:2591]	CYP11B1	-0.759303
ENSG00000172900	uncharacterized LOC399923 [Source:EntrezGene;Acc:399923]	FLJ42102	-0.759043
ENSG00000121022	COP9 signalosome subunit 5 [Source:HGNC Symbol;Acc:HGNC:2240]	COPS5	-0.758998
ENSG00000144560	vestigial like family member 4 [Source:HGNC Symbol;Acc:HGNC:28966]	VGLL4	-0.758773
ENSG00000247809	NR2F2 antisense RNA 1 [Source:HGNC Symbol;Acc:HGNC:44222]	NR2F2-AS1	-0.758707
ENSG00000013374	negative regulator of ubiquitin like proteins 1 [Source:HGNC Symbol;Acc:HGNC:17623]	NUB1	-0.758647
ENSG00000283068	inhibitor of Bruton tyrosine kinase [Source:HGNC Symbol;Acc:HGNC:17853]	IBTK	-0.758395
ENSG00000203618	glycoprotein Ib platelet beta subunit [Source:HGNC Symbol;Acc:HGNC:4440]	GP1BB	-0.758264
ENSG00000184702	septin 5 [Source:HGNC Symbol;Acc:HGNC:9164]	SEPT5	-0.758264
ENSG00000182208	MOB kinase activator 2 [Source:HGNC Symbol;Acc:HGNC:24904]	MOB2	-0.758174
ENSG00000166068	sprouty related EVH1 domain containing 1 [Source:HGNC Symbol;Acc:HGNC:20249]	SPRED1	-0.757397
ENSG00000172500	FGF1 intracellular binding protein [Source:HGNC Symbol;Acc:HGNC:3705]	FIBP	-0.757232
ENSG00000067704	isoleucyl-tRNA synthetase 2, mitochondrial [Source:HGNC Symbol;Acc:HGNC:29685]	IARS2	-0.757151
ENSG00000188266	hydroxylysine kinase [Source:HGNC Symbol;Acc:HGNC:34403]	HYKK	-0.756862
ENSG00000236178	valyl-tRNA synthetase 2, mitochondrial [Source:HGNC Symbol;Acc:HGNC:21642]	VARS2	-0.75679
ENSG00000108669	cytohesin 1 [Source:HGNC Symbol;Acc:HGNC:9501]	CYTH1	-0.756621
ENSG00000127980	peroxisomal biogenesis factor 1 [Source:HGNC Symbol;Acc:HGNC:8850]	PEX1	-0.756571
ENSG00000164332	ubiquitin like domain containing CTD phosphatase 1 [Source:HGNC Symbol;Acc:HGNC:28110]	UBLCP1	-0.75647
ENSG00000143727	acid phosphatase 1, soluble [Source:HGNC Symbol;Acc:HGNC:122]	ACP1	-0.756241
ENSG00000099625	CACN beta subunit associated regulatory protein [Source:HGNC Symbol;Acc:HGNC:28617]	CBARP	-0.756168
ENSG00000164045	cell division cycle 25A [Source:HGNC Symbol;Acc:HGNC:1725]	CDC25A	-0.756084
ENSG00000187800	platelet endothelial aggregation receptor 1 [Source:HGNC Symbol;Acc:HGNC:33631]	PEAR1	-0.756015
ENSG00000111725	protein kinase AMP-activated non-catalytic subunit beta 1 [Source:HGNC Symbol;Acc:HGNC:9378]	PRKAB1	-0.755338
ENSG00000175467	squamous cell carcinoma antigen recognized by T-cells 1 [Source:HGNC Symbol;Acc:HGNC:10538]	SART1	-0.755122
ENSG00000129028	THAP domain containing 10 [Source:HGNC Symbol;Acc:HGNC:23193]	THAP10	-0.754976
ENSG00000125843	adaptor related protein complex 5 sigma 1 subunit [Source:HGNC Symbol;Acc:HGNC:15875]	AP5S1	-0.75423
ENSG00000066032	catenin alpha 2 [Source:HGNC Symbol;Acc:HGNC:2510]	CTNNA2	-0.75401
ENSG00000179387	ELMO domain containing 2 [Source:HGNC Symbol;Acc:HGNC:28111]	ELMOD2	-0.753622
ENSG00000166035	lipase C, hepatic type [Source:HGNC Symbol;Acc:HGNC:6619]	LIPC	-0.753467
ENSG00000135404	CD63 molecule [Source:HGNC Symbol;Acc:HGNC:1692]	CD63	-0.753256
ENSG00000137076	talin 1 [Source:HGNC Symbol;Acc:HGNC:11845]	TLN1	-0.753212
ENSG00000136960	ectonucleotide pyrophosphatase/phosphodiesterase 2 [Source:HGNC Symbol;Acc:HGNC:3357]	ENPP2	-0.753008
[truncated: 4,730 more rows]
