# Supplementary material for: Alternative splicing discriminates molecular subtypes and has prognostic impact in diffuse large B-cell lymphoma
Source: Blood Cancer J. 2017 Aug 25;7(8):e596–. doi: 10.1038/bcj.2017.71 (PMC5596382; doi:10.1038/bcj.2017.71)
Supplement: Supplementary Table 6 [file bcj201771x7.xlsx]

## Sheet: Sheet1
GENE LEVEL							EXON LEVEL
Rank	Pathway Name	#Genes in Pathway	#Input Genes in Pathway	FDR			Rank	Pathway Name	#Genes in Pathway	#Input Genes in Pathway	FDR
1	Antigen processing and presentation	89	2	5.39983e-17			1	Adherens junction	78	34	2.77623e-21
2	Circadian rhythm	13	1	4.92208e-09			2	Leukocyte transendothelial migration	119	43	2.43929e-11
3	Phosphatidylinositol signaling system	76	8	2.07631e-06			3	ECM-receptor interaction	84	54	5.88388e-10
4	Adherens junction	78	5	0.000523568			4	Focal adhesion	203	96	1.25869e-09
5	Regulation of actin cytoskeleton	217	21	0.00106078			5	Pathways in cancer	330	128	1.97304e-07
6	Focal adhesion	203	17	0.00404916			6	Insulin signaling pathway	138	65	2.06102e-07
7	Melanoma	71	7	0.010438			7	Axon guidance	129	59	1.28562e-06
8	mTOR signaling pathway	52	1	0.0165518			8	Phosphatidylinositol signaling system	76	34	1.51183e-06
9	VEGF signaling pathway	74	8	0.0196936			9	MAPK signaling pathway	272	103	5.56502e-06
10	Gap junction	96	8	0.0202391			10	Wnt signaling pathway	152	64	1.69678e-05
11	Small cell lung cancer	86	9	0.0207637			11	Ubiquitin mediated proteolysis	138	58	4.46436e-05
12	Epithelial cell signaling in Helicobacter pylori infection	68	5	0.0209594			12	Small cell lung cancer	86	40	8.15886e-05
13	Cell adhesion molecules (CAMs)	134	12	0.0231148			13	Tight junction	135	55	8.74348e-05
14	Taste transduction	53	5	0.0328246			14	Chronic myeloid leukemia	75	34	0.000317538
15	B cell receptor signaling pathway	65	6	0.0351032			15	Long-term potentiation	73	31	0.000399952
16	Pathways in cancer	330	23	0.0386472			16	Melanogenesis	102	43	0.000406935
17	Leukocyte transendothelial migration	119	9	0.0412097			17	Pancreatic cancer	72	33	0.000452264
18	Acute myeloid leukemia	59	6	0.0428532			18	GnRH signaling pathway	103	42	0.00048552
19	Primary immunodeficiency	35	5	0.0434268			19	Non-small cell lung cancer	54	26	0.000554405
							20	mTOR signaling pathway	52	26	0.000559463
							21	Apoptosis	89	38	0.000708879
							22	Prostate cancer	90	38	0.000760065
							23	ErbB signaling pathway	87	37	0.000830526
							24	Calcium signaling pathway	182	66	0.000873651
							25	Gap junction	96	39	0.00092984
							26	Fc epsilon RI signaling pathway	78	33	0.00127702
							27	VEGF signaling pathway	74	32	0.00138965
							28	Endometrial cancer	52	24	0.00156875
							29	Antigen processing and presentation	89	15	0.00185998
							30	Acute myeloid leukemia	59	26	0.0022764
							31	Glioma	65	28	0.00252907
							32	Long-term depression	75	30	0.00333791
							33	Regulation of actin cytoskeleton	217	73	0.00336468
							34	B cell receptor signaling pathway	65	28	0.00365069
							35	Alzheimer''s disease	178	60	0.00447052
							36	Vibrio cholerae infection	62	27	0.00464349
							37	Cell adhesion molecules (CAMs)	134	40	0.00578729
							38	Circadian rhythm	13	5	0.00802433
							39	ABC transporters	44	20	0.00977101
							40	T cell receptor signaling pathway	108	39	0.0133704
							41	Adipocytokine signaling pathway	67	27	0.0135212
							42	Bladder cancer	42	18	0.0138398
							43	Cell cycle	118	42	0.015938
							44	Renal cell carcinoma	69	27	0.016117
							45	Huntington''s disease	189	61	0.0166658
							46	Notch signaling pathway	47	20	0.0180024
							47	Nucleotide excision repair	44	19	0.0180178
							48	Cardiac muscle contraction	87	30	0.0320343
							49	$hsa05131$	54	21	0.0338034
							50	Pathogenic Escherichia coli infection	54	21	0.0338034
							51	Hematopoietic cell lineage	87	30	0.037004
							52	Epithelial cell signaling in Helicobacter pylori infection	68	25	0.03823
							53	Complement and coagulation cascades	69	24	0.0389061
							54	Type II diabetes mellitus	45	17	0.0389386
							55	Hedgehog signaling pathway	57	22	0.0436076
							56	Basal cell carcinoma	55	20	0.0444485
							57	PPAR signaling pathway	70	26	0.0495831
