# Supplementary material for: Alternative splicing discriminates molecular subtypes and has prognostic impact in diffuse large B-cell lymphoma
Source: Blood Cancer J. 2017 Aug 25;7(8):e596–. doi: 10.1038/bcj.2017.71 (PMC5596382; doi:10.1038/bcj.2017.71)
Supplement: Supplementary Table 7 [file bcj201771x8.xlsx]

## Sheet: Sheet1
exon	region	loc_type	gene
ENSE00001032399	4:56461398:56461578:-	3UTR	ENSG00000109255
ENSE00001174158	7:113519826:113520180:-	3UTR	ENSG00000154415
ENSE00001174405	16:90109604:90111383:+	3UTR	ENSG00000141013
ENSE00001207748	3:49705023:49708978:+	3UTR	ENSG00000164061
ENSE00001241460	19:45303808:45303891:+	3UTR	ENSG00000142273
ENSE00001253899	12:12363833:12364018:+	3UTR	ENSG00000121380
ENSE00001258415	22:26426409:26427007:+	3UTR	ENSG00000133454
ENSE00001303085	17:76420142:76420635:+	3UTR	ENSG00000087157
ENSE00001359315	12:132605985:132606124:+	3UTR	ENSG00000185684
ENSE00001412490	16:89334756:89335071:-	3UTR	ENSG00000167522
ENSE00001423562	13:45970083:45970150:-	3UTR	ENSG00000174032
ENSE00001425511	17:18147222:18148189:+	3UTR	ENSG00000131899
ENSE00001433079	22:42426724:42428933:+	3UTR	ENSG00000183066
ENSE00001442711	6:167704927:167705064:+	3UTR	ENSG00000112494
ENSE00001450307	1:114633133:114634704:-	3UTR	ENSG00000134207
ENSE00001461788	9:123880624:123880848:+	3UTR	ENSG00000119397
ENSE00001465192	17:76420142:76420222:+	3UTR	ENSG00000087157
ENSE00001468346	X:51645242:51645450:+	3UTR	ENSG00000179222
ENSE00001511254	2:202146556:202146638:+	3UTR	ENSG00000064012
ENSE00001518121	17:37004118:37004292:-	3UTR	ENSG00000125691
ENSE00001518542	2:61364599:61365169:+	3UTR	ENSG00000162929
ENSE00001521480	6:32610935:32611429:+	3UTR	ENSG00000196735
ENSE00001521486	6:32610729:32611429:+	3UTR	ENSG00000196735
ENSE00001524282	4:68472912:68473055:+	3UTR	ENSG00000035720
ENSE00001525472	2:231884435:231884602:+	3UTR	ENSG00000173699
ENSE00001560913	19:42178371:42178667:-	3UTR	ENSG00000007306
ENSE00001599760	2:99778420:99778538:+	3UTR	ENSG00000144182
ENSE00001600391	1:6279296:6281351:+	3UTR	ENSG00000158286
ENSE00001600625	2:44620476:44620667:+	3UTR	ENSG00000143919
ENSE00001603697	9:2028987:2029221:+	3UTR	ENSG00000080503
ENSE00001605430	3:33426993:33427354:+	3UTR	ENSG00000153558
ENSE00001605666	2:86386370:86386794:-	3UTR	ENSG00000132305
ENSE00001615439	3:42642253:42642556:+	3UTR	ENSG00000114857
ENSE00001621732	X:152227644:152228822:+	3UTR	ENSG00000183837
ENSE00001625798	2:71170504:71170843:+	3UTR	ENSG00000116039
ENSE00001625810	22:24226836:24227740:+	3UTR	ENSG00000133460
ENSE00001627667	1:110471474:110471656:+	3UTR	ENSG00000184371
ENSE00001632947	21:35189535:35189720:+	3UTR	ENSG00000205726
ENSE00001641892	1:156876429:156876512:+	3UTR	ENSG00000187800
ENSE00001646625	3:47047228:47047273:+	3UTR	ENSG00000160796
ENSE00001648635	1:249141251:249141584:+	3UTR	ENSG00000171161
ENSE00001648701	7:93055668:93055901:-	3UTR	ENSG00000004948
ENSE00001655416	20:25176429:25176503:+	3UTR	ENSG00000197586
ENSE00001672781	1:27237619:27237726:+	3UTR	ENSG00000090273
ENSE00001673989	22:42426724:42426827:+	3UTR	ENSG00000183066
ENSE00001674313	7:1589534:1589581:-	3UTR	ENSG00000164855
ENSE00001681224	7:5566787:5567522:-	3UTR	ENSG00000075624
ENSE00001687325	2:26667584:26667767:+	3UTR	ENSG00000157856
ENSE00001700238	2:95943112:95943244:+	3UTR	ENSG00000155066
ENSE00001702283	3:195974328:195974389:-	3UTR	ENSG00000161217
ENSE00001704422	13:113639432:113639793:+	3UTR	ENSG00000126217
ENSE00001705485	11:104864967:104865074:-	3UTR	ENSG00000137757
ENSE00001707638	2:39200151:39200394:+	3UTR	ENSG00000214694
ENSE00001715100	2:29397239:29397507:+	3UTR	ENSG00000115295
ENSE00001729267	5:131724613:131724697:+	3UTR	ENSG00000197375
ENSE00001730668	3:33426993:33427440:+	3UTR	ENSG00000153558
ENSE00001737432	2:228767718:228767802:+	3UTR	ENSG00000123977
ENSE00001737534	15:52521427:52521510:-	3UTR	ENSG00000128833
ENSE00001739904	2:28081368:28081438:-	3UTR	ENSG00000171174
ENSE00001740568	6:131973682:131973791:+	3UTR	ENSG00000154269
ENSE00001741710	2:211332872:211332965:-	3UTR	ENSG00000115365
ENSE00001747332	7:48147815:48147899:+	3UTR	ENSG00000183696
ENSE00001752002	2:29397239:29397513:+	3UTR	ENSG00000115295
ENSE00001759547	7:102738746:102739092:+	3UTR	ENSG00000170632
ENSE00001762129	9:131832526:131834350:+	3UTR	ENSG00000148343
ENSE00001781531	22:24226836:24227120:+	3UTR	ENSG00000133460
ENSE00001786908	19:55054474:55054637:+	3UTR	ENSG00000104970
ENSE00001792076	2:29397239:29397578:+	3UTR	ENSG00000115295
ENSE00001798224	2:48016455:48016579:-	3UTR	ENSG00000138081
ENSE00001805117	2:48681734:48681867:+	3UTR	ENSG00000162869
ENSE00001822210	13:41943226:41943340:+	3UTR	ENSG00000172766
ENSE00001825975	3:157188208:157188318:-	3UTR	ENSG00000197415
ENSE00001830606	7:99270203:99270321:-	3UTR	ENSG00000106258
ENSE00001842252	6:35090063:35090114:-	3UTR	ENSG00000124678
ENSE00001842523	3:137906618:137907372:+	3UTR	ENSG00000114098
ENSE00001855033	3:132400469:132400934:-	3UTR	ENSG00000113971
ENSE00001856037	13:61102501:61102971:+	3UTR	ENSG00000083544
ENSE00001857164	3:52007700:52007921:+	3UTR	ENSG00000248487
ENSE00001857522	10:103541082:103541389:-	3UTR	ENSG00000107833
ENSE00001889700	6:150111090:150111192:+	3UTR	ENSG00000120265
ENSE00001896210	17:15881114:15881227:-	3UTR	ENSG00000214941
ENSE00001899462	3:141882414:141882664:-	3UTR	ENSG00000175066
ENSE00001913921	1:170705189:170705374:+	3UTR	ENSG00000116132
ENSE00001914542	6:3272008:3272725:-	3UTR	ENSG00000137266
ENSE00001920397	2:43992552:43992621:+	3UTR	ENSG00000152527
ENSE00001920528	9:15465508:15465951:+	3UTR	ENSG00000164975
ENSE00001926453	1:227083507:227083799:+	3UTR	ENSG00000143801
ENSE00001932098	X:13699258:13700083:+	3UTR	ENSG00000176896
ENSE00001932219	7:128586555:128586610:+	3UTR	ENSG00000128604
ENSE00001933749	15:45409914:45410303:+	3UTR	ENSG00000140274
ENSE00001934374	19:54933373:54933584:+	3UTR	ENSG00000167614
ENSE00001937096	3:164786507:164786619:-	3UTR	ENSG00000090402
ENSE00001937307	1:110471474:110473614:+	3UTR	ENSG00000184371
ENSE00001947766	X:51645242:51645453:+	3UTR	ENSG00000179222
ENSE00001950062	9:34997023:34997074:+	3UTR	ENSG00000137094
ENSE00001953807	11:104864970:104865074:-	3UTR	ENSG00000137757
ENSE00001954539	9:132869969:132870598:+	3UTR	ENSG00000148358
ENSE00001956101	9:34996392:34996863:+	3UTR	ENSG00000137094
ENSE00002021656	4:83971034:83971112:+	3UTR	ENSG00000138663
ENSE00002024912	4:56461401:56461578:-	3UTR	ENSG00000109255
ENSE00002028593	4:56461451:56461578:-	3UTR	ENSG00000109255
ENSE00002029813	15:42117407:42117815:+	3UTR	ENSG00000137802
ENSE00002035296	5:96115026:96115299:+	3UTR	ENSG00000153113
ENSE00002039337	4:56461396:56461578:-	3UTR	ENSG00000109255
ENSE00002053930	19:53910951:53911351:+	3UTR	ENSG00000196417
ENSE00002056387	6:167772811:167772991:+	3UTR	ENSG00000120440
ENSE00002056606	5:118965381:118965533:+	3UTR	ENSG00000164334
ENSE00002056608	5:35675704:35676094:+	3UTR	ENSG00000152582
ENSE00002061854	5:54515442:54516634:-	3UTR	ENSG00000234602
ENSE00002065540	4:77895631:77895960:+	3UTR	ENSG00000138758
ENSE00002069624	1:43047031:43047087:+	3UTR	ENSG00000186409
ENSE00002069727	3:129182403:129182465:+	3UTR	ENSG00000163913
ENSE00002069941	5:75923235:75923321:+	3UTR	ENSG00000145703
ENSE00002078049	5:115247786:115247833:+	3UTR	ENSG00000177879
ENSE00002098426	7:77210744:77210782:+	3UTR	ENSG00000127947
ENSE00002102405	5:150259147:150259208:+	3UTR	ENSG00000237693
ENSE00002102517	8:80577050:80577242:+	3UTR	ENSG00000104435
ENSE00002111421	8:48300905:48301008:+	3UTR	ENSG00000164808
ENSE00002111656	8:55047837:55047951:+	3UTR	ENSG00000137547
ENSE00002112355	8:82614964:82615100:-	3UTR	ENSG00000104231
ENSE00002131091	5:78338250:78338304:-	3UTR	ENSG00000132837
ENSE00002135532	8:82614779:82615100:-	3UTR	ENSG00000104231
ENSE00002144809	11:65146928:65147032:-	3UTR	ENSG00000162241
ENSE00002148247	11:10518308:10518485:+	3UTR	ENSG00000133805
ENSE00002149055	17:72256268:72256345:+	3UTR	ENSG00000141540
ENSE00002155191	11:65146924:65147032:-	3UTR	ENSG00000162241
ENSE00002159264	11:110045605:110045959:-	3UTR	ENSG00000137710
ENSE00002160471	1:92220552:92220619:-	3UTR	ENSG00000069702
ENSE00002160647	11:10597871:10598122:-	3UTR	ENSG00000072952
ENSE00002175929	11:47199108:47199597:-	3UTR	ENSG00000165912
ENSE00002185489	11:62381730:62381943:+	3UTR	ENSG00000149489
ENSE00002190079	1:47280746:47281083:+	3UTR	ENSG00000142973
ENSE00002193868	1:236706061:236706127:+	3UTR	ENSG00000116977
ENSE00002215306	1:111957920:111957966:-	3UTR	ENSG00000085465
ENSE00002217442	12:133682096:133682154:+	3UTR	ENSG00000196387
ENSE00002231036	15:75653662:75653722:-	3UTR	ENSG00000140400
ENSE00002233243	1:36450071:36450379:+	3UTR	ENSG00000126070
ENSE00002242510	11:118955595:118955776:+	3UTR	ENSG00000256269
ENSE00002262547	6:10791940:10792080:-	3UTR	ENSG00000111837
ENSE00002262691	9:130577537:130577818:-	3UTR	ENSG00000106991
ENSE00002262879	10:50918053:50918307:+	3UTR	ENSG00000178645
ENSE00002264282	1:155168200:155168528:-	3UTR	ENSG00000169231
ENSE00002299652	12:131438938:131439076:+	3UTR	ENSG00000111452
ENSE00002310580	1:214531268:214531393:-	3UTR	ENSG00000152104
ENSE00002310846	12:132391035:132391469:+	3UTR	ENSG00000177169
ENSE00002313940	12:113596506:113597081:+	3UTR	ENSG00000186710
ENSE00002317960	11:118955610:118955776:+	3UTR	ENSG00000256269
ENSE00002331713	3:132400758:132400934:-	3UTR	ENSG00000113971
ENSE00002386254	12:49254813:49254914:-	3UTR	ENSG00000172602
ENSE00002391409	12:81186299:81191505:-	3UTR	ENSG00000111052
ENSE00002408729	12:53452498:53452638:+	3UTR	ENSG00000111077
ENSE00002418959	12:53455599:53455679:+	3UTR	ENSG00000111077
ENSE00002422864	12:77216186:77216270:+	3UTR	ENSG00000186908
ENSE00002430986	14:67913801:67914646:-	3UTR	ENSG00000198133
ENSE00002528225	20:31018665:31018979:+	3UTR	ENSG00000171456
ENSE00002540360	14:103592647:103592912:+	3UTR	ENSG00000185215
ENSE00002554051	15:31352438:31352847:-	3UTR	ENSG00000134160
ENSE00002554500	15:31848202:31850583:-	3UTR	ENSG00000169918
ENSE00002555441	15:71196891:71197010:+	3UTR	ENSG00000137821
ENSE00002578689	16:31488631:31488921:+	3UTR	ENSG00000140682
ENSE00002579671	16:8941581:8942179:+	3UTR	ENSG00000140650
ENSE00002590164	16:89353071:89355078:-	3UTR	ENSG00000167522
ENSE00002591181	16:67562770:67562817:+	3UTR	ENSG00000039523
ENSE00002595562	16:23555886:23556024:-	3UTR	ENSG00000103356
ENSE00002596122	16:20860721:20860961:+	3UTR	ENSG00000005189
ENSE00002605202	16:84215036:84215069:-	3UTR	ENSG00000103168
ENSE00002610241	16:67404847:67406005:+	3UTR	ENSG00000159708
ENSE00002615193	16:784771:784871:-	3UTR	ENSG00000103245
ENSE00002617341	16:725683:725829:+	3UTR	ENSG00000103269
ENSE00002619025	16:8941581:8942634:+	3UTR	ENSG00000140650
ENSE00002622835	16:8941581:8941981:+	3UTR	ENSG00000140650
ENSE00002624786	16:66850517:66851390:-	3UTR	ENSG00000159593
ENSE00002626071	16:67571981:67572453:+	3UTR	ENSG00000039523
ENSE00002630177	16:15675074:15675175:+	3UTR	ENSG00000166780
ENSE00002632365	17:694774:695006:+	3UTR	ENSG00000171861
ENSE00002632708	17:644541:646123:+	3UTR	ENSG00000167695
ENSE00002636973	17:19581834:19582219:-	3UTR	ENSG00000180638
ENSE00002665371	17:4622578:4622708:+	3UTR	ENSG00000141480
ENSE00002678215	17:5185560:5185815:+	3UTR	ENSG00000029725
ENSE00002685654	17:30647977:30648381:+	3UTR	ENSG00000141314
ENSE00002685698	17:17408903:17409162:-	3UTR	ENSG00000133027
ENSE00002693096	17:72367868:72367979:+	3UTR	ENSG00000257008
ENSE00002707798	17:57353200:57353328:+	3UTR	ENSG00000153982
ENSE00002710564	17:80393565:80393616:+	3UTR	ENSG00000169660
ENSE00002718102	17:7123267:7123365:+	3UTR	ENSG00000072778
ENSE00002765389	19:11468295:11468415:+	3UTR	ENSG00000105520
ENSE00002831862	18:12431149:12431462:+	3UTR	ENSG00000141391
ENSE00002872364	19:9959766:9960075:+	3UTR	ENSG00000127445
ENSE00002969364	18:76829285:76829529:+	3UTR	ENSG00000166377
ENSE00002975691	16:89804214:89804313:+	3UTR	ENSG00000158805
ENSE00002975962	12:58193578:58193703:-	3UTR	ENSG00000135407
ENSE00002975985	2:28843132:28843199:+	3UTR	ENSG00000163803
ENSE00002976179	7:121726066:121726233:-	3UTR	ENSG00000008311
ENSE00002977804	1:151747868:151748019:-	3UTR	ENSG00000182134
ENSE00002978131	9:138669184:138669356:+	3UTR	ENSG00000107147
ENSE00002978321	6:131971167:131971289:+	3UTR	ENSG00000154269
ENSE00002978535	5:148422257:148422400:-	3UTR	ENSG00000169247
ENSE00002978604	7:100225367:100225443:-	3UTR	ENSG00000106327
ENSE00002979261	1:47280746:47280936:+	3UTR	ENSG00000142973
ENSE00002980049	5:177638891:177638971:-	3UTR	ENSG00000175309
ENSE00002980998	11:60541310:60541423:+	3UTR	ENSG00000166961
ENSE00002981456	6:83667031:83667169:-	3UTR	ENSG00000118420
ENSE00002982710	12:96379686:96379744:-	3UTR	ENSG00000084110
ENSE00002984806	2:120388146:120388253:+	3UTR	ENSG00000163075
ENSE00002986181	8:40644208:40644301:-	3UTR	ENSG00000165061
ENSE00002986900	5:64864745:64864821:+	3UTR	ENSG00000113593
ENSE00002987755	17:1540003:1540149:-	3UTR	ENSG00000074660
ENSE00002988804	19:5788368:5788409:-	3UTR	ENSG00000141994
ENSE00002990357	1:214542800:214543034:-	3UTR	ENSG00000152104
ENSE00002990389	17:67522711:67522850:+	3UTR	ENSG00000108984
ENSE00002990555	4:184171073:184171146:+	3UTR	ENSG00000151718
ENSE00002990679	6:131992388:131992467:+	3UTR	ENSG00000154269
ENSE00002991536	1:214567038:214567120:-	3UTR	ENSG00000152104
ENSE00002991576	7:111405174:111405278:-	3UTR	ENSG00000128512
ENSE00002991812	14:51353365:51353402:+	3UTR	ENSG00000131969
ENSE00002992432	2:242592927:242593025:+	3UTR	ENSG00000168397
ENSE00002993009	17:17226499:17226559:+	3UTR	ENSG00000205309
ENSE00002993262	3:45875730:45875790:-	3UTR	ENSG00000163818
ENSE00002993291	16:57068080:57068163:+	3UTR	ENSG00000140853
ENSE00002993732	16:24888579:24888684:+	3UTR	ENSG00000158865
ENSE00002993959	1:48701401:48701551:+	3UTR	ENSG00000117834
ENSE00002995730	17:37866339:37866454:+	3UTR	ENSG00000141736
ENSE00002996012	15:59182480:59182660:-	3UTR	ENSG00000137776
ENSE00002997076	15:50294350:50294420:-	3UTR	ENSG00000104043
ENSE00002997449	1:43687043:43687136:+	3UTR	ENSG00000243710
ENSE00002997584	3:50598348:50598495:-	3UTR	ENSG00000088543
ENSE00002999861	2:202060565:202060671:+	3UTR	ENSG00000003400
ENSE00002999948	6:161527546:161527737:+	3UTR	ENSG00000085511
ENSE00003000694	11:1472601:1472649:+	3UTR	ENSG00000174672
ENSE00003000756	1:155167833:155168011:-	3UTR	ENSG00000169231
ENSE00003000813	4:24836570:24836654:-	3UTR	ENSG00000181982
ENSE00003000816	1:16199997:16200890:+	3UTR	ENSG00000065526
ENSE00003002557	14:21547043:21547169:+	3UTR	ENSG00000165801
ENSE00003003513	17:37262107:37262206:-	3UTR	ENSG00000161381
ENSE00003003612	2:98887145:98887346:+	3UTR	ENSG00000168658
ENSE00003004180	2:234869420:234869710:+	3UTR	ENSG00000144481
ENSE00003005233	19:1080891:1081063:+	3UTR	ENSG00000180448
ENSE00003006880	X:74520702:74520800:+	3UTR	ENSG00000094841
ENSE00003007502	19:41075563:41075632:+	3UTR	ENSG00000160460
ENSE00003007515	6:32007133:32007234:+	3UTR	ENSG00000231852
ENSE00003009334	17:4797820:4797928:+	3UTR	ENSG00000141503
ENSE00003009637	5:52351368:52351518:+	3UTR	ENSG00000164171
ENSE00003009966	2:234915497:234915596:+	3UTR	ENSG00000144481
ENSE00003010483	2:220165665:220165699:-	3UTR	ENSG00000054356
ENSE00003014151	16:111583:111694:-	3UTR	ENSG00000007384
ENSE00003014875	16:89358089:89358185:-	3UTR	ENSG00000167522
ENSE00003015139	7:107423425:107423538:-	3UTR	ENSG00000091138
ENSE00003015750	17:4798645:4798788:+	3UTR	ENSG00000141503
ENSE00003017368	16:67861152:67861278:+	3UTR	ENSG00000102904
ENSE00003017886	3:111782372:111782479:+	3UTR	ENSG00000176040
ENSE00003019261	14:65041173:65041307:+	3UTR	ENSG00000165807
ENSE00003019303	4:71068473:71068634:+	3UTR	ENSG00000109205
ENSE00003019697	2:95944733:95944892:+	3UTR	ENSG00000155066
ENSE00003019784	15:75653945:75654061:-	3UTR	ENSG00000140400
ENSE00003020208	12:96370376:96370484:-	3UTR	ENSG00000084110
ENSE00003020670	8:29006094:29006284:-	3UTR	ENSG00000197892
ENSE00003020722	5:176297371:176297535:+	3UTR	ENSG00000113763
ENSE00003025661	22:21983299:21983476:-	3UTR	ENSG00000161179
ENSE00003027196	19:46518307:46518517:+	3UTR	ENSG00000104983
ENSE00003027469	7:128588264:128588382:+	3UTR	ENSG00000128604
ENSE00003028127	3:38042947:38043084:+	3UTR	ENSG00000136059
ENSE00003028369	1:164532475:164532548:+	3UTR	ENSG00000185630
ENSE00003028391	19:50368509:50368683:-	3UTR	ENSG00000039650
ENSE00003029627	4:76785593:76785680:-	3UTR	ENSG00000156194
ENSE00003029729	19:5687293:5687386:+	3UTR	ENSG00000167733
ENSE00003030135	18:32446075:32446125:+	3UTR	ENSG00000134769
ENSE00003030570	16:2222192:2222375:+	3UTR	ENSG00000131653
ENSE00003030579	1:225552494:225552596:+	3UTR	ENSG00000185842
ENSE00003031802	2:216908627:216908738:-	3UTR	ENSG00000115425
ENSE00003032422	9:82337366:82337516:+	3UTR	ENSG00000106829
ENSE00003032935	16:66943889:66943996:-	3UTR	ENSG00000166589
ENSE00003033424	19:50484212:50484270:-	3UTR	ENSG00000105053
ENSE00003033487	3:42676713:42676858:+	3UTR	ENSG00000114857
ENSE00003033596	2:27591521:27591600:-	3UTR	ENSG00000115211
ENSE00003033935	7:107432275:107432385:-	3UTR	ENSG00000091138
ENSE00003034039	15:44175901:44176007:-	3UTR	ENSG00000171877
ENSE00003034761	19:55054585:55054637:+	3UTR	ENSG00000104970
ENSE00003035362	19:39877122:39877212:-	3UTR	ENSG00000006712
ENSE00003037351	15:42105819:42105979:+	3UTR	ENSG00000137802
ENSE00003037943	1:20677350:20677419:+	3UTR	ENSG00000158816
ENSE00003038031	15:91456107:91456221:+	3UTR	ENSG00000196547
ENSE00003038575	7:122808428:122808476:-	3UTR	ENSG00000081800
ENSE00003038698	X:41076473:41076596:+	3UTR	ENSG00000124486
ENSE00003039403	19:7565692:7566285:+	3UTR	ENSG00000198723
ENSE00003039793	1:228492004:228492160:+	3UTR	ENSG00000154358
ENSE00003042134	3:9962609:9962653:+	3UTR	ENSG00000163702
ENSE00003042146	2:72725583:72725680:-	3UTR	ENSG00000144036
ENSE00003042886	16:90102789:90102994:+	3UTR	ENSG00000141013
ENSE00003044454	19:17316072:17316145:+	3UTR	ENSG00000099331
ENSE00003044536	8:133961021:133961188:+	3UTR	ENSG00000042832
ENSE00003044730	14:58690501:58690574:+	3UTR	ENSG00000131966
ENSE00003046111	15:25932850:25932975:-	3UTR	ENSG00000206190
ENSE00003046375	4:24801128:24801305:+	3UTR	ENSG00000109610
ENSE00003046515	16:57063907:57063996:+	3UTR	ENSG00000140853
ENSE00003048148	20:34761686:34761876:+	3UTR	ENSG00000088367
ENSE00003048303	6:150094274:150094305:+	3UTR	ENSG00000120265
ENSE00003048406	2:233630602:233630689:+	3UTR	ENSG00000204120
ENSE00003048773	20:31387050:31387134:+	3UTR	ENSG00000088305
ENSE00003049364	15:42109108:42109233:+	3UTR	ENSG00000137802
ENSE00003050892	2:182414361:182414435:-	3UTR	ENSG00000188452
ENSE00003051029	4:148457029:148457181:+	3UTR	ENSG00000151617
ENSE00003051586	19:42566640:42566805:-	3UTR	ENSG00000105737
ENSE00003051714	15:31319118:31319320:-	3UTR	ENSG00000134160
ENSE00003051821	11:107396167:107396318:-	3UTR	ENSG00000137760
ENSE00003052101	1:215368296:215368435:+	3UTR	ENSG00000082482
ENSE00003053102	16:84214934:84215069:-	3UTR	ENSG00000103168
ENSE00003054429	5:35968121:35968235:-	3UTR	ENSG00000145626
ENSE00003054687	5:42718555:42719893:+	3UTR	ENSG00000112964
ENSE00003054761	12:6657834:6657991:-	3UTR	ENSG00000010295
ENSE00003055845	19:50304660:50304878:+	3UTR	ENSG00000196961
ENSE00003056196	6:147109525:147109746:+	3UTR	ENSG00000118492
ENSE00003056345	6:10961733:10961791:+	3UTR	ENSG00000153157
ENSE00003057888	17:79638774:79638856:+	3UTR	ENSG00000185298
ENSE00003058901	15:28519437:28519593:-	3UTR	ENSG00000128731
ENSE00003059650	17:29661856:29662049:+	3UTR	ENSG00000196712
ENSE00003059827	3:1414522:1414639:+	3UTR	ENSG00000134115
ENSE00003059952	7:4839261:4839400:-	3UTR	ENSG00000157927
ENSE00003060577	17:6606289:6606457:-	3UTR	ENSG00000141485
ENSE00003061349	17:4622578:4622715:+	3UTR	ENSG00000141480
ENSE00003062308	18:20950180:20950225:-	3UTR	ENSG00000134490
ENSE00003062816	9:114803065:114803772:-	3UTR	ENSG00000106868
ENSE00003063213	7:31016896:31016937:+	3UTR	ENSG00000106128
ENSE00003064668	1:36553329:36553408:+	3UTR	ENSG00000092850
ENSE00003064790	4:84352817:84352921:-	3UTR	ENSG00000163312
ENSE00003065673	1:202276458:202276529:+	3UTR	ENSG00000133067
ENSE00003066018	4:184190124:184190316:+	3UTR	ENSG00000151718
ENSE00003066534	16:960931:961079:-	3UTR	ENSG00000103227
ENSE00003067459	14:65019532:65019579:+	3UTR	ENSG00000165807
ENSE00003068228	17:2264931:2265093:+	3UTR	ENSG00000141258
ENSE00003068712	3:184070821:184070935:-	3UTR	ENSG00000114859
ENSE00003069095	X:107377287:107377388:+	3UTR	ENSG00000101844
ENSE00003070315	9:34996262:34996863:+	3UTR	ENSG00000137094
ENSE00003070415	3:123428603:123428740:-	3UTR	ENSG00000065534
ENSE00003071188	17:48750830:48751019:+	3UTR	ENSG00000108846
ENSE00003072149	2:98828393:98828491:+	3UTR	ENSG00000168658
ENSE00003072780	15:52515741:52515921:-	3UTR	ENSG00000128833
ENSE00003073411	5:170720887:170720985:+	3UTR	ENSG00000204764
ENSE00003073618	14:24614452:24614482:-	3UTR	ENSG00000100911
ENSE00003073874	19:16001122:16001243:-	3UTR	ENSG00000186115
ENSE00003074203	22:24909292:24909453:+	3UTR	ENSG00000100024
ENSE00003074770	12:1967743:1967810:-	3UTR	ENSG00000151062
ENSE00003075848	11:72539404:72539553:+	3UTR	ENSG00000168010
ENSE00003075869	10:102541003:102541122:+	3UTR	ENSG00000075891
ENSE00003076226	12:132249001:132249231:+	3UTR	ENSG00000061936
ENSE00003076314	12:63991589:63991690:-	3UTR	ENSG00000177990
ENSE00003077520	4:40119489:40119644:+	3UTR	ENSG00000078177
ENSE00003077841	19:42433807:42434302:+	3UTR	ENSG00000076928
ENSE00003077968	12:132241018:132241189:+	3UTR	ENSG00000061936
ENSE00003078561	3:121437235:121437348:-	3UTR	ENSG00000173230
ENSE00003079148	3:195925660:195925745:-	3UTR	ENSG00000163958
ENSE00003079418	2:43921570:43921653:+	3UTR	ENSG00000152527
ENSE00003079952	19:1081549:1081737:+	3UTR	ENSG00000180448
ENSE00003080051	11:18045435:18045530:-	3UTR	ENSG00000129167
ENSE00003081091	3:48896988:48897060:-	3UTR	ENSG00000178537
ENSE00003081496	9:123253585:123253755:-	3UTR	ENSG00000136861
ENSE00003082031	4:1067387:1067450:-	3UTR	ENSG00000178222
ENSE00003083217	8:21894149:21894408:+	3UTR	ENSG00000158806
ENSE00003086160	16:20996399:20997037:-	3UTR	ENSG00000158486
ENSE00003086865	5:78320094:78320153:-	3UTR	ENSG00000132837
ENSE00003086874	2:43991367:43991504:+	3UTR	ENSG00000152527
ENSE00003087214	6:130530640:130530753:-	3UTR	ENSG00000164483
ENSE00003087394	12:58197307:58197452:-	3UTR	ENSG00000135407
ENSE00003087537	2:162807197:162807358:+	3UTR	ENSG00000144290
ENSE00003088230	3:185183535:185183651:+	3UTR	ENSG00000073803
ENSE00003088944	10:135202460:135202572:+	3UTR	ENSG00000148832
ENSE00003089497	9:131825523:131825595:+	3UTR	ENSG00000148343
ENSE00003089529	2:233626106:233626146:+	3UTR	ENSG00000204120
ENSE00003090453	19:51563690:51563876:-	3UTR	ENSG00000167759
ENSE00003091150	16:66850868:66850931:-	3UTR	ENSG00000159593
ENSE00003092017	12:58194927:58194995:-	3UTR	ENSG00000135407
ENSE00003092632	15:52527867:52527960:-	3UTR	ENSG00000128833
ENSE00003094065	20:47245987:47246159:-	3UTR	ENSG00000124126
ENSE00003095163	9:131858277:131858414:-	3UTR	ENSG00000095321
ENSE00003095466	22:42956192:42956271:+	3UTR	ENSG00000183569
ENSE00003096576	14:20846913:20847012:-	3UTR	ENSG00000129566
ENSE00003096633	9:139904221:139904355:-	3UTR	ENSG00000107331
ENSE00003097466	7:128587783:128588175:+	3UTR	ENSG00000128604
ENSE00003097682	8:68049691:68049838:+	3UTR	ENSG00000104218
ENSE00003098435	14:93142820:93142951:+	3UTR	ENSG00000100599
ENSE00003099772	19:12800355:12800444:-	3UTR	ENSG00000132004
ENSE00003101075	20:31386266:31386449:+	3UTR	ENSG00000088305
ENSE00003101246	19:38848918:38848968:+	3UTR	ENSG00000099338
ENSE00003102614	15:77057904:77057979:-	3UTR	ENSG00000140386
ENSE00003103554	9:123249572:123249715:-	3UTR	ENSG00000136861
ENSE00003104549	15:75310211:75310312:+	3UTR	ENSG00000198794
ENSE00003104635	22:22317119:22317265:-	3UTR	ENSG00000100038
ENSE00003105188	6:147109525:147109746:+	3UTR	ENSG00000118492
ENSE00003106880	10:61011335:61011436:-	3UTR	ENSG00000148541
ENSE00003109712	12:121438868:121440312:+	3UTR	ENSG00000135100
ENSE00003109720	1:3686347:3686451:+	3UTR	ENSG00000162592
ENSE00003109733	2:208441355:208441417:+	3UTR	ENSG00000118260
ENSE00003110135	15:40582962:40583038:-	3UTR	ENSG00000137841
ENSE00003110300	2:68772319:68772444:+	3UTR	ENSG00000169621
ENSE00003111405	3:47460145:47460333:-	3UTR	ENSG00000114650
ENSE00003111610	15:42114423:42114620:+	3UTR	ENSG00000137802
ENSE00003112138	15:42111021:42111155:+	3UTR	ENSG00000137802
ENSE00003113970	3:182620269:182620354:+	3UTR	ENSG00000058063
ENSE00003114150	1:109369827:109369924:-	3UTR	ENSG00000162641
ENSE00003114587	2:220166310:220166441:-	3UTR	ENSG00000054356
ENSE00003114759	15:42117407:42117814:+	3UTR	ENSG00000137802
ENSE00003115293	3:184550477:184550607:+	3UTR	ENSG00000156931
ENSE00003115354	3:129214289:129214450:+	3UTR	ENSG00000163913
ENSE00003115423	19:45666186:45666481:-	3UTR	ENSG00000007255
ENSE00003115824	17:4621907:4621979:+	3UTR	ENSG00000141480
ENSE00003116282	17:9545041:9545152:+	3UTR	ENSG00000166596
ENSE00003116634	15:71256124:71256271:+	3UTR	ENSG00000137821
ENSE00003118669	16:8862682:8862830:+	3UTR	ENSG00000183044
ENSE00003118720	2:95941975:95942095:+	3UTR	ENSG00000155066
ENSE00003119000	2:43922282:43922363:+	3UTR	ENSG00000152527
ENSE00003120645	17:45913699:45913841:+	3UTR	ENSG00000141294
ENSE00003121233	12:66275523:66275670:+	3UTR	ENSG00000149948
ENSE00003122402	2:234173538:234173789:+	3UTR	ENSG00000085978
ENSE00003122766	16:66976008:66976152:+	3UTR	ENSG00000172831
ENSE00003123320	12:6657591:6657711:-	3UTR	ENSG00000010295
ENSE00003123728	11:26700259:26700362:-	3UTR	ENSG00000148942
ENSE00003123803	11:62376014:62376124:-	3UTR	ENSG00000149499
ENSE00003126019	22:30857542:30857681:-	3UTR	ENSG00000100012
ENSE00003126921	22:20110103:20110220:+	3UTR	ENSG00000099901
ENSE00003127002	12:58201373:58201510:-	3UTR	ENSG00000135407
ENSE00003128664	12:56426974:56427105:+	3UTR	ENSG00000123411
ENSE00003128738	17:7123179:7123365:+	3UTR	ENSG00000072778
ENSE00003129553	15:52517098:52517178:-	3UTR	ENSG00000128833
ENSE00003129854	15:77067196:77067458:-	3UTR	ENSG00000140386
ENSE00003130211	1:55517951:55518084:+	3UTR	ENSG00000169174
ENSE00003132273	10:102262011:102262241:-	3UTR	ENSG00000075826
ENSE00003132613	11:10622465:10622606:-	3UTR	ENSG00000072952
ENSE00003134311	12:53822680:53822794:+	3UTR	ENSG00000135409
ENSE00003134388	16:67201727:67201850:+	3UTR	ENSG00000102878
ENSE00003134951	19:7565692:7566250:+	3UTR	ENSG00000198723
ENSE00003135073	12:121438868:121440315:+	3UTR	ENSG00000135100
ENSE00003136340	17:61611247:61611672:+	3UTR	ENSG00000173826
ENSE00003137437	14:24798607:24798739:-	3UTR	ENSG00000129467
ENSE00003138462	1:1562454:1562587:+	3UTR	ENSG00000197530
ENSE00003139464	3:186369007:186369090:+	3UTR	ENSG00000090512
ENSE00003139890	4:76804319:76804355:-	3UTR	ENSG00000156194
ENSE00003140305	9:139907454:139907770:-	3UTR	ENSG00000107331
ENSE00003140815	18:48331524:48331706:-	3UTR	ENSG00000134042
ENSE00003140825	17:4793812:4794030:+	3UTR	ENSG00000141503
ENSE00003141364	5:35988552:35988653:-	3UTR	ENSG00000145626
ENSE00003141629	X:85950024:85950182:+	3UTR	ENSG00000126733
ENSE00003141736	15:50273403:50273491:-	3UTR	ENSG00000104043
ENSE00003142476	2:114219985:114220071:+	3UTR	ENSG00000136682
ENSE00003143427	9:131864162:131864336:-	3UTR	ENSG00000095321
ENSE00003144447	19:36110515:36110660:+	3UTR	ENSG00000249115
ENSE00003145625	14:67147825:67147903:+	3UTR	ENSG00000171723
ENSE00003145641	15:77057302:77057413:-	3UTR	ENSG00000140386
ENSE00003145860	19:1080681:1080785:+	3UTR	ENSG00000180448
ENSE00003147139	14:90767583:90767716:-	3UTR	ENSG00000119720
ENSE00003147381	20:57611745:57611815:-	3UTR	ENSG00000101166
ENSE00003148405	2:162805658:162805771:+	3UTR	ENSG00000144290
ENSE00003148451	2:220027021:220027116:-	3UTR	ENSG00000213901
ENSE00003149563	7:111407088:111407174:-	3UTR	ENSG00000128512
ENSE00003150016	16:27244322:27244468:-	3UTR	ENSG00000169189
ENSE00003150451	14:73732078:73732215:+	3UTR	ENSG00000100767
ENSE00003150573	15:38782755:38782889:-	3UTR	ENSG00000172575
ENSE00003151676	17:42852762:42852833:+	3UTR	ENSG00000073670
ENSE00003151743	11:134132664:134132852:+	3UTR	ENSG00000151498
ENSE00003151849	17:6704066:6704262:-	3UTR	ENSG00000167858
ENSE00003152014	16:8941581:8941887:+	3UTR	ENSG00000140650
ENSE00003152266	2:28847924:28847975:+	3UTR	ENSG00000163803
ENSE00003152718	3:121418659:121418732:-	3UTR	ENSG00000173230
ENSE00003152796	5:135390405:135390550:+	3UTR	ENSG00000120708
ENSE00003153326	5:131598302:131598453:+	3UTR	ENSG00000131435
ENSE00003153358	11:10625952:10626092:-	3UTR	ENSG00000072952
ENSE00003153412	1:43650820:43651027:+	3UTR	ENSG00000243710
ENSE00003153959	1:6272742:6272793:+	3UTR	ENSG00000158286
ENSE00003154827	2:132908485:132908549:-	3UTR	ENSG00000163046
ENSE00003154907	22:30858073:30858179:-	3UTR	ENSG00000100012
ENSE00003155138	12:6648694:6649754:-	3UTR	ENSG00000010295
ENSE00003155219	13:103490993:103491089:+	3UTR	ENSG00000134897
ENSE00003156748	8:29023179:29023289:-	3UTR	ENSG00000197892
ENSE00003156838	15:63826002:63826117:+	3UTR	ENSG00000140455
ENSE00003156996	6:158484823:158484904:+	3UTR	ENSG00000078269
ENSE00003158379	6:150092298:150092402:+	3UTR	ENSG00000120265
ENSE00003158914	6:150092298:150092402:+	3UTR	ENSG00000120265
ENSE00003159090	16:981642:981793:-	3UTR	ENSG00000103227
ENSE00003161545	10:118363542:118363650:+	3UTR	ENSG00000187021
ENSE00003161557	18:44113125:44113287:-	3UTR	ENSG00000167210
ENSE00003161898	1:24664482:24664593:+	3UTR	ENSG00000158055
ENSE00003161938	16:75276368:75276988:-	3UTR	ENSG00000050820
ENSE00003161941	19:1074103:1074240:+	3UTR	ENSG00000180448
ENSE00003162187	1:114225519:114228545:+	3UTR	ENSG00000081026
ENSE00003162569	11:61731576:61731933:+	3UTR	ENSG00000167995
ENSE00003163138	17:4798370:4798537:+	3UTR	ENSG00000141503
ENSE00003163351	2:220503425:220503591:+	3UTR	ENSG00000114923
ENSE00003164025	X:50056856:50056948:+	3UTR	ENSG00000147082
ENSE00003164374	19:35998360:35998413:-	3UTR	ENSG00000161249
ENSE00003165221	2:112754900:112755053:+	3UTR	ENSG00000153208
ENSE00003166384	5:140958082:140958192:-	3UTR	ENSG00000131504
ENSE00003166996	14:26949183:26949349:-	3UTR	ENSG00000139910
ENSE00003167154	19:38858688:38858777:+	3UTR	ENSG00000099338
ENSE00003167276	12:69126417:69126519:+	3UTR	ENSG00000111581
ENSE00003167791	17:3430148:3430221:-	3UTR	ENSG00000167723
ENSE00003168331	7:72745660:72745779:+	3UTR	ENSG00000077800
ENSE00003168926	5:52344473:52344600:+	3UTR	ENSG00000164171
ENSE00003169612	17:56638881:56638973:-	3UTR	ENSG00000121101
ENSE00003170049	17:4798993:4799127:+	3UTR	ENSG00000141503
ENSE00003170355	9:79930169:79930386:+	3UTR	ENSG00000197969
ENSE00003170480	11:64532078:64532990:-	3UTR	ENSG00000168066
ENSE00003170578	16:929570:929737:-	3UTR	ENSG00000103227
ENSE00003171743	4:128625383:128625445:+	3UTR	ENSG00000164066
ENSE00003173188	3:48668426:48668573:-	3UTR	ENSG00000225697
ENSE00003174402	9:74331433:74331468:-	3UTR	ENSG00000135048
ENSE00003174980	15:42104714:42104851:+	3UTR	ENSG00000137802
ENSE00003175657	1:178489507:178489571:+	3UTR	ENSG00000240021
ENSE00003176515	4:76794280:76794465:-	3UTR	ENSG00000156194
ENSE00003176910	9:123239628:123239728:-	3UTR	ENSG00000136861
ENSE00003177243	2:10051640:10051686:+	3UTR	ENSG00000115750
ENSE00003177317	13:99478126:99478194:-	3UTR	ENSG00000088387
ENSE00003178870	3:138417749:138417937:-	3UTR	ENSG00000051382
ENSE00003178871	14:24793513:24793597:-	3UTR	ENSG00000129467
ENSE00003180293	15:71300718:71300955:+	3UTR	ENSG00000137821
ENSE00003180546	9:114803065:114803772:-	3UTR	ENSG00000106868
ENSE00003180588	12:57925798:57925889:-	3UTR	ENSG00000175203
ENSE00003181192	14:88952126:88952186:-	3UTR	ENSG00000070778
ENSE00003181435	7:99273738:99273831:-	3UTR	ENSG00000106258
ENSE00003181477	15:42105117:42105299:+	3UTR	ENSG00000137802
ENSE00003182022	12:48188543:48188716:-	3UTR	ENSG00000061273
ENSE00003182251	19:49131419:49131534:+	3UTR	ENSG00000063176
ENSE00003182273	8:133973253:133973318:+	3UTR	ENSG00000042832
ENSE00003182298	10:71716760:71716798:+	3UTR	ENSG00000197467
ENSE00003182678	15:52539114:52539211:-	3UTR	ENSG00000128833
ENSE00003182850	19:1221212:1221339:+	3UTR	ENSG00000118046
ENSE00003183192	2:120373187:120373285:+	3UTR	ENSG00000163075
ENSE00003183277	3:33426993:33427515:+	3UTR	ENSG00000153558
ENSE00003183291	5:35705753:35705893:+	3UTR	ENSG00000152582
ENSE00003185318	19:54545531:54545623:-	3UTR	ENSG00000189068
ENSE00003185852	1:214560187:214560265:-	3UTR	ENSG00000152104
ENSE00003186818	19:33324055:33324229:-	3UTR	ENSG00000021488
ENSE00003188334	6:161522924:161523024:+	3UTR	ENSG00000085511
ENSE00003188644	12:54799448:54799500:-	3UTR	ENSG00000161638
ENSE00003188656	19:10200574:10200723:+	3UTR	ENSG00000130813
ENSE00003188776	1:161200907:161201023:-	3UTR	ENSG00000143257
ENSE00003189090	15:42113782:42113948:+	3UTR	ENSG00000137802
ENSE00003191408	16:90102041:90102095:+	3UTR	ENSG00000141013
ENSE00003193015	2:162875239:162875360:-	3UTR	ENSG00000197635
ENSE00003193165	14:88962757:88962836:-	3UTR	ENSG00000070778
ENSE00003193596	17:4881799:4881925:-	3UTR	ENSG00000108509
ENSE00003193903	1:161201119:161201264:-	3UTR	ENSG00000143257
ENSE00003194051	11:104757923:104758032:-	3UTR	ENSG00000204403
ENSE00003194671	19:50208471:50208555:+	3UTR	ENSG00000169169
ENSE00003194830	16:89804384:89804979:+	3UTR	ENSG00000158805
ENSE00003194927	X:67939067:67939240:+	3UTR	ENSG00000130052
ENSE00003195813	12:56868828:56868894:-	3UTR	ENSG00000135423
ENSE00003196694	17:40858025:40858203:-	3UTR	ENSG00000108799
ENSE00003197083	19:48239626:48239790:+	3UTR	ENSG00000024422
ENSE00003197693	1:178490357:178490399:+	3UTR	ENSG00000240021
ENSE00003197713	19:46509817:46509974:+	3UTR	ENSG00000104983
ENSE00003198407	6:158483087:158483196:+	3UTR	ENSG00000078269
ENSE00003201483	15:52545514:52545654:-	3UTR	ENSG00000128833
ENSE00003202267	19:1356323:1356448:+	3UTR	ENSG00000160953
ENSE00003202623	4:100460320:100460527:+	3UTR	ENSG00000138813
ENSE00003202679	12:109292455:109292572:+	3UTR	ENSG00000110887
ENSE00003202871	7:107418620:107418726:-	3UTR	ENSG00000091138
ENSE00003203306	1:45797838:45797982:-	3UTR	ENSG00000132781
ENSE00003203829	9:96082649:96082854:+	3UTR	ENSG00000165238
ENSE00003204211	18:678696:678737:-	3UTR	ENSG00000132199
ENSE00003204609	1:95332887:95332973:+	3UTR	ENSG00000143036
ENSE00003204702	1:84356004:84356164:-	3UTR	ENSG00000137941
ENSE00003204911	17:39983678:39983878:-	3UTR	ENSG00000141698
ENSE00003205183	9:74298901:74300309:-	3UTR	ENSG00000135048
ENSE00003205271	3:47046979:47047109:+	3UTR	ENSG00000160796
ENSE00003206095	12:96381971:96382018:-	3UTR	ENSG00000084110
ENSE00003206609	4:76797440:76797826:-	3UTR	ENSG00000156194
ENSE00003207399	18:77736718:77736787:-	3UTR	ENSG00000141759
ENSE00003208468	15:40582778:40582873:-	3UTR	ENSG00000137841
ENSE00003208923	12:109286758:109286812:+	3UTR	ENSG00000110887
ENSE00003209700	14:24795285:24795371:-	3UTR	ENSG00000129467
ENSE00003209817	16:8941581:8941908:+	3UTR	ENSG00000140650
ENSE00003210029	7:131191019:131191080:-	3UTR	ENSG00000128567
ENSE00003210204	15:40581473:40581559:-	3UTR	ENSG00000137841
ENSE00003210372	9:131862145:131862245:-	3UTR	ENSG00000095321
ENSE00003210497	16:4733844:4733933:+	3UTR	ENSG00000102858
ENSE00003210574	6:150111090:150111194:+	3UTR	ENSG00000120265
ENSE00003210997	15:50209131:50209236:-	3UTR	ENSG00000104043
ENSE00003212324	8:29018250:29018384:-	3UTR	ENSG00000197892
ENSE00003212480	7:128369956:128370123:+	3UTR	ENSG00000135248
ENSE00003214502	16:67271378:67271472:-	3UTR	ENSG00000135723
ENSE00003214580	9:82324538:82324614:+	3UTR	ENSG00000106829
ENSE00003215509	15:52548836:52548917:-	3UTR	ENSG00000128833
ENSE00003215646	12:56421564:56421731:+	3UTR	ENSG00000123411
ENSE00003216791	5:133642300:133642393:-	3UTR	ENSG00000006837
ENSE00003218790	5:176517939:176518105:+	3UTR	ENSG00000160867
ENSE00003218957	4:156274064:156274209:-	3UTR	ENSG00000164114
ENSE00003219999	5:140958655:140958763:-	3UTR	ENSG00000131504
ENSE00003220330	10:102541003:102541122:+	3UTR	ENSG00000075891
ENSE00003221728	2:28081306:28081438:-	3UTR	ENSG00000171174
ENSE00003221759	16:8860065:8860127:+	3UTR	ENSG00000183044
ENSE00003222534	17:61559827:61560050:+	3UTR	ENSG00000159640
ENSE00003222597	4:100826754:100826863:-	3UTR	ENSG00000164031
ENSE00003224415	22:38043274:38043355:+	3UTR	ENSG00000100092
ENSE00003224820	19:39379727:39379795:-	3UTR	ENSG00000068903
ENSE00000955864	1:36184308:36185073:-	5UTR	ENSG00000142686
ENSE00001001149	2:190648995:190649097:-	5UTR	ENSG00000128699
ENSE00001012555	2:228582659:228582728:-	5UTR	ENSG00000135917
ENSE00001047857	22:27013941:27014052:-	5UTR	ENSG00000100122
ENSE00001057194	19:36139125:36139305:+	5UTR	ENSG00000126267
ENSE00001058854	19:49375649:49375908:+	5UTR	ENSG00000087074
ENSE00001060716	12:52446280:52446429:+	5UTR	ENSG00000123358
ENSE00001063425	11:64703306:64703360:-	5UTR	ENSG00000149735
ENSE00001064463	1:47694868:47695443:-	5UTR	ENSG00000162367
ENSE00001082784	5:76382936:76383148:-	5UTR	ENSG00000132846
ENSE00001107845	7:100076417:100076902:-	5UTR	ENSG00000166925
ENSE00001131429	2:99758748:99758864:+	5UTR	ENSG00000241962
ENSE00001137591	11:105891689:105892954:-	5UTR	ENSG00000170903
ENSE00001137820	6:52774439:52774483:-	5UTR	ENSG00000174156
ENSE00001148954	9:36572859:36573004:+	5UTR	ENSG00000165304
ENSE00001161596	1:177140633:177140868:+	5UTR	ENSG00000198797
ENSE00001168120	2:27193526:27193670:+	5UTR	ENSG00000084764
ENSE00001176022	6:99395682:99395849:-	5UTR	ENSG00000112234
ENSE00001180923	2:113825547:113825593:+	5UTR	ENSG00000136697
ENSE00001187202	4:57774075:57774379:+	5UTR	ENSG00000084093
ENSE00001197119	11:128775444:128775592:-	5UTR	ENSG00000174370
ENSE00001206821	19:48325097:48325267:+	5UTR	ENSG00000105392
ENSE00001215409	1:147374946:147374987:+	5UTR	ENSG00000121634
ENSE00001216676	3:11057358:11057419:+	5UTR	ENSG00000157103
ENSE00001218547	20:9691934:9692083:-	5UTR	ENSG00000101349
ENSE00001226528	3:194071971:194072057:-	5UTR	ENSG00000178772
ENSE00001227956	17:57784826:57785109:+	5UTR	ENSG00000062716
ENSE00001230377	11:46638674:46638777:-	5UTR	ENSG00000180423
ENSE00001230893	17:8815781:8815834:-	5UTR	ENSG00000141506
ENSE00001231815	5:135468536:135468651:+	5UTR	ENSG00000113658
ENSE00001240669	8:42396756:42396848:+	5UTR	ENSG00000176209
ENSE00001248008	3:52029873:52029958:-	5UTR	ENSG00000162244
ENSE00001252397	2:74875100:74875164:-	5UTR	ENSG00000159374
ENSE00001262092	2:75796602:75796848:-	5UTR	ENSG00000115363
ENSE00001262285	1:107683549:107683762:+	5UTR	ENSG00000162631
ENSE00001263803	19:33864236:33864801:+	5UTR	ENSG00000153879
ENSE00001267287	10:70320413:70320499:+	5UTR	ENSG00000138336
ENSE00001268313	5:43192327:43192513:+	5UTR	ENSG00000177453
ENSE00001273594	2:24163289:24163518:+	5UTR	ENSG00000173960
ENSE00001274848	11:64739349:64739557:-	5UTR	ENSG00000168070
ENSE00001276511	9:123688828:123691047:-	5UTR	ENSG00000056558
ENSE00001287913	8:62200531:62200697:+	5UTR	ENSG00000177182
ENSE00001289464	3:133380613:133380737:-	5UTR	ENSG00000163781
ENSE00001290307	8:67782984:67783066:+	5UTR	ENSG00000178460
ENSE00001290852	12:111806716:111806925:-	5UTR	ENSG00000198324
ENSE00001293042	1:152943142:152943170:+	5UTR	ENSG00000184148
ENSE00001293142	16:11890980:11891102:-	5UTR	ENSG00000122299
ENSE00001293910	4:819834:819986:-	5UTR	ENSG00000168993
ENSE00001305459	11:109292846:109292989:+	5UTR	ENSG00000185742
ENSE00001306908	X:198149:198351:+	5UTR	ENSG00000182378
ENSE00001309449	1:225997797:225997871:+	5UTR	ENSG00000143819
ENSE00001312147	20:6103421:6104191:-	5UTR	ENSG00000101311
ENSE00001314097	13:20805005:20805117:-	5UTR	ENSG00000121742
ENSE00001325622	2:113542020:113542167:-	5UTR	ENSG00000115008
ENSE00001333919	11:4629257:4629461:-	5UTR	ENSG00000167333
ENSE00001336242	7:33944523:33944756:+	5UTR	ENSG00000164619
ENSE00001337997	14:94982157:94982491:-	5UTR	ENSG00000165953
ENSE00001348924	1:16299534:16299620:-	5UTR	ENSG00000116809
ENSE00001348946	1:16302478:16302627:-	5UTR	ENSG00000116809
ENSE00001350383	19:47759716:47759866:+	5UTR	ENSG00000105321
ENSE00001350589	7:100026191:100026302:-	5UTR	ENSG00000078487
ENSE00001353517	9:100954841:100954922:-	5UTR	ENSG00000106789
ENSE00001354956	16:53537030:53537135:-	5UTR	ENSG00000166971
ENSE00001358432	1:44399784:44399932:+	5UTR	ENSG00000117407
ENSE00001360629	6:57086524:57087078:-	5UTR	ENSG00000112210
ENSE00001360889	2:11679969:11680234:+	5UTR	ENSG00000196208
ENSE00001363117	6:160148620:160148735:+	5UTR	ENSG00000146457
ENSE00001365451	4:85887362:85887544:-	5UTR	ENSG00000163625
ENSE00001368402	12:109919442:109919547:+	5UTR	ENSG00000151148
ENSE00001368414	12:53624953:53625019:-	5UTR	ENSG00000172819
ENSE00001369197	9:74383273:74383800:-	5UTR	ENSG00000135048
ENSE00001369468	18:9136758:9136963:+	5UTR	ENSG00000101745
ENSE00001380181	16:67562773:67562817:+	5UTR	ENSG00000039523
ENSE00001380569	12:77459125:77459360:-	5UTR	ENSG00000165891
ENSE00001381127	5:108745543:108745695:-	5UTR	ENSG00000198961
ENSE00001383160	21:32711558:32711737:-	5UTR	ENSG00000156299
ENSE00001389039	9:131799253:131799295:+	5UTR	ENSG00000148343
ENSE00001402822	4:36245801:36246131:-	5UTR	ENSG00000047365
ENSE00001403032	9:130953711:130953851:-	5UTR	ENSG00000148337
ENSE00001404319	10:115439671:115439737:+	5UTR	ENSG00000165806
ENSE00001404430	16:72205953:72206051:-	5UTR	ENSG00000118557
ENSE00001404900	14:52037066:52037128:+	5UTR	ENSG00000139926
ENSE00001409046	9:130953711:130953847:-	5UTR	ENSG00000148337
ENSE00001410501	18:8717369:8717424:+	5UTR	ENSG00000168502
ENSE00001410528	4:20884227:20884332:-	5UTR	ENSG00000185774
ENSE00001410632	4:1873151:1873269:+	5UTR	ENSG00000109685
ENSE00001412568	11:46612675:46612914:-	5UTR	ENSG00000110497
ENSE00001414362	19:47975046:47975425:-	5UTR	ENSG00000118160
ENSE00001416656	X:105415005:105415132:+	5UTR	ENSG00000157502
ENSE00001419415	9:92032971:92033033:-	5UTR	ENSG00000187764
ENSE00001419438	10:73975965:73976046:-	5UTR	ENSG00000138303
ENSE00001419974	3:118953992:118954074:-	5UTR	ENSG00000121578
ENSE00001422222	16:30418735:30418985:+	5UTR	ENSG00000179965
ENSE00001422645	9:92033278:92033352:-	5UTR	ENSG00000187764
ENSE00001424804	9:92070803:92070868:-	5UTR	ENSG00000187764
ENSE00001425161	16:2961980:2962155:+	5UTR	ENSG00000059122
ENSE00001425899	6:122996223:122996289:+	5UTR	ENSG00000135549
ENSE00001429287	1:26758773:26758867:+	5UTR	ENSG00000117682
ENSE00001429642	4:6806250:6806333:+	5UTR	ENSG00000170871
ENSE00001430413	3:138313040:138313161:-	5UTR	ENSG00000114107
ENSE00001430534	19:32896655:32896815:+	5UTR	ENSG00000178904
ENSE00001431050	16:28503341:28503623:-	5UTR	ENSG00000188603
ENSE00001432394	X:101854096:101854194:+	5UTR	ENSG00000125962
ENSE00001432409	9:127626267:127626386:+	5UTR	ENSG00000136950
ENSE00001434892	10:31320762:31320854:-	5UTR	ENSG00000183621
ENSE00001436735	4:986509:986723:-	5UTR	ENSG00000145217
ENSE00001442155	1:235530675:235530819:+	5UTR	ENSG00000116957
ENSE00001442597	1:227105228:227105361:+	5UTR	ENSG00000163050
ENSE00001443655	1:205326116:205326166:-	5UTR	ENSG00000162873
ENSE00001444060	1:201979715:201979948:+	5UTR	ENSG00000163435
ENSE00001445394	1:174128655:174128795:+	5UTR	ENSG00000152061
ENSE00001445396	1:174128548:174128795:+	5UTR	ENSG00000152061
ENSE00001445811	1:167063282:167063431:+	5UTR	ENSG00000198842
ENSE00001447807	1:153581654:153581813:-	5UTR	ENSG00000188643
ENSE00001448840	1:150206927:150207026:-	5UTR	ENSG00000143401
ENSE00001449131	10:118618545:118618649:+	5UTR	ENSG00000188316
ENSE00001450156	1:116949550:116949817:-	5UTR	ENSG00000203865
ENSE00001450162	1:116925033:116925215:+	5UTR	ENSG00000163399
ENSE00001451656	1:107683442:107683762:+	5UTR	ENSG00000162631
ENSE00001452064	1:95582894:95583173:+	5UTR	ENSG00000152078
ENSE00001453708	6:56258769:56258892:-	5UTR	ENSG00000124749
ENSE00001456092	9:138391830:138391897:+	5UTR	ENSG00000122140
ENSE00001456105	9:138375796:138375928:+	5UTR	ENSG00000196422
ENSE00001456674	1:46640759:46641081:+	5UTR	ENSG00000117472
ENSE00001457033	10:82214021:82214127:+	5UTR	ENSG00000108219
ENSE00001457256	20:44991725:44991813:-	5UTR	ENSG00000080189
ENSE00001459100	9:130953711:130953868:-	5UTR	ENSG00000148337
ENSE00001459186	20:42835925:42835959:-	5UTR	ENSG00000132823
ENSE00001459188	20:42838652:42838716:-	5UTR	ENSG00000132823
ENSE00001459240	1:39407354:39407456:-	5UTR	ENSG00000158315
ENSE00001462818	1:26644538:26644854:-	5UTR	ENSG00000158062
ENSE00001463321	10:46168144:46168200:-	5UTR	ENSG00000172671
ENSE00001463936	X:67913493:67913668:+	5UTR	ENSG00000130052
ENSE00001464030	1:23495259:23495310:-	5UTR	ENSG00000169641
ENSE00001464725	20:33292143:33292316:+	5UTR	ENSG00000078804
ENSE00001469476	19:58962971:58963071:+	5UTR	ENSG00000249471
ENSE00001469947	10:26507122:26507254:+	5UTR	ENSG00000136750
ENSE00001470469	20:25843696:25843837:-	5UTR	ENSG00000175170
ENSE00001470707	1:11865945:11866977:-	5UTR	ENSG00000177000
ENSE00001471842	1:11322502:11322564:-	5UTR	ENSG00000198793
ENSE00001474016	20:18488706:18488941:+	5UTR	ENSG00000101310
ENSE00001475870	6:25218579:25218698:-	5UTR	ENSG00000168405
ENSE00001477596	10:14613762:14614154:-	5UTR	ENSG00000065809
ENSE00001480413	X:23783664:23784592:-	5UTR	ENSG00000123130
ENSE00001480465	1:1109804:1109869:+	5UTR	ENSG00000162571
ENSE00001481063	5:126989009:126989115:+	5UTR	ENSG00000205279
ENSE00001481523	5:119800019:119800340:+	5UTR	ENSG00000184838
ENSE00001482452	15:74501141:74501371:-	5UTR	ENSG00000137868
ENSE00001487231	11:2421766:2422028:+	5UTR	ENSG00000184281
ENSE00001489388	X:197859:198351:+	5UTR	ENSG00000182378
ENSE00001489911	4:40075075:40075171:+	5UTR	ENSG00000078177
ENSE00001489932	20:1306232:1306351:-	5UTR	ENSG00000125775
ENSE00001490326	4:39046659:39046716:+	5UTR	ENSG00000109790
ENSE00001491054	13:24471261:24471365:-	5UTR	ENSG00000205863
ENSE00001491620	9:540508:540667:+	5UTR	ENSG00000107104
ENSE00001491681	7:6144581:6144663:+	5UTR	ENSG00000106346
ENSE00001491999	16:2379649:2379855:-	5UTR	ENSG00000167972
ENSE00001492000	16:2390574:2390747:-	5UTR	ENSG00000167972
ENSE00001492177	14:31889678:31889737:-	5UTR	ENSG00000129493
ENSE00001493660	15:33486779:33486897:-	5UTR	ENSG00000248905
ENSE00001494026	14:21502815:21502944:-	5UTR	ENSG00000206150
ENSE00001495767	15:34338741:34339072:+	5UTR	ENSG00000184984
ENSE00001496533	5:68628476:68628543:-	5UTR	ENSG00000183323
ENSE00001498460	3:44379611:44379811:+	5UTR	ENSG00000179152
ENSE00001509667	19:54618420:54618454:-	5UTR	ENSG00000105619
ENSE00001510616	2:220492116:220492214:+	5UTR	ENSG00000114923
ENSE00001510669	19:39342936:39342987:-	5UTR	ENSG00000104824
ENSE00001511534	17:80165607:80165924:-	5UTR	ENSG00000176155
ENSE00001512232	2:178753346:178753465:-	5UTR	ENSG00000128655
ENSE00001512450	12:113229549:113229817:+	5UTR	ENSG00000089169
ENSE00001513100	3:160820901:160820993:-	5UTR	ENSG00000169255
ENSE00001513184	1:151029127:151029262:-	5UTR	ENSG00000197622
ENSE00001513625	12:102133129:102133191:-	5UTR	ENSG00000139351
ENSE00001513629	12:102133140:102133204:-	5UTR	ENSG00000139351
ENSE00001514072	7:138458562:138458782:-	5UTR	ENSG00000105929
ENSE00001514626	7:128578271:128578299:+	5UTR	ENSG00000128604
ENSE00001514871	12:71835248:71835367:-	5UTR	ENSG00000127324
ENSE00001515104	6:66349671:66349785:-	5UTR	ENSG00000188107
ENSE00001515247	16:75182432:75182541:+	5UTR	ENSG00000184517
ENSE00001515507	2:99347511:99347589:-	5UTR	ENSG00000071073
ENSE00001515928	11:73087713:73087914:+	5UTR	ENSG00000054967
ENSE00001516874	16:67841027:67841288:+	5UTR	ENSG00000102904
ENSE00001516937	7:100272909:100273064:+	5UTR	ENSG00000172354
ENSE00001517102	5:159614374:159614461:+	5UTR	ENSG00000170231
ENSE00001517125	7:100076417:100076855:-	5UTR	ENSG00000166925
ENSE00001517626	7:99214571:99214612:+	5UTR	ENSG00000197037
ENSE00001518116	14:70546682:70546897:-	5UTR	ENSG00000100678
ENSE00001518439	12:53624953:53625016:-	5UTR	ENSG00000172819
ENSE00001518467	7:93188833:93189122:-	5UTR	ENSG00000004948
ENSE00001518491	15:89645672:89645807:+	5UTR	ENSG00000140526
ENSE00001518959	17:33390595:33390759:-	5UTR	ENSG00000092871
ENSE00001520534	11:57791353:57791576:+	5UTR	ENSG00000186509
ENSE00001520801	8:144120679:144120986:+	5UTR	ENSG00000177335
ENSE00001521387	7:6144608:6144663:+	5UTR	ENSG00000106346
ENSE00001522126	7:48128355:48128520:+	5UTR	ENSG00000183696
ENSE00001522306	16:28607455:28607801:-	5UTR	ENSG00000197165
ENSE00001522982	20:56100530:56100635:-	5UTR	ENSG00000124092
ENSE00001523333	8:101963414:101963504:-	5UTR	ENSG00000164924
ENSE00001523848	2:12857061:12857136:+	5UTR	ENSG00000071575
ENSE00001523856	22:45560527:45560639:+	5UTR	ENSG00000093000
ENSE00001523860	2:11917333:11917647:+	5UTR	ENSG00000134324
ENSE00001525725	5:65440663:65441011:+	5UTR	ENSG00000153914
ENSE00001526390	8:49834206:49834299:-	5UTR	ENSG00000019549
ENSE00001528157	9:23825804:23826063:-	5UTR	ENSG00000107105
ENSE00001533667	16:53088945:53088989:+	5UTR	ENSG00000177200
ENSE00001534232	2:43823070:43823177:-	5UTR	ENSG00000115970
ENSE00001534991	7:50850121:50850264:-	5UTR	ENSG00000106070
ENSE00001537605	X:133371077:133371373:+	5UTR	ENSG00000203952
ENSE00001540384	22:17700246:17700325:-	5UTR	ENSG00000093072
ENSE00001546256	1:26644538:26644756:-	5UTR	ENSG00000158062
ENSE00001547120	5:110062328:110062450:-	5UTR	ENSG00000186952
ENSE00001548216	2:148779217:148779253:+	5UTR	ENSG00000204406
ENSE00001548906	11:8684676:8684795:-	5UTR	ENSG00000166436
ENSE00001549887	7:107204425:107204504:+	5UTR	ENSG00000105865
ENSE00001550835	2:190648995:190649054:-	5UTR	ENSG00000128699
ENSE00001550903	16:4524411:4524543:-	5UTR	ENSG00000153406
ENSE00001551496	22:42084798:42084885:-	5UTR	ENSG00000100138
ENSE00001552731	2:43823070:43823185:-	5UTR	ENSG00000115970
ENSE00001553326	2:17981371:17981462:-	5UTR	ENSG00000163029
ENSE00001554031	2:18059114:18059313:+	5UTR	ENSG00000170745
ENSE00001554059	22:35462129:35462455:+	5UTR	ENSG00000175329
ENSE00001556197	3:9466151:9466210:+	5UTR	ENSG00000168137
ENSE00001556474	12:52446284:52446429:+	5UTR	ENSG00000123358
ENSE00001556552	19:35607222:35607263:+	5UTR	ENSG00000089356
ENSE00001556810	7:6617065:6617129:+	5UTR	ENSG00000136247
ENSE00001556906	22:43355805:43355887:-	5UTR	ENSG00000100266
ENSE00001558387	2:43822786:43823113:-	5UTR	ENSG00000115970
ENSE00001558712	16:67596310:67596627:+	5UTR	ENSG00000102974
ENSE00001559046	22:47169824:47170132:+	5UTR	ENSG00000054611
ENSE00001559111	1:6304252:6304301:+	5UTR	ENSG00000173673
ENSE00001560596	11:8693333:8693413:-	5UTR	ENSG00000166436
ENSE00001564638	1:92417719:92417815:+	5UTR	ENSG00000137948
ENSE00001577401	2:225427417:225428016:-	5UTR	ENSG00000036257
ENSE00001578377	6:10527707:10527893:+	5UTR	ENSG00000111846
ENSE00001580400	7:143059109:143059173:-	5UTR	ENSG00000159784
ENSE00001580627	7:29224037:29224164:-	5UTR	ENSG00000106066
ENSE00001583044	2:47168711:47168871:-	5UTR	ENSG00000180398
ENSE00001584516	8:94767248:94767365:+	5UTR	ENSG00000164953
ENSE00001584746	2:106015679:106016124:-	5UTR	ENSG00000115641
ENSE00001585842	2:238783287:238783347:+	5UTR	ENSG00000132329
ENSE00001586072	13:61989901:61990017:-	5UTR	ENSG00000197991
ENSE00001586330	2:99921103:99921205:-	5UTR	ENSG00000144214
ENSE00001587070	2:228582659:228582726:-	5UTR	ENSG00000135917
ENSE00001589862	2:177025619:177025808:+	5UTR	ENSG00000128652
ENSE00001591759	11:104864962:104865074:-	5UTR	ENSG00000137757
ENSE00001591876	2:242208616:242208710:-	5UTR	ENSG00000115677
ENSE00001592298	6:657163:657250:-	5UTR	ENSG00000112685
ENSE00001592891	9:5881596:5881675:-	5UTR	ENSG00000183354
ENSE00001593530	3:173302345:173302824:+	5UTR	ENSG00000169760
ENSE00001593651	X:100474984:100475135:+	5UTR	ENSG00000102385
ENSE00001596597	2:201994052:201994243:+	5UTR	ENSG00000003402
ENSE00001596976	5:180288219:180288276:-	5UTR	ENSG00000196670
ENSE00001599921	15:36932806:36932860:+	5UTR	ENSG00000186073
ENSE00001600451	2:178128131:178128528:-	5UTR	ENSG00000116044
ENSE00001601498	17:50237284:50237377:-	5UTR	ENSG00000154975
ENSE00001603063	2:10184302:10184578:+	5UTR	ENSG00000172059
ENSE00001603404	9:92020710:92020841:-	5UTR	ENSG00000187764
ENSE00001604395	7:113726615:113726666:+	5UTR	ENSG00000128573
ENSE00001604690	1:151342677:151342762:-	5UTR	ENSG00000143416
ENSE00001607830	6:33291748:33291807:-	5UTR	ENSG00000204209
ENSE00001609104	2:242207892:242208109:-	5UTR	ENSG00000115677
ENSE00001609400	19:52905682:52905798:+	5UTR	ENSG00000167555
ENSE00001609847	X:79278559:79278735:+	5UTR	ENSG00000122145
ENSE00001610582	2:178128165:178128295:-	5UTR	ENSG00000116044
ENSE00001614063	3:15382730:15382875:-	5UTR	ENSG00000131370
ENSE00001615833	7:77168082:77168162:+	5UTR	ENSG00000127947
ENSE00001617588	20:25176428:25176503:+	5UTR	ENSG00000197586
ENSE00001620537	1:151319231:151319449:-	5UTR	ENSG00000143390
ENSE00001621344	3:194071971:194072047:-	5UTR	ENSG00000178772
ENSE00001621485	9:92094487:92094805:-	5UTR	ENSG00000187764
ENSE00001621558	3:176914128:176914272:-	5UTR	ENSG00000177565
ENSE00001622082	20:25177741:25177862:+	5UTR	ENSG00000197586
ENSE00001622737	3:196439542:196439995:+	5UTR	ENSG00000163964
ENSE00001622796	22:39133765:39134270:-	5UTR	ENSG00000100242
ENSE00001623460	22:45560561:45560836:+	5UTR	ENSG00000093000
ENSE00001624977	3:193321289:193321346:+	5UTR	ENSG00000198836
ENSE00001626197	2:242208621:242208710:-	5UTR	ENSG00000115677
ENSE00001627794	1:151319231:151319311:-	5UTR	ENSG00000143390
ENSE00001628476	2:110370998:110371081:-	5UTR	ENSG00000186522
ENSE00001629225	2:161272649:161272689:-	5UTR	ENSG00000153250
ENSE00001631824	20:36323329:36323435:+	5UTR	ENSG00000132792
ENSE00001632692	7:2393857:2393953:-	5UTR	ENSG00000106266
ENSE00001632928	3:52718872:52718930:-	5UTR	ENSG00000163939
ENSE00001634056	9:127710197:127710292:-	5UTR	ENSG00000136935
ENSE00001635523	2:136551907:136552345:-	5UTR	ENSG00000115850
ENSE00001636065	2:25142552:25142708:-	5UTR	ENSG00000138031
ENSE00001637202	22:32871580:32871944:+	5UTR	ENSG00000100225
ENSE00001638584	2:242255418:242255955:+	5UTR	ENSG00000168385
ENSE00001641530	11:45825623:45826068:+	5UTR	ENSG00000181830
ENSE00001642405	2:29341061:29341227:+	5UTR	ENSG00000115295
ENSE00001643553	3:18487010:18487080:-	5UTR	ENSG00000182568
ENSE00001644104	X:100098772:100099021:-	5UTR	ENSG00000007952
ENSE00001644486	7:113726382:113726666:+	5UTR	ENSG00000128573
ENSE00001645617	15:52970769:52970820:-	5UTR	ENSG00000047346
ENSE00001650950	8:67783006:67783066:+	5UTR	ENSG00000178460
ENSE00001651577	6:30853002:30853131:+	5UTR	ENSG00000204580
ENSE00001652257	6:114277091:114277315:-	5UTR	ENSG00000196591
ENSE00001653669	22:45560489:45560639:+	5UTR	ENSG00000093000
ENSE00001653750	1:78445868:78446006:+	5UTR	ENSG00000162616
ENSE00001654342	15:63448986:63449480:-	5UTR	ENSG00000185088
ENSE00001657727	11:45825623:45825971:+	5UTR	ENSG00000181830
ENSE00001660819	10:121416122:121416188:+	5UTR	ENSG00000151929
ENSE00001661773	2:242208369:242208710:-	5UTR	ENSG00000115677
ENSE00001662929	1:92415457:92416031:+	5UTR	ENSG00000137948
ENSE00001665593	7:123565291:123565406:+	5UTR	ENSG00000106304
ENSE00001668124	3:107378415:107378617:+	5UTR	ENSG00000114439
ENSE00001668304	1:100435535:100435718:+	5UTR	ENSG00000117620
ENSE00001668695	4:15471489:15471696:+	5UTR	ENSG00000048342
ENSE00001668950	10:31320762:31320866:-	5UTR	ENSG00000183621
ENSE00001670933	2:158732047:158732138:-	5UTR	ENSG00000115170
ENSE00001673658	3:49235861:49235893:+	5UTR	ENSG00000173421
ENSE00001674247	3:50358313:50358379:-	5UTR	ENSG00000068001
ENSE00001678867	4:147096837:147096963:+	5UTR	ENSG00000164167
ENSE00001680418	3:196439552:196439995:+	5UTR	ENSG00000163964
ENSE00001682849	1:151319231:151319298:-	5UTR	ENSG00000143390
ENSE00001683274	19:44669317:44669399:+	5UTR	ENSG00000167380
ENSE00001683799	3:49507565:49507707:+	5UTR	ENSG00000173402
ENSE00001685055	1:33168551:33168680:-	5UTR	ENSG00000162520
ENSE00001685136	21:34144461:34144583:+	5UTR	ENSG00000205930
ENSE00001685750	2:17981371:17981509:-	5UTR	ENSG00000163029
ENSE00001686450	3:19988871:19989013:+	5UTR	ENSG00000144566
ENSE00001688105	2:79312156:79312409:-	5UTR	ENSG00000172023
ENSE00001688574	2:191518457:191518506:+	5UTR	ENSG00000138386
ENSE00001689226	1:120190314:120190396:-	5UTR	ENSG00000143067
ENSE00001691835	3:10144587:10144773:-	5UTR	ENSG00000163705
ENSE00001695328	7:65670781:65670908:+	5UTR	ENSG00000169902
ENSE00001696561	14:23504321:23504439:-	5UTR	ENSG00000100804
ENSE00001699178	1:225997794:225997871:+	5UTR	ENSG00000143819
ENSE00001699528	19:37464440:37464655:+	5UTR	ENSG00000198453
ENSE00001700349	2:75745767:75745829:-	5UTR	ENSG00000115363
ENSE00001704869	7:99149477:99149757:-	5UTR	ENSG00000221909
ENSE00001705730	7:113726494:113726666:+	5UTR	ENSG00000128573
ENSE00001707031	22:41681367:41681909:-	5UTR	ENSG00000100401
ENSE00001707728	1:155658412:155658460:-	5UTR	ENSG00000163374
ENSE00001711269	2:71170708:71170843:+	5UTR	ENSG00000116039
ENSE00001712719	22:25003626:25003699:+	5UTR	ENSG00000100031
ENSE00001715672	6:30103885:30103966:+	5UTR	ENSG00000204614
ENSE00001716980	6:29390384:29390459:-	5UTR	ENSG00000243729
ENSE00001719795	11:32409330:32410725:-	5UTR	ENSG00000184937
ENSE00001721050	12:48165953:48166103:+	5UTR	ENSG00000211584
ENSE00001723928	6:46620722:46621035:+	5UTR	ENSG00000153291
ENSE00001723965	7:48128324:48128505:+	5UTR	ENSG00000183696
ENSE00001724500	2:242208373:242208710:-	5UTR	ENSG00000115677
ENSE00001724780	1:151319231:151319348:-	5UTR	ENSG00000143390
ENSE00001725882	7:113925460:113925511:+	5UTR	ENSG00000128573
ENSE00001727001	8:57359128:57359293:-	5UTR	ENSG00000181195
ENSE00001728090	2:220042645:220042846:+	5UTR	ENSG00000144567
ENSE00001729121	1:236383473:236384265:-	5UTR	ENSG00000086619
ENSE00001729596	1:55119760:55119830:+	5UTR	ENSG00000184313
ENSE00001730151	22:26943466:26943584:-	5UTR	ENSG00000128294
ENSE00001733089	7:126890903:126891080:-	5UTR	ENSG00000179603
ENSE00001736405	7:2393857:2393944:-	5UTR	ENSG00000106266
ENSE00001737710	2:232826418:232826475:+	5UTR	ENSG00000144535
ENSE00001740607	6:28303859:28303975:-	5UTR	ENSG00000235109
ENSE00001743945	2:191518451:191518506:+	5UTR	ENSG00000138386
ENSE00001744833	3:195310749:195310825:-	5UTR	ENSG00000189058
ENSE00001745845	1:200638695:200638836:-	5UTR	ENSG00000118197
ENSE00001748714	3:43663401:43663495:-	5UTR	ENSG00000160746
ENSE00001749709	3:49514282:49514338:+	5UTR	ENSG00000173402
ENSE00001750213	11:83435899:83435965:-	5UTR	ENSG00000150672
ENSE00001750365	2:135675811:135675906:+	5UTR	ENSG00000082258
ENSE00001752280	2:121011027:121011307:+	5UTR	ENSG00000144118
ENSE00001752789	6:28303859:28304152:-	5UTR	ENSG00000235109
ENSE00001757370	17:75446649:75446868:+	5UTR	ENSG00000184640
ENSE00001758279	17:27045388:27045447:-	5UTR	ENSG00000109113
ENSE00001758346	2:100722179:100722509:-	5UTR	ENSG00000144218
ENSE00001759411	3:45772095:45772162:+	5UTR	ENSG00000211456
ENSE00001759646	3:49514282:49514333:+	5UTR	ENSG00000173402
ENSE00001761063	9:14910768:14910993:-	5UTR	ENSG00000164946
ENSE00001764225	21:35014848:35015019:+	5UTR	ENSG00000205726
ENSE00001766614	6:28303607:28303713:-	5UTR	ENSG00000235109
ENSE00001767927	2:242208244:242208368:-	5UTR	ENSG00000115677
ENSE00001768411	6:32120749:32120860:-	5UTR	ENSG00000204314
ENSE00001771489	3:146258921:146258967:-	5UTR	ENSG00000188313
ENSE00001771660	6:151187642:151187771:+	5UTR	ENSG00000120254
ENSE00001773440	X:105445729:105445762:+	5UTR	ENSG00000157502
ENSE00001774313	6:119253772:119253905:-	5UTR	ENSG00000111877
ENSE00001775405	3:47122406:47122573:-	5UTR	ENSG00000181555
ENSE00001775674	7:97499090:97499289:-	5UTR	ENSG00000070669
ENSE00001777037	8:145690954:145691031:-	5UTR	ENSG00000187954
ENSE00001777097	X:101396686:101396758:-	5UTR	ENSG00000204071
ENSE00001779167	7:97499090:97499125:-	5UTR	ENSG00000070669
ENSE00001781202	3:43663401:43663503:-	5UTR	ENSG00000160746
ENSE00001781675	16:57831617:57831929:-	5UTR	ENSG00000140859
ENSE00001784404	7:112726377:112726469:-	5UTR	ENSG00000164604
ENSE00001784619	1:151319231:151319294:-	5UTR	ENSG00000143390
ENSE00001786864	10:14613762:14614188:-	5UTR	ENSG00000065809
ENSE00001787446	1:166808684:166809006:+	5UTR	ENSG00000143157
ENSE00001787694	4:15471489:15471717:+	5UTR	ENSG00000048342
ENSE00001789670	1:23495259:23495351:-	5UTR	ENSG00000169641
ENSE00001789678	22:32024839:32024968:-	5UTR	ENSG00000241878
ENSE00001790289	14:70546682:70546923:-	5UTR	ENSG00000100678
ENSE00001791217	2:239147417:239147797:-	5UTR	ENSG00000144485
ENSE00001791271	22:25003631:25003699:+	5UTR	ENSG00000100031
ENSE00001791447	8:71581600:71581773:+	5UTR	ENSG00000221947
ENSE00001791820	2:242208616:242208688:-	5UTR	ENSG00000115677
ENSE00001792023	3:189839326:189839467:-	5UTR	ENSG00000090530
ENSE00001792453	7:121719651:121719744:-	5UTR	ENSG00000008311
ENSE00001793691	9:92033278:92033748:-	5UTR	ENSG00000187764
ENSE00001793889	3:49977535:49977658:+	5UTR	ENSG00000004534
ENSE00001795881	3:25831581:25831638:+	5UTR	ENSG00000151093
ENSE00001797661	10:71812636:71812756:+	5UTR	ENSG00000099284
ENSE00001799207	7:112726377:112726424:-	5UTR	ENSG00000164604
ENSE00001799606	20:34252281:34252480:-	5UTR	ENSG00000214078
ENSE00001799624	2:28618378:28618643:+	5UTR	ENSG00000075426
ENSE00001801966	3:176914128:176914266:-	5UTR	ENSG00000177565
ENSE00001802205	7:8302070:8302317:-	5UTR	ENSG00000003147
ENSE00001802416	20:33292154:33292316:+	5UTR	ENSG00000078804
ENSE00001804683	11:58910556:58910777:+	5UTR	ENSG00000166801
ENSE00001804840	11:70963471:70963623:-	5UTR	ENSG00000162105
ENSE00001804847	8:52811490:52811673:-	5UTR	ENSG00000168300
ENSE00001805090	3:188665003:188665214:+	5UTR	ENSG00000188001
ENSE00001805532	12:8850518:8850893:+	5UTR	ENSG00000166532
ENSE00001805565	1:40156978:40157361:-	5UTR	ENSG00000116983
ENSE00001809559	7:100026191:100026287:-	5UTR	ENSG00000078487
ENSE00001813973	3:49907191:49907342:-	5UTR	ENSG00000164076
ENSE00001816455	13:49550809:49551053:+	5UTR	ENSG00000102531
ENSE00001816972	3:58517048:58517093:-	5UTR	ENSG00000168306
ENSE00001822313	7:128581333:128581445:+	5UTR	ENSG00000128604
ENSE00001826837	9:139902303:139902416:-	5UTR	ENSG00000107331
ENSE00001826875	2:232063260:232063412:+	5UTR	ENSG00000135931
ENSE00001830659	2:3705785:3705884:+	5UTR	ENSG00000151360
ENSE00001830728	10:82213922:82214127:+	5UTR	ENSG00000108219
ENSE00001831710	12:12202798:12202888:+	5UTR	ENSG00000121380
ENSE00001831890	7:140400670:140400759:+	5UTR	ENSG00000090266
ENSE00001832984	1:27693230:27693383:-	5UTR	ENSG00000142733
ENSE00001835091	7:105517550:105517703:+	5UTR	ENSG00000128536
ENSE00001838417	1:235492344:235492498:+	5UTR	ENSG00000152904
ENSE00001838452	13:49550939:49551053:+	5UTR	ENSG00000102531
ENSE00001839099	12:12202825:12202888:+	5UTR	ENSG00000121380
ENSE00001839520	1:16302478:16302621:-	5UTR	ENSG00000116809
ENSE00001840094	10:71030763:71030852:+	5UTR	ENSG00000156515
ENSE00001842020	1:186430191:186430254:-	5UTR	ENSG00000116703
ENSE00001849259	3:100429815:100429912:+	5UTR	ENSG00000114354
ENSE00001850232	12:32654977:32655272:+	5UTR	ENSG00000139132
ENSE00001850561	2:178128131:178128300:-	5UTR	ENSG00000116044
ENSE00001851344	3:125898558:125898762:-	5UTR	ENSG00000144908
ENSE00001852901	3:114462559:114462626:-	5UTR	ENSG00000181722
ENSE00001857661	6:43587856:43588070:-	5UTR	ENSG00000172432
ENSE00001858406	1:118472071:118472206:-	5UTR	ENSG00000196505
ENSE00001860014	13:42535166:42535209:-	5UTR	ENSG00000102763
ENSE00001860990	1:247094880:247095280:-	5UTR	ENSG00000153207
ENSE00001864459	7:129591118:129591167:-	5UTR	ENSG00000186591
ENSE00001869403	3:25831585:25831638:+	5UTR	ENSG00000151093
ENSE00001871325	10:126847204:126847285:-	5UTR	ENSG00000175029
ENSE00001872228	2:27193480:27193670:+	5UTR	ENSG00000084764
ENSE00001873823	4:647226:647496:+	5UTR	ENSG00000133256
ENSE00001874906	3:122920806:122920833:+	5UTR	ENSG00000121542
ENSE00001875696	2:201983214:201983624:+	5UTR	ENSG00000003402
ENSE00001876842	2:234475330:234475428:-	5UTR	ENSG00000085982
ENSE00001877330	1:16370272:16370375:+	5UTR	ENSG00000184908
ENSE00001880416	6:35992197:35992365:-	5UTR	ENSG00000112053
ENSE00001882502	6:9840470:9840747:-	5UTR	ENSG00000181355
ENSE00001883573	3:125899643:125899837:-	5UTR	ENSG00000144908
ENSE00001884153	16:75182425:75182541:+	5UTR	ENSG00000184517
ENSE00001889274	7:143059109:143059148:-	5UTR	ENSG00000159784
ENSE00001893321	4:20697905:20698136:+	5UTR	ENSG00000163138
ENSE00001896640	3:169814960:169815172:-	5UTR	ENSG00000173889
ENSE00001900383	19:52800430:52800476:+	5UTR	ENSG00000198464
ENSE00001901678	1:2043093:2043256:+	5UTR	ENSG00000067606
ENSE00001904122	7:6144515:6144663:+	5UTR	ENSG00000106346
ENSE00001904336	1:91487547:91487829:-	5UTR	ENSG00000122482
ENSE00001908126	12:48188652:48188716:-	5UTR	ENSG00000061273
ENSE00001908708	10:61468364:61468541:-	5UTR	ENSG00000165449
ENSE00001909495	3:58643249:58643298:-	5UTR	ENSG00000198643
ENSE00001914915	1:154986491:154986569:+	5UTR	ENSG00000160685
ENSE00001915964	2:98330023:98330137:+	5UTR	ENSG00000115085
ENSE00001918422	3:142539809:142539887:-	5UTR	ENSG00000163710
ENSE00001919886	4:1720713:1720955:-	5UTR	ENSG00000168936
ENSE00001924115	9:36572894:36573004:+	5UTR	ENSG00000165304
ENSE00001924451	9:131799213:131799295:+	5UTR	ENSG00000148343
ENSE00001929520	20:17543619:17543740:-	5UTR	ENSG00000125864
ENSE00001930525	1:235492331:235493819:+	5UTR	ENSG00000152904
ENSE00001931262	3:113160300:113160457:-	5UTR	ENSG00000206530
ENSE00001933853	3:51862569:51862823:+	5UTR	ENSG00000229972
ENSE00001936302	20:22565913:22566093:-	5UTR	ENSG00000125798
ENSE00001936654	2:190648995:190649090:-	5UTR	ENSG00000128699
ENSE00001937311	8:67783025:67783066:+	5UTR	ENSG00000178460
ENSE00001937587	2:234475330:234475380:-	5UTR	ENSG00000085982
ENSE00001939942	18:9136775:9136963:+	5UTR	ENSG00000101745
ENSE00001940152	22:50297298:50297527:-	5UTR	ENSG00000182858
ENSE00001941300	3:180320294:180320338:+	5UTR	ENSG00000163728
ENSE00001943647	3:112710414:112711387:+	5UTR	ENSG00000163607
ENSE00001943940	3:122920805:122920833:+	5UTR	ENSG00000121542
ENSE00001946882	6:11111910:11111965:-	5UTR	ENSG00000244476
ENSE00001947109	7:149157906:149158214:-	5UTR	ENSG00000196453
ENSE00001947909	1:23495259:23495338:-	5UTR	ENSG00000169641
ENSE00001949834	10:26727132:26727384:+	5UTR	ENSG00000077420
ENSE00001951155	6:137365778:137366298:-	5UTR	ENSG00000016402
ENSE00001951341	17:17765217:17765741:-	5UTR	ENSG00000175662
ENSE00001952107	7:128581333:128581478:+	5UTR	ENSG00000128604
ENSE00001952632	19:52800432:52800476:+	5UTR	ENSG00000198464
ENSE00001959028	3:49907191:49907655:-	5UTR	ENSG00000164076
ENSE00001986681	4:186347403:186347575:+	5UTR	ENSG00000205129
ENSE00001988143	4:155557481:155557548:+	5UTR	ENSG00000121207
ENSE00002019134	5:138677276:138677669:+	5UTR	ENSG00000120727
ENSE00002019367	5:71803078:71803220:-	5UTR	ENSG00000178175
ENSE00002020004	4:26323831:26323919:+	5UTR	ENSG00000168214
ENSE00002020127	5:179125418:179125604:+	5UTR	ENSG00000127022
ENSE00002021869	4:87279361:87279665:-	5UTR	ENSG00000109339
ENSE00002021897	5:177027207:177027261:+	5UTR	ENSG00000027847
ENSE00002022457	4:15682903:15683242:-	5UTR	ENSG00000118564
ENSE00002023838	4:189012527:189013095:-	5UTR	ENSG00000179046
ENSE00002024550	5:180288215:180288276:-	5UTR	ENSG00000196670
ENSE00002025285	3:49907191:49907339:-	5UTR	ENSG00000164076
ENSE00002025793	4:2845700:2845751:+	5UTR	ENSG00000087274
ENSE00002028089	5:71803078:71803554:-	5UTR	ENSG00000178175
ENSE00002029566	3:132839724:132839799:+	5UTR	ENSG00000144868
ENSE00002029745	6:30853085:30853165:+	5UTR	ENSG00000204580
ENSE00002031342	4:76597774:76597865:-	5UTR	ENSG00000138757
ENSE00002033518	5:34839271:34839364:+	5UTR	ENSG00000205838
ENSE00002034086	4:88452130:88452213:-	5UTR	ENSG00000152583
ENSE00002034187	5:179125407:179125826:+	5UTR	ENSG00000127022
ENSE00002035383	5:175511859:175511996:+	5UTR	ENSG00000182230
ENSE00002038073	5:118690468:118691087:+	5UTR	ENSG00000145779
ENSE00002038747	5:49962522:49962831:+	5UTR	ENSG00000151883
ENSE00002041622	5:180235502:180235758:-	5UTR	ENSG00000131446
ENSE00002043164	4:15471515:15471681:+	5UTR	ENSG00000048342
ENSE00002045522	4:104020940:104021040:-	5UTR	ENSG00000164039
ENSE00002045656	5:176853497:176853620:+	5UTR	ENSG00000198055
ENSE00002046645	4:143481610:143481822:-	5UTR	ENSG00000109452
ENSE00002046727	3:141100267:141100329:+	5UTR	ENSG00000177311
ENSE00002050147	4:103746635:103746699:-	5UTR	ENSG00000109332
ENSE00002051549	5:71803078:71803193:-	5UTR	ENSG00000178175
ENSE00002051849	4:2471180:2471769:+	5UTR	ENSG00000063978
ENSE00002053034	4:76597797:76597865:-	5UTR	ENSG00000138757
ENSE00002057710	4:39046680:39046716:+	5UTR	ENSG00000109790
ENSE00002059286	3:125802772:125802866:-	5UTR	ENSG00000114544
ENSE00002061384	3:97166562:97166677:+	5UTR	ENSG00000080224
ENSE00002061399	5:140063131:140064923:-	5UTR	ENSG00000170445
ENSE00002062731	5:177650321:177650452:-	5UTR	ENSG00000175309
ENSE00002062958	17:7580643:7580752:-	5UTR	ENSG00000141510
ENSE00002065802	17:7580643:7580745:-	5UTR	ENSG00000141510
ENSE00002065932	4:1873161:1873269:+	5UTR	ENSG00000109685
ENSE00002066360	5:134735476:134735574:-	5UTR	ENSG00000113648
ENSE00002067571	4:1873188:1873269:+	5UTR	ENSG00000109685
ENSE00002067754	4:146019388:146019693:-	5UTR	ENSG00000164162
ENSE00002068389	5:138532130:138532210:-	5UTR	ENSG00000120725
ENSE00002068485	5:137878786:137878898:-	5UTR	ENSG00000120705
ENSE00002069126	4:147096855:147096963:+	5UTR	ENSG00000164167
ENSE00002069190	4:186347394:186347550:+	5UTR	ENSG00000205129
ENSE00002069204	5:61602755:61603046:+	5UTR	ENSG00000068796
ENSE00002069738	4:159343422:159343520:+	5UTR	ENSG00000171509
ENSE00002069744	3:49907191:49907364:-	5UTR	ENSG00000164076
ENSE00002072552	5:110062328:110062499:-	5UTR	ENSG00000186952
ENSE00002073102	8:144441434:144441574:-	5UTR	ENSG00000184428
ENSE00002073157	4:13362978:13363257:-	5UTR	ENSG00000157869
ENSE00002074775	3:49907191:49907336:-	5UTR	ENSG00000164076
ENSE00002075427	4:87279361:87279527:-	5UTR	ENSG00000109339
ENSE00002079154	3:49907191:49907338:-	5UTR	ENSG00000164076
ENSE00002079184	3:49907191:49907368:-	5UTR	ENSG00000164076
ENSE00002080238	4:103746396:103746716:-	5UTR	ENSG00000109332
ENSE00002081061	5:137910683:137910855:-	5UTR	ENSG00000113013
ENSE00002083738	4:88452130:88452201:-	5UTR	ENSG00000152583
ENSE00002084818	4:103746635:103746697:-	5UTR	ENSG00000109332
ENSE00002085046	4:83276048:83276154:-	5UTR	ENSG00000138668
ENSE00002086235	4:186347455:186347550:+	5UTR	ENSG00000205129
ENSE00002087256	6:33771730:33771757:-	5UTR	ENSG00000096395
ENSE00002087614	4:186347403:186347550:+	5UTR	ENSG00000205129
ENSE00002090431	5:34839269:34839364:+	5UTR	ENSG00000205838
ENSE00002090815	8:27472172:27472207:-	5UTR	ENSG00000120885
ENSE00002091853	5:150137483:150137510:-	5UTR	ENSG00000132912
ENSE00002092397	8:104311059:104311223:+	5UTR	ENSG00000164930
ENSE00002094205	5:68665647:68665760:+	5UTR	ENSG00000152942
ENSE00002094696	8:27472172:27472198:-	5UTR	ENSG00000120885
ENSE00002094920	6:114291644:114291888:-	5UTR	ENSG00000196591
ENSE00002095671	5:138210919:138211427:+	5UTR	ENSG00000044115
ENSE00002096531	8:42396741:42396848:+	5UTR	ENSG00000176209
ENSE00002096903	8:27472172:27472209:-	5UTR	ENSG00000120885
ENSE00002098265	8:82614559:82615100:-	5UTR	ENSG00000104231
ENSE00002099746	8:22102679:22102733:+	5UTR	ENSG00000168495
ENSE00002101977	5:138211126:138211427:+	5UTR	ENSG00000044115
ENSE00002102578	8:27471095:27471200:-	5UTR	ENSG00000120885
ENSE00002103723	8:71581633:71581773:+	5UTR	ENSG00000221947
ENSE00002105283	7:95433530:95433674:+	5UTR	ENSG00000158560
ENSE00002105983	8:98962967:98963203:+	5UTR	ENSG00000132561
ENSE00002107832	5:138210955:138211427:+	5UTR	ENSG00000044115
ENSE00002108770	8:52811490:52811658:-	5UTR	ENSG00000168300
ENSE00002109789	8:68255745:68255912:-	5UTR	ENSG00000066777
ENSE00002110671	8:124428966:124429096:+	5UTR	ENSG00000156795
ENSE00002111256	8:27631903:27632124:+	5UTR	ENSG00000171320
ENSE00002111730	5:178053947:178054031:-	5UTR	ENSG00000113240
ENSE00002114199	5:159739371:159739483:-	5UTR	ENSG00000135083
ENSE00002114293	8:109094095:109094184:-	5UTR	ENSG00000147655
ENSE00002116751	8:48873518:48873574:+	5UTR	ENSG00000104738
ENSE00002116993	8:99960620:99960914:+	5UTR	ENSG00000164920
ENSE00002117215	8:144391585:144391713:-	5UTR	ENSG00000184428
ENSE00002117321	8:97671512:97671551:+	5UTR	ENSG00000104324
ENSE00002118595	2:74648670:74648718:-	5UTR	ENSG00000159239
ENSE00002119017	8:104311093:104311223:+	5UTR	ENSG00000164930
ENSE00002121888	8:27629466:27629585:+	5UTR	ENSG00000171320
ENSE00002124670	5:139936732:139936917:-	5UTR	ENSG00000213523
ENSE00002125779	5:178053947:178054030:-	5UTR	ENSG00000113240
ENSE00002128046	19:2907106:2907157:+	5UTR	ENSG00000171970
ENSE00002128120	6:114291644:114291893:-	5UTR	ENSG00000196591
ENSE00002128757	8:62200514:62200697:+	5UTR	ENSG00000177182
ENSE00002128993	5:159845603:159846088:-	5UTR	ENSG00000164609
ENSE00002129946	5:178053947:178054056:-	5UTR	ENSG00000113240
ENSE00002131903	8:55013910:55014095:-	5UTR	ENSG00000120992
ENSE00002132531	8:48873517:48873574:+	5UTR	ENSG00000104738
ENSE00002132668	5:133512305:133512410:-	5UTR	ENSG00000113558
ENSE00002137156	8:27472172:27472215:-	5UTR	ENSG00000120885
ENSE00002137230	5:172386463:172386517:+	5UTR	ENSG00000037241
ENSE00002138311	8:144120678:144120986:+	5UTR	ENSG00000177335
ENSE00002139658	8:57359128:57359222:-	5UTR	ENSG00000181195
ENSE00002140290	11:105010237:105010320:-	5UTR	ENSG00000255501
ENSE00002141247	11:98891871:98892000:+	5UTR	ENSG00000149972
ENSE00002144156	11:76571911:76572106:+	5UTR	ENSG00000078124
ENSE00002144416	8:144718183:144718315:+	5UTR	ENSG00000183309
ENSE00002148852	12:13529448:13529645:-	5UTR	ENSG00000180861
ENSE00002149085	11:10631308:10631398:-	5UTR	ENSG00000072952
ENSE00002149967	11:4629257:4629434:-	5UTR	ENSG00000167333
ENSE00002151751	8:145690793:145691050:-	5UTR	ENSG00000187954
ENSE00002156076	11:4629257:4629368:-	5UTR	ENSG00000167333
ENSE00002156202	11:12030586:12030684:-	5UTR	ENSG00000050165
ENSE00002157302	11:3400268:3400356:-	5UTR	ENSG00000005801
ENSE00002157543	11:3400268:3400368:-	5UTR	ENSG00000005801
ENSE00002160290	1:33282368:33282583:+	5UTR	ENSG00000116497
ENSE00002160992	1:36883661:36883856:-	5UTR	ENSG00000116885
ENSE00002163159	11:111944810:111945082:+	5UTR	ENSG00000150776
ENSE00002163600	8:145752708:145753171:-	5UTR	ENSG00000213563
ENSE00002164236	11:236616:236859:-	5UTR	ENSG00000142082
ENSE00002167490	11:236616:236834:-	5UTR	ENSG00000142082
ENSE00002169640	11:36616171:36616311:+	5UTR	ENSG00000166352
ENSE00002169696	8:145690736:145691060:-	5UTR	ENSG00000187954
ENSE00002171749	11:65627878:65628140:+	5UTR	ENSG00000172732
ENSE00002171881	11:45825637:45825971:+	5UTR	ENSG00000181830
ENSE00002173580	10:73975965:73976044:-	5UTR	ENSG00000138303
ENSE00002175922	11:119293823:119294838:-	5UTR	ENSG00000154096
ENSE00002177148	1:54357840:54357949:+	5UTR	ENSG00000211452
ENSE00002177243	11:46612675:46612973:-	5UTR	ENSG00000110497
ENSE00002179080	11:64703306:64703354:-	5UTR	ENSG00000149735
ENSE00002181893	19:5838688:5839028:-	5UTR	ENSG00000156413
ENSE00002183007	11:13484169:13484344:-	5UTR	ENSG00000148925
ENSE00002183684	1:26758807:26758867:+	5UTR	ENSG00000117682
ENSE00002184489	1:44440620:44440779:+	5UTR	ENSG00000117410
ENSE00002186141	11:64739349:64739495:-	5UTR	ENSG00000168070
ENSE00002187140	6:36164521:36164747:+	5UTR	ENSG00000096070
ENSE00002187189	11:88059254:88059567:-	5UTR	ENSG00000109861
ENSE00002187481	11:75111448:75111629:+	5UTR	ENSG00000149273
ENSE00002191891	11:3400268:3400369:-	5UTR	ENSG00000005801
ENSE00002198912	11:66333142:66333220:-	5UTR	ENSG00000174080
ENSE00002198930	11:10597853:10598122:-	5UTR	ENSG00000072952
ENSE00002200608	11:14541843:14541991:-	5UTR	ENSG00000129084
ENSE00002201191	11:3400268:3400353:-	5UTR	ENSG00000005801
ENSE00002204149	X:198129:198351:+	5UTR	ENSG00000182378
ENSE00002204411	11:68475027:68475322:-	5UTR	ENSG00000132749
ENSE00002205001	16:72205953:72206154:-	5UTR	ENSG00000118557
ENSE00002205862	5:138211342:138211427:+	5UTR	ENSG00000044115
ENSE00002206749	1:155990679:155990750:-	5UTR	ENSG00000163479
ENSE00002207647	X:100474933:100475135:+	5UTR	ENSG00000102385
ENSE00002212688	16:87426401:87426925:+	5UTR	ENSG00000140941
ENSE00002217808	14:37667215:37667309:+	5UTR	ENSG00000151338
ENSE00002218092	12:6908046:6908240:+	5UTR	ENSG00000010610
ENSE00002218527	12:133657597:133657658:+	5UTR	ENSG00000196387
ENSE00002222231	10:90562705:90562800:+	5UTR	ENSG00000173239
ENSE00002223140	12:125398916:125399137:-	5UTR	ENSG00000150991
ENSE00002224924	12:6833285:6833432:+	5UTR	ENSG00000111652
ENSE00002225858	12:125398640:125398850:-	5UTR	ENSG00000150991
ENSE00002228507	9:36572907:36573004:+	5UTR	ENSG00000165304
ENSE00002229242	12:31813730:31813917:+	5UTR	ENSG00000139160
ENSE00002230069	9:36572908:36573004:+	5UTR	ENSG00000165304
ENSE00002237100	12:6833277:6833345:+	5UTR	ENSG00000111652
ENSE00002239250	11:95522847:95522980:-	5UTR	ENSG00000077458
ENSE00002242458	12:8850496:8850893:+	5UTR	ENSG00000166532
ENSE00002243113	19:47975046:47975120:-	5UTR	ENSG00000118160
ENSE00002243452	12:54121188:54121224:-	5UTR	ENSG00000012822
ENSE00002244495	1:29450368:29450447:-	5UTR	ENSG00000253304
ENSE00002247015	12:29593464:29593677:-	5UTR	ENSG00000187950
ENSE00002247492	18:5419710:5419800:-	5UTR	ENSG00000082397
ENSE00002247640	12:13529448:13529609:-	5UTR	ENSG00000180861
ENSE00002251976	2:163175057:163175212:-	5UTR	ENSG00000115267
ENSE00002252910	2:10184372:10184578:+	5UTR	ENSG00000172059
ENSE00002254368	18:43409056:43409148:+	5UTR	ENSG00000197046
ENSE00002255232	9:123688828:123688966:-	5UTR	ENSG00000056558
ENSE00002256024	18:5419710:5419802:-	5UTR	ENSG00000082397
ENSE00002256822	9:36572892:36573004:+	5UTR	ENSG00000165304
ENSE00002257202	10:123355991:123356159:-	5UTR	ENSG00000066468
ENSE00002258905	9:130186717:130187082:+	5UTR	ENSG00000196152
ENSE00002258921	19:48325164:48325267:+	5UTR	ENSG00000105392
ENSE00002259875	11:73678984:73679207:+	5UTR	ENSG00000187726
ENSE00002260077	12:6833248:6833345:+	5UTR	ENSG00000111652
ENSE00002260636	18:686777:688004:-	5UTR	ENSG00000132199
ENSE00002261581	19:58962978:58963071:+	5UTR	ENSG00000249471
ENSE00002261872	16:88769198:88770025:-	5UTR	ENSG00000158717
ENSE00002263885	11:72396740:72397236:-	5UTR	ENSG00000186635
ENSE00002266572	4:77069461:77069552:-	5UTR	ENSG00000138750
ENSE00002267917	12:6833245:6833416:+	5UTR	ENSG00000111652
ENSE00002268386	7:43153756:43153990:+	5UTR	ENSG00000002746
ENSE00002268541	14:56046925:56047072:+	5UTR	ENSG00000126777
ENSE00002269800	11:71716332:71716415:-	5UTR	ENSG00000137497
ENSE00002271035	15:101905113:101905249:-	5UTR	ENSG00000140479
ENSE00002271089	9:36572860:36573004:+	5UTR	ENSG00000165304
ENSE00002271261	12:66964742:66964838:-	5UTR	ENSG00000155974
ENSE00002275769	20:56100530:56100708:-	5UTR	ENSG00000124092
ENSE00002277622	11:118955615:118955776:+	5UTR	ENSG00000256269
ENSE00002278426	12:125398844:125398989:-	5UTR	ENSG00000150991
ENSE00002279391	1:39407354:39407471:-	5UTR	ENSG00000158315
ENSE00002282199	13:42712178:42712285:+	5UTR	ENSG00000102780
ENSE00002282994	18:33161003:33161182:+	5UTR	ENSG00000141429
ENSE00002286471	7:123565286:123565406:+	5UTR	ENSG00000106304
ENSE00002289182	19:47975046:47975129:-	5UTR	ENSG00000118160
ENSE00002289526	10:97733786:97733913:+	5UTR	ENSG00000188649
ENSE00002294005	16:1583016:1583495:-	5UTR	ENSG00000187535
ENSE00002294955	18:21891418:21891480:-	5UTR	ENSG00000141447
ENSE00002297107	12:6833256:6833416:+	5UTR	ENSG00000111652
ENSE00002297474	11:62599814:62600050:-	5UTR	ENSG00000133316
ENSE00002300779	12:125398551:125398687:-	5UTR	ENSG00000150991
ENSE00002301662	9:36572906:36573004:+	5UTR	ENSG00000165304
ENSE00002302038	6:46623580:46623767:+	5UTR	ENSG00000153291
ENSE00002305048	12:28125456:28125638:-	5UTR	ENSG00000087494
ENSE00002305364	12:6833222:6833345:+	5UTR	ENSG00000111652
ENSE00002307895	19:39342936:39342978:-	5UTR	ENSG00000104824
ENSE00002308101	12:95941759:95942048:-	5UTR	ENSG00000136014
ENSE00002314917	12:30907685:30907873:-	5UTR	ENSG00000110888
ENSE00002317602	12:6833301:6833345:+	5UTR	ENSG00000111652
ENSE00002317908	15:38857503:38857643:-	5UTR	ENSG00000172575
ENSE00002320101	10:6622173:6622201:-	5UTR	ENSG00000065675
ENSE00002320122	12:111127531:111127583:-	5UTR	ENSG00000122986
ENSE00002329560	12:54121188:54121241:-	5UTR	ENSG00000012822
ENSE00002329583	12:113229716:113229817:+	5UTR	ENSG00000089169
ENSE00002331483	12:77459125:77459330:-	5UTR	ENSG00000165891
ENSE00002338531	12:54121188:54121223:-	5UTR	ENSG00000012822
ENSE00002346980	14:31889678:31889788:-	5UTR	ENSG00000129493
ENSE00002349181	12:49402209:49402382:-	5UTR	ENSG00000181929
ENSE00002353742	12:44200024:44200119:-	5UTR	ENSG00000151239
ENSE00002357249	12:77459125:77459347:-	5UTR	ENSG00000165891
ENSE00002366702	12:113229460:113229817:+	5UTR	ENSG00000089169
ENSE00002383115	12:111127531:111127614:-	5UTR	ENSG00000122986
ENSE00002384283	12:54121188:54121235:-	5UTR	ENSG00000012822
ENSE00002384794	1:155650173:155650247:-	5UTR	ENSG00000163374
ENSE00002387505	3:51862662:51862823:+	5UTR	ENSG00000229972
ENSE00002387899	12:77272743:77272803:-	5UTR	ENSG00000175183
ENSE00002394384	12:56395670:56395732:+	5UTR	ENSG00000139531
ENSE00002400276	12:111806716:111806826:-	5UTR	ENSG00000198324
ENSE00002406603	12:112456608:112457147:+	5UTR	ENSG00000089248
ENSE00002407512	12:77459125:77459343:-	5UTR	ENSG00000165891
ENSE00002411589	16:6533794:6533915:+	5UTR	ENSG00000078328
ENSE00002422876	12:49580773:49580867:-	5UTR	ENSG00000167552
ENSE00002428500	12:54121188:54121236:-	5UTR	ENSG00000012822
ENSE00002436060	14:21458189:21458421:+	5UTR	ENSG00000165792
ENSE00002444943	14:20917330:20917432:-	5UTR	ENSG00000092094
ENSE00002453478	14:73925199:73925283:-	5UTR	ENSG00000133961
ENSE00002455920	14:24912019:24912064:-	5UTR	ENSG00000100445
ENSE00002456173	14:56046928:56047072:+	5UTR	ENSG00000126777
ENSE00002456830	14:71788108:71788248:+	5UTR	ENSG00000197555
ENSE00002459763	14:73925199:73925323:-	5UTR	ENSG00000133961
ENSE00002461142	14:21722706:21722752:-	5UTR	ENSG00000092199
ENSE00002470566	14:56046972:56047072:+	5UTR	ENSG00000126777
ENSE00002470923	14:37667242:37667309:+	5UTR	ENSG00000151338
ENSE00002481782	14:100761963:100762071:-	5UTR	ENSG00000197119
ENSE00002483263	14:100762157:100762198:-	5UTR	ENSG00000197119
ENSE00002489751	14:20917330:20917460:-	5UTR	ENSG00000092094
ENSE00002490870	16:71842408:71842580:-	5UTR	ENSG00000166747
ENSE00002497015	14:73453600:73453693:-	5UTR	ENSG00000165861
ENSE00002497570	19:40267235:40267315:+	5UTR	ENSG00000213921
ENSE00002505136	14:75389883:75390099:-	5UTR	ENSG00000198208
ENSE00002512988	14:73925199:73925286:-	5UTR	ENSG00000133961
ENSE00002514213	14:77606886:77607087:-	5UTR	ENSG00000177108
ENSE00002532769	14:37667233:37667309:+	5UTR	ENSG00000151338
ENSE00002537574	15:49103158:49103227:-	5UTR	ENSG00000103995
ENSE00002540331	15:67430573:67430860:+	5UTR	ENSG00000166949
ENSE00002542762	15:89089771:89089891:-	5UTR	ENSG00000140543
ENSE00002543842	15:89089771:89089865:-	5UTR	ENSG00000140543
ENSE00002547830	15:89089771:89089876:-	5UTR	ENSG00000140543
ENSE00002549186	15:44720006:44720203:+	5UTR	ENSG00000137770
ENSE00002550577	14:75894749:75894955:+	5UTR	ENSG00000140044
ENSE00002552379	15:50405395:50405513:-	5UTR	ENSG00000104043
ENSE00002553093	15:45670195:45670273:-	5UTR	ENSG00000171766
ENSE00002553855	15:49103158:49103338:-	5UTR	ENSG00000103995
ENSE00002554156	15:49103158:49103343:-	5UTR	ENSG00000103995
ENSE00002558302	15:44720012:44720293:+	5UTR	ENSG00000137770
ENSE00002568953	14:24723329:24723494:-	5UTR	ENSG00000092295
ENSE00002572596	15:60694968:60695082:-	5UTR	ENSG00000182718
ENSE00002578441	16:30418618:30418985:+	5UTR	ENSG00000179965
ENSE00002585034	16:58506091:58506200:+	5UTR	ENSG00000103034
ENSE00002587610	16:28503341:28503536:-	5UTR	ENSG00000188603
ENSE00002587731	16:57831877:57831934:-	5UTR	ENSG00000140859
ENSE00002588392	15:75917056:75917520:-	5UTR	ENSG00000169371
ENSE00002590136	16:2390574:2390736:-	5UTR	ENSG00000167972
ENSE00002594136	16:71528857:71528921:-	5UTR	ENSG00000157429
ENSE00002597220	16:2379649:2379725:-	5UTR	ENSG00000167972
ENSE00002598750	16:67841010:67841288:+	5UTR	ENSG00000102904
ENSE00002605879	16:75182390:75182541:+	5UTR	ENSG00000184517
ENSE00002609098	16:75182392:75182541:+	5UTR	ENSG00000184517
ENSE00002609916	16:30418950:30418985:+	5UTR	ENSG00000179965
ENSE00002615372	16:68567601:68567758:+	5UTR	ENSG00000184939
ENSE00002615566	16:31119805:31120087:+	5UTR	ENSG00000103507
ENSE00002617274	15:89089771:89089884:-	5UTR	ENSG00000140543
ENSE00002618143	16:71841918:71842197:-	5UTR	ENSG00000166747
ENSE00002618822	16:30662314:30662448:+	5UTR	ENSG00000156858
ENSE00002620276	16:30047476:30047535:-	5UTR	ENSG00000149926
ENSE00002620623	16:67841031:67841288:+	5UTR	ENSG00000102904
ENSE00002622363	16:50308073:50308109:+	5UTR	ENSG00000121281
ENSE00002624596	15:73075587:73075969:-	5UTR	ENSG00000159322
ENSE00002625029	15:89645628:89645807:+	5UTR	ENSG00000140526
ENSE00002625818	16:75285697:75285778:-	5UTR	ENSG00000050820
ENSE00002626088	16:75569025:75569145:-	5UTR	ENSG00000135702
ENSE00002627309	12:52446258:52446429:+	5UTR	ENSG00000123358
ENSE00002632076	16:74706251:74706436:-	5UTR	ENSG00000168404
ENSE00002632565	16:68021675:68021856:+	5UTR	ENSG00000167264
ENSE00002633380	16:11890980:11891088:-	5UTR	ENSG00000122299
ENSE00002633904	17:79868777:79869143:-	5UTR	ENSG00000185813
ENSE00002642094	5:137878786:137878905:-	5UTR	ENSG00000120705
ENSE00002642277	16:2961938:2962155:+	5UTR	ENSG00000059122
ENSE00002644576	17:4618884:4619328:+	5UTR	ENSG00000141480
ENSE00002648797	16:29803787:29803835:+	5UTR	ENSG00000079616
ENSE00002650840	16:2962008:2962155:+	5UTR	ENSG00000059122
ENSE00002651979	16:3019342:3019444:+	5UTR	ENSG00000162073
ENSE00002661539	16:50308064:50308109:+	5UTR	ENSG00000121281
ENSE00002663861	16:2962000:2962155:+	5UTR	ENSG00000059122
ENSE00002669374	16:11890980:11891123:-	5UTR	ENSG00000122299
ENSE00002673509	16:4524411:4524623:-	5UTR	ENSG00000153406
ENSE00002674853	16:2962025:2962155:+	5UTR	ENSG00000059122
ENSE00002678966	16:68021649:68021856:+	5UTR	ENSG00000167264
ENSE00002681253	16:74709516:74709662:-	5UTR	ENSG00000168404
ENSE00002689823	17:46185256:46185341:+	5UTR	ENSG00000002919
ENSE00002696935	17:61511553:61511955:-	5UTR	ENSG00000008283
ENSE00002698184	18:9136837:9136963:+	5UTR	ENSG00000101745
ENSE00002698636	17:65375082:65375508:+	5UTR	ENSG00000154217
ENSE00002699515	17:62501159:62501399:-	5UTR	ENSG00000108654
ENSE00002699864	17:62501404:62501569:-	5UTR	ENSG00000108654
ENSE00002704347	12:32655151:32655272:+	5UTR	ENSG00000139132
ENSE00002705732	17:21729601:21729991:+	5UTR	ENSG00000263563
ENSE00002705808	18:21891418:21891486:-	5UTR	ENSG00000141447
ENSE00002710462	17:27117396:27117443:-	5UTR	ENSG00000173065
ENSE00002712423	17:19999006:19999225:+	5UTR	ENSG00000128487
ENSE00002714832	17:61511270:61511981:-	5UTR	ENSG00000008283
ENSE00002715510	17:62501337:62501508:-	5UTR	ENSG00000108654
ENSE00002723658	18:22006663:22006707:+	5UTR	ENSG00000154059
ENSE00002724396	19:5690344:5690400:+	5UTR	ENSG00000130255
ENSE00002727219	18:24129693:24129783:-	5UTR	ENSG00000134504
ENSE00002728353	17:19999005:19999350:+	5UTR	ENSG00000128487
ENSE00002731900	17:26909745:26909837:-	5UTR	ENSG00000258472
ENSE00002732301	17:73467881:73468036:+	5UTR	ENSG00000177728
ENSE00002732542	10:6010739:6010891:-	5UTR	ENSG00000134470
ENSE00002740530	19:44617570:44617722:+	5UTR	ENSG00000256294
ENSE00002740999	19:44669308:44669399:+	5UTR	ENSG00000167380
ENSE00002743053	12:12202795:12202888:+	5UTR	ENSG00000121380
ENSE00002753439	12:133758206:133758272:+	5UTR	ENSG00000090612
ENSE00002757044	17:75452448:75452588:+	5UTR	ENSG00000184640
ENSE00002757137	19:16191636:16192153:+	5UTR	ENSG00000167460
ENSE00002784628	19:19546940:19547028:+	5UTR	ENSG00000167491
ENSE00002794220	19:32896696:32896815:+	5UTR	ENSG00000178904
ENSE00002807769	12:12202778:12202888:+	5UTR	ENSG00000121380
ENSE00002819509	19:6199487:6199540:-	5UTR	ENSG00000087903
ENSE00002823401	17:75447326:75447610:+	5UTR	ENSG00000184640
ENSE00002838357	19:56825790:56825882:-	5UTR	ENSG00000131848
ENSE00002853195	19:45836692:45837421:+	5UTR	ENSG00000104892
ENSE00002858138	17:75446658:75446868:+	5UTR	ENSG00000184640
ENSE00002860816	19:32896786:32896815:+	5UTR	ENSG00000178904
ENSE00002871459	19:37583921:37584054:-	5UTR	ENSG00000196967
ENSE00002876810	19:14017002:14017265:-	5UTR	ENSG00000132016
ENSE00002880581	19:10685034:10685168:-	5UTR	ENSG00000129354
ENSE00002888650	19:33977809:33977986:-	5UTR	ENSG00000124299
ENSE00002910627	19:37464463:37464655:+	5UTR	ENSG00000198453
ENSE00002927878	19:44617568:44617722:+	5UTR	ENSG00000256294
ENSE00002932863	19:3801530:3801797:-	5UTR	ENSG00000007264
ENSE00002962778	19:12885449:12885555:-	5UTR	ENSG00000095066
ENSE00002973885	19:6481690:6481798:-	5UTR	ENSG00000205744
ENSE00002977439	2:152830183:152830454:-	5UTR	ENSG00000182389
ENSE00002977904	10:56423932:56424050:-	5UTR	ENSG00000150275
ENSE00002978745	14:89087457:89087645:-	5UTR	ENSG00000165521
ENSE00002979067	8:142231676:142231864:-	5UTR	ENSG00000022567
ENSE00002982470	2:96577992:96578064:-	5UTR	ENSG00000174501
ENSE00002982690	16:70866751:70866970:-	5UTR	ENSG00000157423
ENSE00002983575	15:74640241:74640396:-	5UTR	ENSG00000140459
ENSE00002984257	15:71185923:71185979:+	5UTR	ENSG00000137821
ENSE00002984362	7:100859189:100859301:-	5UTR	ENSG00000106397
ENSE00002984821	12:56487883:56487973:+	5UTR	ENSG00000065361
ENSE00002987604	19:13915875:13915962:+	5UTR	ENSG00000132003
ENSE00002987608	14:90767583:90767716:-	5UTR	ENSG00000119720
ENSE00002988133	9:130591966:130592106:-	5UTR	ENSG00000106991
ENSE00002988690	15:56134132:56134361:-	5UTR	ENSG00000069869
ENSE00002988732	1:233393774:233395090:-	5UTR	ENSG00000135749
ENSE00002990575	8:144650722:144650889:-	5UTR	ENSG00000204839
ENSE00002991116	9:4661899:4662036:-	5UTR	ENSG00000106686
ENSE00002991588	2:96566763:96566835:-	5UTR	ENSG00000174501
ENSE00002992680	19:47207752:47207906:-	5UTR	ENSG00000105287
ENSE00002995141	12:56082628:56082741:-	5UTR	ENSG00000135424
ENSE00002995864	16:2301317:2301430:-	5UTR	ENSG00000167969
ENSE00002998560	12:109192776:109192976:-	5UTR	ENSG00000084112
ENSE00002999180	11:32409321:32410725:-	5UTR	ENSG00000184937
ENSE00003000889	9:125140178:125140294:+	5UTR	ENSG00000095303
ENSE00003007831	16:89043065:89043401:-	5UTR	ENSG00000129993
ENSE00003010377	2:36970243:36970399:+	5UTR	ENSG00000205221
ENSE00003011173	18:32398412:32398611:+	5UTR	ENSG00000134769
ENSE00003012425	10:14870144:14870271:-	5UTR	ENSG00000185267
ENSE00003013901	15:56126236:56126343:-	5UTR	ENSG00000069869
ENSE00003014731	1:233397031:233397067:-	5UTR	ENSG00000135749
ENSE00003014963	1:206592725:206592752:+	5UTR	ENSG00000163486
ENSE00003016378	3:47030750:47030871:+	5UTR	ENSG00000160796
ENSE00003017175	10:102743512:102743574:-	5UTR	ENSG00000055950
ENSE00003019212	1:174188263:174188322:+	5UTR	ENSG00000152061
ENSE00003020188	19:1816697:1816812:-	5UTR	ENSG00000079313
ENSE00003021656	19:3013667:3013816:-	5UTR	ENSG00000065717
ENSE00003025239	1:32265617:32265742:-	5UTR	ENSG00000134668
ENSE00003031052	15:43477637:43477805:+	5UTR	ENSG00000166946
ENSE00003031782	17:67512996:67513044:+	5UTR	ENSG00000108984
ENSE00003032735	7:48065474:48065535:-	5UTR	ENSG00000164744
ENSE00003034623	19:49137765:49137893:-	5UTR	ENSG00000105516
ENSE00003036869	4:70391405:70391732:-	5UTR	ENSG00000156096
ENSE00003038224	19:53757883:53757941:-	5UTR	ENSG00000197928
ENSE00003038593	7:7495675:7495743:-	5UTR	ENSG00000215018
ENSE00003039436	2:8867017:8867073:-	5UTR	ENSG00000134313
ENSE00003042952	6:46982417:46982580:-	5UTR	ENSG00000153292
ENSE00003045289	2:220307830:220307872:+	5UTR	ENSG00000072195
ENSE00003048841	1:228404122:228404403:+	5UTR	ENSG00000154358
ENSE00003051644	8:38125415:38125478:-	5UTR	ENSG00000147535
ENSE00003051891	17:42837090:42837265:+	5UTR	ENSG00000073670
ENSE00003052266	1:153513861:153513947:-	5UTR	ENSG00000196420
ENSE00003052429	19:58570607:58570678:+	5UTR	ENSG00000176293
ENSE00003052637	3:98489965:98490034:+	5UTR	ENSG00000064225
ENSE00003053908	2:166615257:166615374:-	5UTR	ENSG00000115339
ENSE00003054445	13:77838064:77838137:-	5UTR	ENSG00000005810
ENSE00003058831	7:20406635:20406809:+	5UTR	ENSG00000105855
ENSE00003059771	X:107369307:107369417:+	5UTR	ENSG00000101844
ENSE00003060385	1:185277932:185278007:-	5UTR	ENSG00000116679
ENSE00003060657	2:240066279:240066410:-	5UTR	ENSG00000068024
ENSE00003062567	6:9707990:9708205:-	5UTR	ENSG00000181355
ENSE00003064269	19:41221824:41221872:-	5UTR	ENSG00000123815
ENSE00003064332	1:209946293:209946364:+	5UTR	ENSG00000009790
ENSE00003068006	6:168456485:168458019:-	5UTR	ENSG00000153303
ENSE00003069649	2:169814474:169814638:-	5UTR	ENSG00000073734
ENSE00003071429	17:33928005:33928090:+	5UTR	ENSG00000006125
ENSE00003075837	12:6334592:6334700:+	5UTR	ENSG00000010278
ENSE00003076294	2:240056223:240056339:-	5UTR	ENSG00000068024
ENSE00003080286	1:151751579:151751718:-	5UTR	ENSG00000182134
ENSE00003080738	X:102337183:102337292:-	5UTR	ENSG00000147206
ENSE00003080975	4:141448620:141448648:+	5UTR	ENSG00000179387
ENSE00003081979	4:68719786:68719904:-	5UTR	ENSG00000153802
ENSE00003084336	9:117130719:117130875:-	5UTR	ENSG00000106948
ENSE00003084444	10:98115012:98115047:-	5UTR	ENSG00000197430
ENSE00003085453	12:7252497:7252622:-	5UTR	ENSG00000139178
ENSE00003088136	16:2142955:2143094:-	5UTR	ENSG00000008710
ENSE00003088142	19:47975046:47975150:-	5UTR	ENSG00000118160
ENSE00003089846	5:70797389:70797480:+	5UTR	ENSG00000145734
ENSE00003092469	8:86115329:86115490:+	5UTR	ENSG00000133740
ENSE00003092532	9:124440957:124441060:+	5UTR	ENSG00000136848
ENSE00003098299	2:20990015:20990158:-	5UTR	ENSG00000118961
ENSE00003100993	10:128209868:128210010:-	5UTR	ENSG00000154493
ENSE00003101098	16:2147149:2147242:-	5UTR	ENSG00000008710
ENSE00003102854	3:123649949:123650081:-	5UTR	ENSG00000175455
ENSE00003105098	8:38125415:38125478:-	5UTR	ENSG00000147535
ENSE00003105765	19:52510546:52510583:-	5UTR	ENSG00000197619
ENSE00003107858	14:24606909:24607006:+	5UTR	ENSG00000092010
ENSE00003108441	19:16493800:16495086:-	5UTR	ENSG00000127527
ENSE00003108981	16:88785982:88786129:-	5UTR	ENSG00000103335
ENSE00003110887	15:42103376:42103433:+	5UTR	ENSG00000137802
ENSE00003110989	7:100174896:100175012:-	5UTR	ENSG00000077454
ENSE00003112459	17:3840710:3840930:-	5UTR	ENSG00000074370
ENSE00003112919	1:221054536:221054715:+	5UTR	ENSG00000136630
ENSE00003118577	5:70757644:70757753:+	5UTR	ENSG00000145734
ENSE00003120936	4:122103831:122103951:-	5UTR	ENSG00000050730
ENSE00003121010	6:3118610:3119081:+	5UTR	ENSG00000137274
ENSE00003122949	4:77069461:77069550:-	5UTR	ENSG00000138750
ENSE00003127750	2:47168711:47168994:-	5UTR	ENSG00000180398
ENSE00003129014	13:21141809:21142136:+	5UTR	ENSG00000032742
ENSE00003132351	2:219294320:219294398:+	5UTR	ENSG00000127831
ENSE00003132593	2:118693071:118693155:-	5UTR	ENSG00000125633
ENSE00003136069	19:43700610:43700979:-	5UTR	ENSG00000243137
ENSE00003136313	12:33576845:33576944:-	5UTR	ENSG00000110975
ENSE00003136470	1:87029344:87029452:+	5UTR	ENSG00000016602
ENSE00003138451	19:44008741:44008863:-	5UTR	ENSG00000176531
ENSE00003139241	2:166615846:166616080:-	5UTR	ENSG00000115339
ENSE00003141247	6:111195973:111196418:+	5UTR	ENSG00000123505
ENSE00003144348	19:51376439:51376510:+	5UTR	ENSG00000167751
ENSE00003144936	12:3000057:3000154:+	5UTR	ENSG00000078246
ENSE00003145067	15:75917056:75917276:-	5UTR	ENSG00000169371
ENSE00003145751	19:51412269:51412392:-	5UTR	ENSG00000167749
ENSE00003147105	1:1258272:1258667:-	5UTR	ENSG00000127054
ENSE00003151783	2:96572379:96572451:-	5UTR	ENSG00000174501
ENSE00003152521	3:132400472:132400934:-	5UTR	ENSG00000113971
ENSE00003152988	3:58574933:58574996:-	5UTR	ENSG00000168309
ENSE00003154120	8:144921486:144921580:-	5UTR	ENSG00000185189
ENSE00003155955	14:51338878:51338996:+	5UTR	ENSG00000131969
ENSE00003157338	19:58112096:58112147:+	5UTR	ENSG00000183647
ENSE00003157714	11:3400268:3400376:-	5UTR	ENSG00000005801
ENSE00003158670	16:427378:427585:-	5UTR	ENSG00000129925
ENSE00003158786	5:70766222:70766316:+	5UTR	ENSG00000145734
ENSE00003159961	15:41813936:41814078:-	5UTR	ENSG00000103932
ENSE00003160332	21:40553698:40553804:-	5UTR	ENSG00000183527
ENSE00003160388	18:77160331:77160479:+	5UTR	ENSG00000131196
ENSE00003161097	19:50691443:50691564:+	5UTR	ENSG00000105357
ENSE00003162158	13:77837786:77837924:-	5UTR	ENSG00000005810
ENSE00003163951	5:70763181:70763314:+	5UTR	ENSG00000145734
ENSE00003165160	1:206603512:206603572:+	5UTR	ENSG00000163486
ENSE00003165459	16:66951545:66951628:-	5UTR	ENSG00000166589
ENSE00003168843	19:50016436:50016500:+	5UTR	ENSG00000104870
ENSE00003171219	4:8089896:8090011:-	5UTR	ENSG00000163995
ENSE00003171321	22:17976435:17976618:+	5UTR	ENSG00000099954
ENSE00003173233	6:168457497:168458019:-	5UTR	ENSG00000153303
ENSE00003175801	2:118688613:118688726:-	5UTR	ENSG00000125633
ENSE00003176445	14:91356831:91357022:-	5UTR	ENSG00000100784
ENSE00003180066	6:152792732:152792805:-	5UTR	ENSG00000131018
ENSE00003180507	7:7484049:7484120:-	5UTR	ENSG00000215018
ENSE00003184749	11:59522849:59523108:+	5UTR	ENSG00000166900
ENSE00003186920	17:73504315:73504366:-	5UTR	ENSG00000177303
ENSE00003192728	2:96561147:96561219:-	5UTR	ENSG00000174501
ENSE00003196452	9:108226517:108226612:+	5UTR	ENSG00000106701
ENSE00003197434	14:24606729:24606774:+	5UTR	ENSG00000092010
ENSE00003198287	6:112469359:112469538:-	5UTR	ENSG00000112769
ENSE00003199419	5:70785231:70785509:+	5UTR	ENSG00000145734
ENSE00003203563	7:7529020:7529088:-	5UTR	ENSG00000215018
ENSE00003204046	11:64120823:64120968:+	5UTR	ENSG00000168071
ENSE00003207600	1:233134851:233135125:-	5UTR	ENSG00000135749
ENSE00003212450	22:17446068:17446158:-	5UTR	ENSG00000215568
ENSE00003214008	20:16387019:16387101:-	5UTR	ENSG00000089177
ENSE00003214438	22:32598320:32598537:-	5UTR	ENSG00000128253
ENSE00003216293	6:55942327:55942371:-	5UTR	ENSG00000124749
ENSE00003216378	6:144205441:144205502:+	5UTR	ENSG00000118491
ENSE00003219993	20:16409598:16409649:-	5UTR	ENSG00000089177
ENSE00003220322	11:117965537:117965570:+	5UTR	ENSG00000137648
ENSE00003220918	22:50558931:50559045:+	5UTR	ENSG00000073146
ENSE00003221463	19:1356323:1356448:+	5UTR	ENSG00000160953
ENSE00003222728	15:42067365:42067587:+	5UTR	ENSG00000137802
ENSE00003223165	19:47975046:47975125:-	5UTR	ENSG00000118160
ENSE00003223934	3:33339361:33339454:+	5UTR	ENSG00000153558
ENSE00003226046	7:2606750:2606797:+	5UTR	ENSG00000106012
ENSE00003226205	3:195608922:195609199:-	5UTR	ENSG00000061938
ENSE00000353885	2:219305445:219305585:+	coding	ENSG00000127831
ENSE00000388463	1:22924169:22924354:+	coding	ENSG00000070886
ENSE00000428116	19:33355535:33355682:-	coding	ENSG00000021488
ENSE00000443747	7:121766429:121766513:-	coding	ENSG00000008311
ENSE00000451350	1:173744773:173744981:+	coding	ENSG00000076321
ENSE00000484893	19:38976230:38976842:+	coding	ENSG00000196218
ENSE00000523602	2:170053421:170053540:-	coding	ENSG00000081479
ENSE00000540374	1:40747015:40747199:+	coding	ENSG00000084073
ENSE00000586209	15:41228426:41229128:+	coding	ENSG00000128917
ENSE00000648530	16:30903907:30904068:-	coding	ENSG00000099385
ENSE00000650386	22:18299456:18299550:-	coding	ENSG00000243156
ENSE00000651609	22:24455690:24455826:+	coding	ENSG00000099991
ENSE00000651615	22:24466751:24466993:+	coding	ENSG00000099991
ENSE00000651620	22:24480959:24481104:+	coding	ENSG00000099991
ENSE00000651944	22:28385866:28385995:-	coding	ENSG00000100154
ENSE00000652454	22:30976558:30976688:-	coding	ENSG00000100029
ENSE00000653067	22:31534262:31534396:-	coding	ENSG00000100078
ENSE00000653772	22:37480335:37480444:-	coding	ENSG00000187045
ENSE00000655127	20:860390:860491:-	coding	ENSG00000101280
ENSE00000655922	20:2384227:2384469:+	coding	ENSG00000166948
ENSE00000656034	20:2411092:2411246:+	coding	ENSG00000166948
ENSE00000656925	22:44285679:44285744:-	coding	ENSG00000100341
ENSE00000657321	22:46759893:46760148:-	coding	ENSG00000075275
ENSE00000657361	22:46790039:46790159:-	coding	ENSG00000075275
ENSE00000657697	22:50926091:50926171:+	coding	ENSG00000100253
ENSE00000659760	20:13740339:13740500:-	coding	ENSG00000089048
ENSE00000659762	20:13750553:13750667:-	coding	ENSG00000089048
ENSE00000660535	14:103414058:103414139:-	coding	ENSG00000198752
ENSE00000660811	20:20493157:20493928:-	coding	ENSG00000188559
ENSE00000662190	20:42232400:42232529:+	coding	ENSG00000101052
ENSE00000662713	20:50139620:50140649:-	coding	ENSG00000101096
ENSE00000663460	20:62120271:62120505:-	coding	ENSG00000101210
ENSE00000664335	19:3735564:3735637:+	coding	ENSG00000105289
ENSE00000665628	19:5229327:5229353:-	coding	ENSG00000105426
ENSE00000665669	16:1395250:1395373:+	coding	ENSG00000007516
ENSE00000665871	X:15552335:15552462:+	coding	ENSG00000102010
ENSE00000667544	18:28711557:28711805:-	coding	ENSG00000134765
ENSE00000671582	X:54475576:54475701:-	coding	ENSG00000102302
ENSE00000672636	X:71494903:71495000:-	coding	ENSG00000198034
ENSE00000672663	7:20441344:20441749:+	coding	ENSG00000105855
ENSE00000672781	15:28235722:28235793:-	coding	ENSG00000104044
ENSE00000673924	X:100497893:100497971:+	coding	ENSG00000102385
ENSE00000674545	X:108684580:108684711:-	coding	ENSG00000101890
ENSE00000674552	X:108638570:108638718:-	coding	ENSG00000101890
ENSE00000675694	15:41222823:41222880:+	coding	ENSG00000128917
ENSE00000676113	19:10402165:10402485:+	coding	ENSG00000105376
ENSE00000676587	16:21210100:21210183:-	coding	ENSG00000103310
ENSE00000679735	13:28971097:28971205:-	coding	ENSG00000102755
ENSE00000679737	13:28979917:28980031:-	coding	ENSG00000102755
ENSE00000680925	6:4996456:4996654:-	coding	ENSG00000124787
ENSE00000681675	19:12866193:12866270:+	coding	ENSG00000039987
ENSE00000682713	19:12978288:12978466:+	coding	ENSG00000105613
ENSE00000684495	16:55729190:55729314:+	coding	ENSG00000103546
ENSE00000685718	19:14268694:14268864:-	coding	ENSG00000072071
ENSE00000686302	6:15508571:15508685:+	coding	ENSG00000008083
ENSE00000686555	17:10243645:10243718:-	coding	ENSG00000006788
ENSE00000689545	19:15222124:15222250:+	coding	ENSG00000105137
ENSE00000689802	19:17942483:17942607:-	coding	ENSG00000105639
ENSE00000689813	19:17946733:17946860:-	coding	ENSG00000105639
ENSE00000690377	16:67693440:67693516:-	coding	ENSG00000102977
ENSE00000691749	9:17787378:17787511:+	coding	ENSG00000107295
ENSE00000692469	6:24522995:24523153:+	coding	ENSG00000112294
ENSE00000698661	7:81340797:81340835:-	coding	ENSG00000019991
ENSE00000698758	9:35560957:35561094:+	coding	ENSG00000198853
ENSE00000699388	8:91075328:91075381:-	coding	ENSG00000104327
ENSE00000700029	19:36049895:36050093:-	coding	ENSG00000105675
ENSE00000703019	10:50946237:50946308:-	coding	ENSG00000197444
ENSE00000705389	11:17548300:17548357:-	coding	ENSG00000006611
ENSE00000707492	11:20180737:20180838:-	coding	ENSG00000109851
ENSE00000709282	19:42872995:42873154:+	coding	ENSG00000105429
ENSE00000709359	19:42798087:42798241:+	coding	ENSG00000079432
ENSE00000709413	19:42794385:42795618:+	coding	ENSG00000079432
ENSE00000709421	19:42793333:42793558:+	coding	ENSG00000079432
ENSE00000710485	11:35231512:35231601:+	coding	ENSG00000026508
ENSE00000710490	11:35227659:35227790:+	coding	ENSG00000026508
ENSE00000710505	11:35218293:35218421:+	coding	ENSG00000026508
ENSE00000711367	2:11945196:11945282:+	coding	ENSG00000134324
ENSE00000712915	19:45851904:45851991:+	coding	ENSG00000104892
ENSE00000713293	19:11223954:11224125:+	coding	ENSG00000130164
ENSE00000713300	19:11227535:11227674:+	coding	ENSG00000130164
ENSE00000713305	19:11233850:11234020:+	coding	ENSG00000130164
ENSE00000715098	7:106797429:106797494:+	coding	ENSG00000005249
ENSE00000715716	10:96022251:96022489:+	coding	ENSG00000138193
ENSE00000717419	19:49090486:49090694:+	coding	ENSG00000088002
ENSE00000718041	19:49227974:49228217:-	coding	ENSG00000105538
ENSE00000718336	19:49368760:49368867:-	coding	ENSG00000105559
ENSE00000718620	7:117174330:117174419:+	coding	ENSG00000001626
ENSE00000719046	2:21251199:21251410:-	coding	ENSG00000084674
ENSE00000720857	19:50102529:50103195:+	coding	ENSG00000126464
ENSE00000722422	12:14798163:14798249:-	coding	ENSG00000070019
ENSE00000722467	12:14822656:14822767:-	coding	ENSG00000070019
ENSE00000723005	19:51582706:51582959:-	coding	ENSG00000129437
ENSE00000723223	7:129921944:129922028:+	coding	ENSG00000158516
ENSE00000723236	7:129948147:129948237:+	coding	ENSG00000128510
ENSE00000724301	9:123731339:123731396:-	coding	ENSG00000106804
ENSE00000724876	19:54417754:54417840:+	coding	ENSG00000105605
ENSE00000724881	5:6742603:6742710:+	coding	ENSG00000112941
ENSE00000725392	11:62763176:62763291:-	coding	ENSG00000149452
ENSE00000726103	17:40692968:40693224:+	coding	ENSG00000108784
ENSE00000727166	2:25353421:25353499:+	coding	ENSG00000084710
ENSE00000729000	10:134628081:134628116:-	coding	ENSG00000171811
ENSE00000729194	10:135178162:135178229:-	coding	ENSG00000127884
ENSE00000729802	7:148907677:148907796:+	coding	ENSG00000170265
ENSE00000730516	7:154561127:154561281:+	coding	ENSG00000130226
ENSE00000730718	7:156956504:156956557:+	coding	ENSG00000009335
ENSE00000731328	11:64606505:64606705:-	coding	ENSG00000171219
ENSE00000733629	4:100348930:100349146:-	coding	ENSG00000196344
ENSE00000735744	2:28631626:28631733:+	coding	ENSG00000075426
ENSE00000737048	17:48543068:48543231:-	coding	ENSG00000136457
ENSE00000737390	17:48693636:48693745:+	coding	ENSG00000006283
ENSE00000738350	4:123229104:123229315:+	coding	ENSG00000138688
ENSE00000739824	11:73066578:73066694:+	coding	ENSG00000110237
ENSE00000742104	17:61898199:61898298:-	coding	ENSG00000108592
ENSE00000742418	17:62131610:62131799:-	coding	ENSG00000178607
ENSE00000742419	17:62132098:62132188:-	coding	ENSG00000178607
ENSE00000742423	17:62137829:62137947:-	coding	ENSG00000178607
ENSE00000747042	2:37143221:37143294:-	coding	ENSG00000115808
ENSE00000748958	6:36475277:36475379:-	coding	ENSG00000112079
ENSE00000750434	6:39046098:39046158:+	coding	ENSG00000112164
ENSE00000753776	6:43748469:43748540:+	coding	ENSG00000112715
ENSE00000754742	12:109673118:109673174:+	coding	ENSG00000076555
ENSE00000754743	12:109673411:109673452:+	coding	ENSG00000076555
ENSE00000754959	5:76645244:76645384:+	coding	ENSG00000113231
ENSE00000755156	12:111884557:111884658:+	coding	ENSG00000111252
ENSE00000755363	12:113332383:113332464:+	coding	ENSG00000089169
ENSE00000757145	12:123472781:123472897:-	coding	ENSG00000090975
ENSE00000758090	6:70897779:70897949:+	coding	ENSG00000082293
ENSE00000758544	6:71571533:71571681:-	coding	ENSG00000112309
ENSE00000759183	2:69752165:69752244:-	coding	ENSG00000115977
ENSE00000759214	2:69754348:69754451:-	coding	ENSG00000115977
ENSE00000760520	3:37151018:37151062:-	coding	ENSG00000093167
ENSE00000760765	2:71170788:71170843:+	coding	ENSG00000116039
ENSE00000761318	2:71797729:71797871:+	coding	ENSG00000135636
ENSE00000761319	2:71801328:71801501:+	coding	ENSG00000135636
ENSE00000762088	5:128359313:128359403:+	coding	ENSG00000113396
ENSE00000762090	5:128364038:128364135:+	coding	ENSG00000113396
ENSE00000762335	6:112476767:112476908:-	coding	ENSG00000112769
ENSE00000762336	6:112479934:112480082:-	coding	ENSG00000112769
ENSE00000764426	6:136980357:136980516:-	coding	ENSG00000197442
ENSE00000764840	5:139743639:139743772:+	coding	ENSG00000113073
ENSE00000765850	6:167719403:167719538:+	coding	ENSG00000112494
ENSE00000766118	6:170594007:170594223:-	coding	ENSG00000198719
ENSE00000766121	6:170595326:170595386:-	coding	ENSG00000198719
ENSE00000766123	6:170597817:170597877:-	coding	ENSG00000198719
ENSE00000766851	5:146997474:146997677:-	coding	ENSG00000176049
ENSE00000766855	5:147009256:147009309:-	coding	ENSG00000176049
ENSE00000766862	5:147023621:147023761:-	coding	ENSG00000176049
ENSE00000766863	5:147024413:147024559:-	coding	ENSG00000176049
ENSE00000768695	3:50211485:50211547:+	coding	ENSG00000001617
ENSE00000768710	3:50224046:50224179:+	coding	ENSG00000001617
ENSE00000768715	3:50230698:50230839:+	coding	ENSG00000114349
ENSE00000768719	3:50231934:50232087:+	coding	ENSG00000114349
ENSE00000769035	19:964833:965080:+	coding	ENSG00000116017
ENSE00000769058	19:1004520:1005552:+	coding	ENSG00000116032
ENSE00000770343	5:178418425:178418560:-	coding	ENSG00000113262
ENSE00000770923	3:52547146:52547257:+	coding	ENSG00000010327
ENSE00000774382	3:89457217:89457281:+	coding	ENSG00000044524
ENSE00000774383	3:89462291:89462416:+	coding	ENSG00000044524
ENSE00000776092	1:87040223:87040438:+	coding	ENSG00000016602
ENSE00000778638	2:158977921:158978130:+	coding	ENSG00000007001
ENSE00000778970	3:138474596:138474821:-	coding	ENSG00000051382
ENSE00000779116	2:170097498:170097875:-	coding	ENSG00000081479
ENSE00000779725	3:150140836:150140907:+	coding	ENSG00000196428
ENSE00000780011	2:166611137:166611238:-	coding	ENSG00000115339
ENSE00000781639	3:190338064:190338229:+	coding	ENSG00000196083
ENSE00000784804	1:114201702:114201887:+	coding	ENSG00000081026
ENSE00000784942	2:206892835:206893059:-	coding	ENSG00000114933
ENSE00000785767	2:219292688:219292796:+	coding	ENSG00000127831
ENSE00000786516	2:228493155:228493227:-	coding	ENSG00000042304
ENSE00000790060	1:178821818:178822088:-	coding	ENSG00000116194
ENSE00000793659	1:238051658:238051810:-	coding	ENSG00000116996
ENSE00000793662	1:238049056:238049186:-	coding	ENSG00000116996
ENSE00000799269	4:17694925:17695035:-	coding	ENSG00000047662
ENSE00000800331	6:109215670:109215746:+	coding	ENSG00000118690
ENSE00000801325	4:100134763:100134904:-	coding	ENSG00000172955
ENSE00000802117	5:39308332:39308460:-	coding	ENSG00000113600
ENSE00000802192	16:4940185:4940335:-	coding	ENSG00000118898
ENSE00000806055	9:112182704:112182880:-	coding	ENSG00000070159
ENSE00000806866	9:130587510:130587636:-	coding	ENSG00000106991
ENSE00000808237	14:75279331:75279485:+	coding	ENSG00000119596
ENSE00000809043	2:27248748:27248900:+	coding	ENSG00000084764
ENSE00000809863	2:48925754:48925939:-	coding	ENSG00000138039
ENSE00000810844	10:96253122:96253204:+	coding	ENSG00000108239
ENSE00000811670	10:105484028:105484119:-	coding	ENSG00000107957
ENSE00000814145	5:139742497:139742651:+	coding	ENSG00000113073
ENSE00000816180	10:26581394:26581501:+	coding	ENSG00000136750
ENSE00000816761	12:549783:549908:+	coding	ENSG00000120647
ENSE00000821381	X:54777436:54777813:-	coding	ENSG00000102313
ENSE00000821476	16:50334626:50334784:+	coding	ENSG00000121281
ENSE00000822278	12:21958932:21958994:-	coding	ENSG00000069431
ENSE00000823022	1:186283761:186283856:-	coding	ENSG00000047410
ENSE00000824450	11:35223218:35223334:+	coding	ENSG00000026508
ENSE00000826061	1:145457236:145457309:-	coding	ENSG00000121851
ENSE00000828843	6:165863730:165863850:-	coding	ENSG00000112541
ENSE00000830228	6:158489679:158489760:+	coding	ENSG00000078269
ENSE00000832576	7:44187249:44187432:-	coding	ENSG00000106633
ENSE00000835227	12:120156504:120156666:-	coding	ENSG00000122966
ENSE00000835901	12:27064111:27064250:-	coding	ENSG00000064102
ENSE00000836488	19:13923811:13923978:+	coding	ENSG00000132003
ENSE00000843723	2:224845028:224845117:-	coding	ENSG00000135919
ENSE00000844846	20:42693417:42693497:+	coding	ENSG00000124191
ENSE00000844847	20:42694352:42694747:+	coding	ENSG00000124191
ENSE00000845095	20:44578605:44578708:-	coding	ENSG00000198026
ENSE00000845098	20:44580786:44581160:-	coding	ENSG00000198026
ENSE00000845281	20:47248815:47248929:-	coding	ENSG00000124126
ENSE00000845284	20:47253001:47253221:-	coding	ENSG00000124126
ENSE00000845308	20:47274674:47274766:-	coding	ENSG00000124126
ENSE00000845314	20:47292731:47292806:-	coding	ENSG00000124126
ENSE00000845316	20:47295898:47295947:-	coding	ENSG00000124126
ENSE00000845336	20:47364346:47364417:-	coding	ENSG00000124126
ENSE00000845600	20:48600361:48600888:+	coding	ENSG00000124216
ENSE00000845874	20:57896072:57896248:+	coding	ENSG00000124205
ENSE00000848435	6:25813323:25813441:-	coding	ENSG00000124568
ENSE00000849618	6:35285668:35285776:+	coding	ENSG00000023892
ENSE00000849624	6:35288661:35288751:+	coding	ENSG00000023892
ENSE00000850023	6:42935106:42935301:-	coding	ENSG00000124587
ENSE00000851669	11:61533430:61533693:+	coding	ENSG00000124920
ENSE00000853370	19:49400602:49400653:-	coding	ENSG00000104804
ENSE00000854029	13:103710614:103710732:-	coding	ENSG00000125255
ENSE00000856681	20:62836906:62837153:+	coding	ENSG00000196132
ENSE00000859458	20:23360082:23360132:-	coding	ENSG00000125814
ENSE00000859585	19:3002351:3002501:-	coding	ENSG00000065717
ENSE00000861594	19:45851199:45851418:+	coding	ENSG00000104892
ENSE00000862510	13:113742641:113742719:+	coding	ENSG00000126217
ENSE00000862841	19:36275855:36276008:+	coding	ENSG00000004777
ENSE00000864524	19:50247488:50247661:-	coding	ENSG00000126467
ENSE00000867140	X:49113208:49113312:-	coding	ENSG00000049768
ENSE00000868938	X:100538438:100538571:-	coding	ENSG00000102387
ENSE00000869912	9:95491306:95491518:-	coding	ENSG00000185963
ENSE00000869913	9:95484938:95485090:-	coding	ENSG00000185963
ENSE00000869915	9:95480821:95481864:-	coding	ENSG00000185963
ENSE00000871361	3:184935924:184936028:-	coding	ENSG00000113790
ENSE00000879531	22:24628019:24628176:-	coding	ENSG00000099998
ENSE00000879679	22:28410236:28410380:-	coding	ENSG00000100154
ENSE00000882354	7:129083865:129083939:+	coding	ENSG00000128578
ENSE00000883840	15:40584265:40584359:-	coding	ENSG00000137841
ENSE00000883843	15:40585761:40585925:-	coding	ENSG00000137841
ENSE00000883846	15:40587402:40587486:-	coding	ENSG00000137841
ENSE00000883847	15:40588497:40588593:-	coding	ENSG00000137841
ENSE00000886994	17:4722724:4722877:+	coding	ENSG00000129219
ENSE00000888022	12:48111912:48111977:-	coding	ENSG00000111405
ENSE00000889428	14:24723358:24723494:-	coding	ENSG00000092295
ENSE00000892426	19:1109505:1109597:-	coding	ENSG00000064932
ENSE00000892901	5:488431:488591:-	coding	ENSG00000066230
ENSE00000894235	6:158495612:158495770:+	coding	ENSG00000078269
ENSE00000894247	6:158342563:158342693:+	coding	ENSG00000130340
ENSE00000895287	19:54409571:54409711:+	coding	ENSG00000126583
ENSE00000896494	22:50591474:50591647:+	coding	ENSG00000073146
ENSE00000896633	1:17939553:17939669:+	coding	ENSG00000074964
ENSE00000897414	20:60886976:60887106:-	coding	ENSG00000130702
ENSE00000897837	1:10710749:10710812:-	coding	ENSG00000130940
ENSE00000898143	5:176832963:176833062:-	coding	ENSG00000131187
ENSE00000898445	20:30613659:30613722:+	coding	ENSG00000101331
ENSE00000899296	5:131607484:131607601:+	coding	ENSG00000131435
ENSE00000904086	6:99819304:99819463:-	coding	ENSG00000132423
ENSE00000904671	16:70713533:70713607:-	coding	ENSG00000132613
ENSE00000905270	17:4910210:4910379:+	coding	ENSG00000129250
ENSE00000905271	17:4908150:4908295:+	coding	ENSG00000129250
ENSE00000905272	17:4907862:4907940:+	coding	ENSG00000129250
ENSE00000906625	13:29001889:29002058:-	coding	ENSG00000102755
ENSE00000906626	13:29004187:29004304:-	coding	ENSG00000102755
ENSE00000906929	20:44828062:44828198:-	coding	ENSG00000149654
ENSE00000907431	13:37399565:37399672:+	coding	ENSG00000133111
ENSE00000908141	1:237713844:237713991:+	coding	ENSG00000198626
ENSE00000908170	1:237824110:237824247:+	coding	ENSG00000198626
ENSE00000908985	11:63327557:63327665:-	coding	ENSG00000133328
ENSE00000909344	12:86270418:86270479:+	coding	ENSG00000133636
ENSE00000909959	8:86118410:86118455:+	coding	ENSG00000133740
ENSE00000911668	8:37686779:37686850:+	coding	ENSG00000020181
ENSE00000911671	8:37672414:37672485:+	coding	ENSG00000020181
ENSE00000912931	15:34117804:34117877:+	coding	ENSG00000198838
ENSE00000913356	1:120345691:120345788:-	coding	ENSG00000134193
ENSE00000913366	1:120295903:120296009:-	coding	ENSG00000134240
ENSE00000914710	18:56892724:56892966:+	coding	ENSG00000134443
ENSE00000917054	13:101714320:101714470:-	coding	ENSG00000102452
ENSE00000917147	13:111138002:111138183:+	coding	ENSG00000134871
ENSE00000918026	12:115117718:115117777:-	coding	ENSG00000135111
ENSE00000918425	11:34670566:34670628:+	coding	ENSG00000135373
ENSE00000918611	6:80629137:80629264:-	coding	ENSG00000118402
ENSE00000919878	12:52756035:52756255:-	coding	ENSG00000135443
ENSE00000920698	12:68646544:68646609:-	coding	ENSG00000127318
ENSE00000920765	2:71795302:71795468:+	coding	ENSG00000135636
ENSE00000924483	15:81216962:81217047:+	coding	ENSG00000103888
ENSE00000924577	15:85406783:85406871:+	coding	ENSG00000136383
ENSE00000925071	17:48154743:48154811:+	coding	ENSG00000005884
ENSE00000926916	9:117792533:117792684:-	coding	ENSG00000041982
ENSE00000926929	9:117846488:117846751:-	coding	ENSG00000041982
ENSE00000927169	9:130413882:130413931:+	coding	ENSG00000136854
ENSE00000927171	9:130420654:130420730:+	coding	ENSG00000136854
ENSE00000927173	9:130423381:130423484:+	coding	ENSG00000136854
ENSE00000927175	9:130427526:130427610:+	coding	ENSG00000136854
ENSE00000927499	11:71720314:71720433:-	coding	ENSG00000137497
ENSE00000928244	9:35700188:35700373:-	coding	ENSG00000137076
ENSE00000928812	6:24570131:24570263:-	coding	ENSG00000137261
ENSE00000929688	6:41739554:41739702:-	coding	ENSG00000137218
ENSE00000929783	6:44140039:44140157:+	coding	ENSG00000137225
ENSE00000930135	14:24799374:24799501:-	coding	ENSG00000129467
ENSE00000932060	1:86905831:86906008:+	coding	ENSG00000137975
ENSE00000932272	2:21249660:21249836:-	coding	ENSG00000084674
ENSE00000932513	2:37410568:37410657:-	coding	ENSG00000138068
ENSE00000933498	10:124088995:124089086:+	coding	ENSG00000138152
ENSE00000934305	2:179213951:179214116:+	coding	ENSG00000079156
ENSE00000934316	2:179257139:179257265:+	coding	ENSG00000079156
ENSE00000937068	12:47178887:47178960:-	coding	ENSG00000139209
ENSE00000938726	12:49484911:49485172:-	coding	ENSG00000139549
ENSE00000939245	12:53591277:53591447:-	coding	ENSG00000139626
ENSE00000940142	13:102106234:102106451:+	coding	ENSG00000198542
ENSE00000940742	14:47324227:47324357:-	coding	ENSG00000139915
ENSE00000941483	14:100380903:100381034:+	coding	ENSG00000066629
ENSE00000941898	15:54793033:54793176:+	coding	ENSG00000137766
ENSE00000941985	15:55520807:55520910:-	coding	ENSG00000069974
ENSE00000942134	15:49044546:49044666:-	coding	ENSG00000103995
ENSE00000942490	15:43021427:43021560:-	coding	ENSG00000140326
ENSE00000943556	15:89753930:89754040:-	coding	ENSG00000140522
ENSE00000943819	15:92987866:92988159:+	coding	ENSG00000140557
ENSE00000945229	16:72138926:72139036:+	coding	ENSG00000140829
ENSE00000945367	16:57803720:57803867:-	coding	ENSG00000140859
ENSE00000949009	17:6610347:6610475:-	coding	ENSG00000141485
ENSE00000951632	19:17476908:17477004:-	coding	ENSG00000130300
ENSE00000951633	19:17476095:17476807:-	coding	ENSG00000130300
ENSE00000951634	19:17471581:17471641:-	coding	ENSG00000130300
ENSE00000952247	19:17738672:17738749:-	coding	ENSG00000130477
ENSE00000952494	21:33318348:33318483:+	coding	ENSG00000142149
ENSE00000953076	19:49166720:49166800:-	coding	ENSG00000142233
ENSE00000953089	19:49004735:49004819:-	coding	ENSG00000142235
ENSE00000953090	19:49004540:49004661:-	coding	ENSG00000142235
ENSE00000953329	19:8662118:8662201:-	coding	ENSG00000142303
ENSE00000953495	5:1409141:1409240:-	coding	ENSG00000142319
ENSE00000953965	19:54481400:54481483:+	coding	ENSG00000142408
ENSE00000954281	19:10369285:10369361:+	coding	ENSG00000105364
ENSE00000955798	1:24460701:24460876:-	coding	ENSG00000142677
ENSE00000955799	1:24454631:24454769:-	coding	ENSG00000142677
ENSE00000957805	1:94001889:94002047:+	coding	ENSG00000137942
ENSE00000958989	1:172037959:172038045:+	coding	ENSG00000197959
ENSE00000959562	1:197325961:197326143:+	coding	ENSG00000134376
ENSE00000959674	1:151496702:151496834:+	coding	ENSG00000143375
ENSE00000959682	1:151506451:151506612:+	coding	ENSG00000143375
ENSE00000960310	1:208269374:208269470:-	coding	ENSG00000076356
ENSE00000960312	1:208257725:208257925:-	coding	ENSG00000076356
ENSE00000960580	1:154317447:154317630:+	coding	ENSG00000143515
ENSE00000960581	1:154317798:154318021:+	coding	ENSG00000143515
ENSE00000960584	1:154319096:154319234:+	coding	ENSG00000143515
ENSE00000961247	1:155264273:155264543:-	coding	ENSG00000143627
ENSE00000961375	1:230898399:230898532:+	coding	ENSG00000135773
ENSE00000961386	1:230927610:230927674:+	coding	ENSG00000135773
ENSE00000961976	1:226041330:226041492:-	coding	ENSG00000196187
ENSE00000962379	1:202572127:202572246:-	coding	ENSG00000143858
ENSE00000962455	2:10911965:10912063:+	coding	ENSG00000143882
ENSE00000962683	2:44101546:44101622:+	coding	ENSG00000143921
ENSE00000962685	2:44104700:44104827:+	coding	ENSG00000143921
ENSE00000963407	2:73115443:73115733:+	coding	ENSG00000116096
ENSE00000963446	2:108614294:108614442:+	coding	ENSG00000115665
ENSE00000963602	2:85361446:85361573:+	coding	ENSG00000152284
ENSE00000964990	2:207823025:207823129:+	coding	ENSG00000144410
ENSE00000966407	3:38357815:38358015:+	coding	ENSG00000144671
ENSE00000966903	3:69082699:69082855:-	coding	ENSG00000144747
ENSE00000969520	4:66233075:66233142:-	coding	ENSG00000145242
ENSE00000969558	4:47682158:47682268:-	coding	ENSG00000145244
ENSE00000970170	4:111441164:111441229:+	coding	ENSG00000138792
ENSE00000971356	5:38923252:38923356:+	coding	ENSG00000145623
ENSE00000971631	5:80408429:80408677:+	coding	ENSG00000113319
ENSE00000971955	5:70844509:70844572:+	coding	ENSG00000145734
ENSE00000972225	5:112102886:112103087:+	coding	ENSG00000134982
ENSE00000973055	5:171509330:171509509:-	coding	ENSG00000072786
ENSE00000973608	6:25773741:25773902:+	coding	ENSG00000146039
ENSE00000974015	6:38729478:38729579:+	coding	ENSG00000124721
ENSE00000974149	6:41565519:41565688:+	coding	ENSG00000137166
ENSE00000974605	6:46555771:46555866:-	coding	ENSG00000146233
ENSE00000976151	7:12683763:12683940:+	coding	ENSG00000006747
ENSE00000976568	7:20784855:20785061:+	coding	ENSG00000004846
ENSE00000978597	X:53284982:53285243:-	coding	ENSG00000124313
ENSE00000980250	8:38002740:38002833:-	coding	ENSG00000147465
ENSE00000980710	8:67066282:67066569:+	coding	ENSG00000147573
ENSE00000980940	8:95143104:95143220:-	coding	ENSG00000079112
ENSE00000981813	8:145772511:145773873:-	coding	ENSG00000147799
ENSE00000982372	9:37732301:37732437:+	coding	ENSG00000070601
ENSE00000983184	9:101151136:101151286:-	coding	ENSG00000136928
ENSE00000983308	9:110249576:110250548:-	coding	ENSG00000136826
ENSE00000984110	9:136223124:136223175:-	coding	ENSG00000148290
ENSE00000984982	9:139341679:139341816:-	coding	ENSG00000148396
ENSE00000987139	10:114724315:114724383:+	coding	ENSG00000148737
ENSE00000987394	10:128785785:128785881:+	coding	ENSG00000150760
ENSE00000987409	10:128841328:128841428:+	coding	ENSG00000150760
ENSE00000987628	10:134598784:134598956:-	coding	ENSG00000148826
ENSE00000988218	11:22364793:22364911:+	coding	ENSG00000091664
ENSE00000990252	11:71723447:71723488:-	coding	ENSG00000137497
ENSE00000993219	11:102647011:102647155:-	coding	ENSG00000166670
[truncated: 6,853 more rows]
