# Supplementary material for: Alternative splicing discriminates molecular subtypes and has prognostic impact in diffuse large B-cell lymphoma
Source: Blood Cancer J. 2017 Aug 25;7(8):e596–. doi: 10.1038/bcj.2017.71 (PMC5596382; doi:10.1038/bcj.2017.71)
Supplement: Supplementary Table 8 [file bcj201771x9.xlsx]

## Sheet: Sheet1
Supplementary Table S8				Exon Array (REM-REL)			CGCI (REM-REL)
GeneID	Gene Name	Description	Location	ExonID	pvalue	log2fold (rem/rel)	exonID	pvalue	padjust	log2fold (rem/rel)
ENSG00000036257	CUL3	cullin 3 [Source:HGNC Symbol;Acc:2553]	5'UTR	ENSE00001577401	0.0151015	0.681169	E042	0.0157058	0.673163	0.750047
ENSG00000050165	DKK3	dickkopf 3 homolog (Xenopus laevis) [Source:HGNC Symbol;Acc:2893]	5'UTR	ENSE00002156202	0.0480029	-0.616883	E037	0.0478941	0.809897	-0.62079
ENSG00000050820	BCAR1	breast cancer anti-estrogen resistance 1 [Source:HGNC Symbol;Acc:971]	5'UTR	ENSE00002625818	0.0137489	-1.95264	E040	0.036192	0.774294	-1.30577
ENSG00000066230	SLC9A3	solute carrier family 9, subfamily A (NHE3, cation proton antiporter 3), member 3 [Source:HGNC Symbol;Acc:11073]	coding	ENSE00003067543	0.0435683	-0.781901	E012	0.042991	0.796951	-1.60731
ENSG00000069482	GAL	galanin/GMAP prepropeptide [Source:HGNC Symbol;Acc:4114]	Non-coding	ENSE00002318948	0.0335035	-0.820457	E001	0.0256573	0.731228	-0.991145
ENSG00000085563	ABCB1	ATP-binding cassette, sub-family B (MDR/TAP), member 1 [Source:HGNC Symbol;Acc:40]	Non-coding	ENSE00001813908	0.0224848	0.800242	E046	0.00220612	0.428763	1.83254
ENSG00000105835	NAMPT	nicotinamide phosphoribosyltransferase [Source:HGNC Symbol;Acc:30092]	Non-coding	ENSE00001815866	0.0146843	0.910741	E010	9.40332e-05	0.102657	1.21987
ENSG00000105835	NAMPT	nicotinamide phosphoribosyltransferase [Source:HGNC Symbol;Acc:30092]	Non-coding	ENSE00001933970	0.0463611	0.986241	E019	0.000434521	0.241242	1.01753
ENSG00000107611	CUBN	cubilin (intrinsic factor-cobalamin receptor) [Source:HGNC Symbol;Acc:2548]	5'UTR-coding	ENSE00001475420	0.00123814	2.30991	E073	0.0146317	0.664123	1.53614
ENSG00000117362	APH1A	anterior pharynx defective 1 homolog A (C. elegans) [Source:HGNC Symbol;Acc:29509]	5'UTR-coding	ENSE00001627612	0.0174363	-0.707617	E022	0.023464	0.719364	-0.711625
ENSG00000125046	SSUH2	ssu-2 homolog (C. elegans) [Source:HGNC Symbol;Acc:24809]	coding	ENSE00001794296	0.00761708	-0.623065	E029	0.03291	0.76059	-0.738928
ENSG00000126858	RHOT1	ras homolog family member T1 [Source:HGNC Symbol;Acc:21168]	coding	ENSE00002684941	0.0462607	0.90858	E037	1.26516e-05	0.0267119	0.867228
ENSG00000135540	NHSL1	NHS-like 1 [Source:HGNC Symbol;Acc:21021]	5'UTR-coding	ENSE00003185431	0.0436861	-0.646821	E014	0.000973196	0.324217	-0.911908
ENSG00000138162	TACC2	transforming, acidic coiled-coil containing protein 2 [Source:HGNC Symbol;Acc:11523]	Non-coding	ENSE00001945638	0.0447267	-0.830251	E008	0.0422715	0.794007	-2.2435
ENSG00000138759	FRAS1	Fraser syndrome 1 [Source:HGNC Symbol;Acc:19185]	coding	ENSE00001331039	0.0312292	-1.15034	E058	0.0374258	0.778611	-0.709792
ENSG00000138759	FRAS1	Fraser syndrome 1 [Source:HGNC Symbol;Acc:19185]	Non-coding	ENSE00002061752	0.0123755	-0.677534	E058	0.0374258	0.778611	-0.709792
ENSG00000139304	PTPRQ	protein tyrosine phosphatase, receptor type, Q [Source:HGNC Symbol;Acc:9679]	coding	ENSE00001626249	0.0133927	-0.884069	E077	0.0139334	0.657894	-0.739787
ENSG00000142973	CYP4B1	cytochrome P450, family 4, subfamily B, polypeptide 1 [Source:HGNC Symbol;Acc:2644]	3'UTR	ENSE00002190079	0.0428102	-0.843465	E028	0.0238583	0.721011	-2.01823
ENSG00000146151	HMGCLL1	3-hydroxymethyl-3-methylglutaryl-CoA lyase-like 1 [Source:HGNC Symbol;Acc:21359]	5'UTR-coding	ENSE00001417482	0.0132029	-0.966356	E024	0.00918263	0.609961	-0.839267
ENSG00000146151	HMGCLL1	3-hydroxymethyl-3-methylglutaryl-CoA lyase-like 1 [Source:HGNC Symbol;Acc:21359]	5'UTR-non-coding	ENSE00001453769	0.0271688	-0.713294	E024	0.00918263	0.609961	-0.839267
ENSG00000147689	FAM83A	family with sequence similarity 83, member A [Source:HGNC Symbol;Acc:28210]	Non-coding	ENSE00002128859	0.0148793	-0.821063	E001	0.0268937	0.737117	-1.84643
ENSG00000153002	CPB1	carboxypeptidase B1 (tissue) [Source:HGNC Symbol;Acc:2299]	coding	ENSE00003185257	0.00155406	-0.780671	E026	0.0275875	0.738736	-0.847404
ENSG00000153002	CPB1	carboxypeptidase B1 (tissue) [Source:HGNC Symbol;Acc:2299]	Non-coding	ENSE00003041039	0.00155406	-0.780671	E026	0.0275875	0.738736	-0.847404
ENSG00000154556	SORBS2	sorbin and SH3 domain containing 2 [Source:HGNC Symbol;Acc:24098]	Non-coding	ENSE00001937185	0.0428317	0.764074	E037	0.00717378	0.579033	0.667476
ENSG00000159374	C2orf65	chromosome 2 open reading frame 65 [Source:HGNC Symbol;Acc:25183]	5'UTR	ENSE00001252397	0.0116324	-0.619405	E021	0.0136344	0.654973	-1.71831
ENSG00000162545	CAMK2N1	calcium/calmodulin-dependent protein kinase II inhibitor 1 [Source:HGNC Symbol;Acc:24190]	Non-coding	ENSE00001844209	0.0147615	-1.13652	E003	0.0290087	0.745379	-0.771833
ENSG00000164867	NOS3	nitric oxide synthase 3 (endothelial cell) [Source:HGNC Symbol;Acc:7876]	Non-coding	ENSE00001824263	0.00698503	1.23952	E051	0.0499884	0.816371	0.619873
ENSG00000173826	KCNH6	potassium voltage-gated channel, subfamily H (eag-related), member 6 [Source:HGNC Symbol;Acc:18862]	coding	ENSE00003225262	0.0133882	-0.967791	E010	0.034062	0.765824	-2.69508
ENSG00000179046	TRIML2	tripartite motif family-like 2 [Source:HGNC Symbol;Acc:26378]	3'UTR	ENSE00002023838	0.00990988	-0.767374	E003	0.0235473	0.719586	-0.933079
ENSG00000180815	MAP3K15	mitogen-activated protein kinase kinase kinase 15 [Source:HGNC Symbol;Acc:31689]	coding	ENSE00001402289	0.00917664	-0.671863	E039	0.0053794	0.547993	-1.33697
ENSG00000186952	TMEM232	transmembrane protein 232 [Source:HGNC Symbol;Acc:37270]	5'UTR	ENSE00002072552	0.00967986	-1.08219	E043	0.0423439	0.794007	-0.634596
ENSG00000187954	CYHR1	cysteine/histidine-rich 1 [Source:HGNC Symbol;Acc:17806]	5'UTR	ENSE00002151751	0.00671739	-0.708147	E029	0.0186038	0.6939	-0.754206
ENSG00000197415	VEPH1	ventricular zone expressed PH domain homolog 1 (zebrafish) [Source:HGNC Symbol;Acc:25735]	3'UTR	ENSE00001825975	0.0272371	-0.604939	E030	0.00138454	0.368388	-1.84592
ENSG00000226122	AC018705.5	[undefined]	Non-coding	ENSE00001700061	0.013383	-0.70815	E005	0.0200094	0.701555	-0.874559
ENSG00000226574	SPANXA2-OT1	SPANXA2 overlapping transcript 1 (non-protein coding) [Source:HGNC Symbol;Acc:31683]	Non-coding	ENSE00001713132	0.00214326	-0.652256	E004	0.00242464	0.439184	-0.865083
ENSG00000234962	RP11-69C17.1	[undefined]	Non-coding	ENSE00001791870	0.00186513	-0.64399	E007	0.0320073	0.757739	-1.27116
ENSG00000246090	RP11-696N14.1	[undefined]	Non-coding	ENSE00001974570	0.0250475	-0.638165	E001	0.0205257	0.704183	-0.670525
