# Supplementary material for: Alternative splicing discriminates molecular subtypes and has prognostic impact in diffuse large B-cell lymphoma
Source: Blood Cancer J. 2017 Aug 25;7(8):e596–. doi: 10.1038/bcj.2017.71 (PMC5596382; doi:10.1038/bcj.2017.71)
Supplement: Supplementary Table 9 [file bcj201771x10.xlsx]

## Sheet: Sheet1
Supplementary Table S9.
	RR	95.0% CI		p-val
		Lower	Upper
BCAR1	1.70888	1.2186	2.3964	0.00189674
CUL3	0.585281	0.422623	0.810544	0.00126275
DKK3	1.44624	0.956662	2.18638	0.0801449
SLC9A3	1.7568	1.20781	2.55533	0.00320236
GAL	1.92804	1.15657	3.21412	0.0118081
ABCB1	0.326387	0.111902	0.951977	0.0403572
NAMPT	0.676293	0.521189	0.877557	0.0032544
CUBN	0.35176	0.106828	1.15826	0.0857365
APH1A	1.51915	1.24123	1.85929	<0,001
SSUH2	1.90306	1.18646	3.05247	0.00760349
RHOT1	0.668291	0.49826	0.896346	0.00713534
NHSL1	1.42432	1.1789	1.72083	<0,001
TACC2	2.97973	1.76831	5.02105	<0,001
FRAS1	1.40035	1.09894	1.78445	0.00647229
CYP4B1	1.4135	0.894903	2.23263	0.137847
HMGCCL1	1.88269	1.25703	2.81974	0.00214131
FAM83A	1.38268	1.05983	1.8039	0.0169303
CPB1	1.27449	0.997932	1.6277	0.051971
C2orf65	1.81771	1.16384	2.83893	0.00861536
NOS3	0.453317	0.200395	1.02545	0.0574841
KCNH6	1.20543	1.05056	1.38313	0.00774581
TRIML2	1.74604	1.11924	2.72386	0.0140323
MAP3K15	1.52149	1.11674	2.07294	0.00782192
TMEM232	1.66754	1.15295	2.41179	0.00660991
CYHR1	1.61214	1.17483	2.21222	0.00309687
VEPH1	1.33031	1.0884	1.62599	0.00531729
AC018705.5	1.44015	0.99255	2.0896	0.0547837
RP11-69C17.1	1.37773	0.807226	2.35142	0.240069
RP11-696N14.1	1.3625	1.03755	1.78922	0.0260717
